# Supplementary material for: ITGB1-mediated molecular landscape and cuproptosis phenotype induced the worse prognosis in diffuse gastric cancer
Source: Front Oncol. 2023 Mar 16;13:1115510. doi: 10.3389/fonc.2023.1115510 (PMC10063208; doi:10.3389/fonc.2023.1115510)
Supplement: Supplementary file 2 [file Table_1.xlsx]

## Sheet: Supplementary Table S1
Clinical Characteristics of ITGB1 group in ACRG cohort
	ITGB1 group	low	high
Age	≥60	37	39
	＜60	34	32
Gender	Female	31	32
	Male	40	39
pStage	Ⅰ	4	1
	Ⅱ	22	14
	Ⅲ	25	27
	Ⅳ	20	29
Mol subtype	0	26	20
	1	28	10
	2	11	9
	3	6	32
OS status	0(living)	37	20
	1(deceased)	34	51
EBV group	0 (negative)	53	66
	1 (positive)	9	4
	NA (not available)	4	1
MSI	negative	60	58
	positive	11	13
Clinical Characteristics of ITGB1 group in TCGA cohort
	ITGB1 group	low	high
Age	≥60	21	15
	＜60	13	19
Gender	Female	15	14
	Male	19	20
Stage	Ⅰ	4	2
	Ⅱ	11	10
	Ⅲ	16	18
	Ⅳ	2	4
OS status	0(living)	26	17
	1(deceased)	8	17
TCGA subtype	GI.CIN	11	16
	GI.EBV	3	3
	GI.GS	7	14
	GI.HM-indel	11	1
Immune subtype	C1	7	6
	C2	22	16
	C3	3	9
	C6	0	3
MSI	MSI	16	3
	MSS	18	31
Clinical Characteristics of ITGB1 group in CPTAC cohort
	ITGB1 group	low	high
Age	≥40	15	12
	＜40	22	25
Gender	Fenale	19	23
	Male	18	14
mRNA subtype	RNA1	15	28
	RNA2	22	9
Protein subtype	Prot1	11	11
	Prot2	2	21
	Prot3	14	4
	Prot4	10	1
Integrated subtype	sub1	12	0
	sub2	13	10
	sub3	12	1
	sub4	0	26
EBV group	EBV-negative	32	37
	EBV-posititive	5	0
MSI	MSI-H	1	0
	MSS/MSI-L	36	37
Clinical Characteristics of ITGB1 group in PKU cohort
	ITGB1 group	low	high
Age	≥60	20	19
	＜60	22	23
Gender	Female	15	16
	Male	27	26
pStage	ⅠB	5	0
	Ⅱ	9	11
	Ⅲ	27	28
	Ⅳ	1	3
OS status	0(living)	36	26
	1(deceased)	6	16
Profiling cluster	PX1	12	4
	PX2	17	17
	PX3	13	21
LymphInva	0	11	13
	1	31	29
MSI	MSI	3	2
	MSS	39	40
