# Supplementary material for: ITGB1-mediated molecular landscape and cuproptosis phenotype induced the worse prognosis in diffuse gastric cancer
Source: Front Oncol. 2023 Mar 16;13:1115510. doi: 10.3389/fonc.2023.1115510 (PMC10063208; doi:10.3389/fonc.2023.1115510)
Supplement: Supplementary file 3 [file Table_2.xlsx]

## Sheet: Table S2
The phosphorylation sites associated with ITGB1 in CPTAC cohort
	logFC	AveExpr	t	P.Value	adj.P.Val	B	logP	group	Label
MYLK_s1600	3.11419	0.414928	12.7388	9.28e-22	2.63e-18	38.9839	17.5793	Upregulated	MYLK_s1600
MYLK_s1786	3.11419	0.414928	12.7388	9.28e-22	2.63e-18	38.9839	17.5793	Upregulated	MYLK_s1786
LMOD1_s555	3.59636	-0.495339	11.7044	1.07e-19	1.74e-16	34.3376	15.7593	Upregulated	LMOD1_s555
FLNA_t2167	2.57076	-0.262888	11.6749	1.23e-19	1.74e-16	34.2038	15.7593	Upregulated	FLNA_t2167
FLNA_s966	2.43518	-0.225576	11.3677	5.12e-19	5.82e-16	32.8027	15.2352	Upregulated	FLNA_s966
TNS1_s1256	2.71993	-0.423762	11.1979	1.13e-18	1.07e-15	32.0247	14.9696	Upregulated	TNS1_s1256
FLNA_t2171	2.31637	-0.227949	11.1409	1.48e-18	1.17e-15	31.7632	14.9305	Upregulated	FLNA_t2171
FLNA_s2172	2.42564	-0.245861	11.0796	1.97e-18	1.17e-15	31.4812	14.9305	Upregulated	FLNA_s2172
SYNPO2_s777	2.91077	-0.300279	11.0697	2.07e-18	1.17e-15	31.4358	14.9305	Upregulated	SYNPO2_s777
SYNPO2_s746	2.91077	-0.300279	11.0697	2.07e-18	1.17e-15	31.4358	14.9305	Upregulated	SYNPO2_s746
SYNPO2_s902	2.49064	-0.322921	10.9262	4.05e-18	1.89e-15	30.775	14.7244	Upregulated	SYNPO2_s902
SYNPO2_s871	2.49064	-0.322921	10.9262	4.05e-18	1.89e-15	30.775	14.7244	Upregulated	SYNPO2_s871
SYNPO2_s781	2.75351	-0.313576	10.897	4.65e-18	1.89e-15	30.6406	14.7244	Upregulated	SYNPO2_s781
SYNPO2_s750	2.75351	-0.313576	10.897	4.65e-18	1.89e-15	30.6406	14.7244	Upregulated	SYNPO2_s750
TPM1_s257	2.30457	-0.160545	10.8658	5.38e-18	2.04e-15	30.4965	14.6905	Upregulated	TPM1_s257
MYH11_s8	2.56198	-0.508757	10.8099	7.01e-18	2.49e-15	30.2385	14.6042	Upregulated	MYH11_s8
CSRP1_s186	2.65955	-0.288542	10.729	1.03e-17	3.43e-15	29.8646	14.465	Upregulated	CSRP1_s186
SYNPO2_t787	2.57289	-0.330333	10.705	1.15e-17	3.43e-15	29.7538	14.4642	Upregulated	SYNPO2_t787
SYNPO2_t756	2.57289	-0.330333	10.705	1.15e-17	3.43e-15	29.7538	14.4642	Upregulated	SYNPO2_t756
TNS1_s1164	2.29202	-0.282623	10.5925	1.95e-17	5.5e-15	29.2332	14.2598	Upregulated	TNS1_s1164
FLNC_s2233	2.77676	-0.653772	10.5841	2.03e-17	5.5e-15	29.1942	14.2598	Upregulated	FLNC_s2233
MYLK_s1597	2.71756	-0.167735	10.5391	2.51e-17	6.21e-15	28.9858	14.2071	Upregulated	MYLK_s1597
MYLK_s1783	2.71756	-0.167735	10.5391	2.51e-17	6.21e-15	28.9858	14.2071	Upregulated	MYLK_s1783
LMOD1_s12	2.32868	-0.575764	10.4342	4.13e-17	9.77e-15	28.4992	14.0101	Upregulated	LMOD1_s12
MYH11_s1374	2.52154	-0.340641	10.3731	5.51e-17	1.25e-14	28.2155	13.9022	Upregulated	MYH11_s1374
FLNC_s2623	2.3308	-0.634641	10.3398	6.45e-17	1.41e-14	28.0607	13.8507	Upregulated	FLNC_s2623
PPP1R12B_s21	2.34148	-0.0919187	10.2688	9.04e-17	1.9e-14	27.7308	13.721	Upregulated	PPP1R12B_s21
TNS1_t1160	2.42558	-0.324801	10.2234	1.12e-16	2.11e-14	27.5198	13.6751	Upregulated	TNS1_t1160
SORBS1_s664s668	2.02724	-0.383087	10.2174	1.15e-16	2.11e-14	27.4917	13.6751	Upregulated	SORBS1_s664s668
SORBS1_s919s923	2.02724	-0.383087	10.2174	1.15e-16	2.11e-14	27.4917	13.6751	Upregulated	SORBS1_s919s923
SORBS1_s761s765	2.02724	-0.383087	10.2174	1.15e-16	2.11e-14	27.4917	13.6751	Upregulated	SORBS1_s761s765
DES_t431	2.79129	-0.542074	10.2055	1.22e-16	2.17e-14	27.4362	13.6644	Upregulated	DES_t431
SYNM_s429	3.37647	-0.747246	10.1619	1.5e-16	2.58e-14	27.2334	13.5879	Upregulated	SYNM_s429
MYH11_s1392	2.32998	-0.284004	10.1203	1.83e-16	3.05e-14	27.0396	13.5151	Upregulated	MYH11_s1392
LMOD1_s119	2.20233	-0.561549	10.064	2.39e-16	3.87e-14	26.7778	13.4118	Upregulated	LMOD1_s119
PDLIM4_s112	2.01345	0.446311	10.0483	2.57e-16	4.03e-14	26.7043	13.3943	Upregulated	PDLIM4_s112
LMOD1_s85	2.10332	-0.364147	10.0438	2.63e-16	4.03e-14	26.6837	13.3943	Upregulated	LMOD1_s85
TNS1_y796	1.87252	-0.0103325	10.0234	2.9e-16	4.29e-14	26.5884	13.3671	Upregulated	TNS1_y796
ACTN1_s677	2.21682	-0.158163	10.0155	3.01e-16	4.29e-14	26.5518	13.3671	Upregulated	ACTN1_s677
MYLK_s1603	2.40941	-0.453472	10.0091	3.1e-16	4.29e-14	26.5216	13.3671	Upregulated	MYLK_s1603
MYLK_s1789	2.40941	-0.453472	10.0091	3.1e-16	4.29e-14	26.5216	13.3671	Upregulated	MYLK_s1789
SYNPO2_s902s906	2.26147	-0.196084	9.98086	3.54e-16	4.68e-14	26.3902	13.3296	Upregulated	SYNPO2_s902s906
SYNPO2_s871s875	2.26147	-0.196084	9.98086	3.54e-16	4.68e-14	26.3902	13.3296	Upregulated	SYNPO2_s871s875
SMTN_s877	3.21329	-0.567865	9.93992	4.31e-16	5.56e-14	26.1993	13.255	Upregulated	SMTN_s877
SORBS1_t296	1.98375	-0.506554	9.91601	4.82e-16	5.83e-14	26.0877	13.2343	Upregulated	SORBS1_t296
SORBS1_t467	1.98375	-0.506554	9.91601	4.82e-16	5.83e-14	26.0877	13.2343	Upregulated	SORBS1_t467
SORBS1_t365	1.98375	-0.506554	9.91601	4.82e-16	5.83e-14	26.0877	13.2343	Upregulated	SORBS1_t365
LMOD1_s516	2.5711	-0.336898	9.8719	5.95e-16	7.04e-14	25.882	13.1524	Upregulated	LMOD1_s516
TNS1_s621	1.70863	-0.28395	9.86653	6.1e-16	7.08e-14	25.8569	13.1502	Upregulated	TNS1_s621
MYLK_s1584	2.09205	-0.447288	9.84057	6.91e-16	7.69e-14	25.7358	13.114	Upregulated	MYLK_s1584
MYLK_s1770	2.09205	-0.447288	9.84057	6.91e-16	7.69e-14	25.7358	13.114	Upregulated	MYLK_s1770
TNS1_s1477	1.5742	-0.295518	9.83153	7.21e-16	7.88e-14	25.6936	13.1037	Upregulated	TNS1_s1477
FLNA_s2144	1.90331	-0.313303	9.81024	7.98e-16	8.55e-14	25.5942	13.068	Upregulated	FLNA_s2144
DES_s60	2.994	-0.402417	9.79055	8.76e-16	9.13e-14	25.5023	13.0396	Upregulated	DES_s60
SVIL_s769	2.68773	-0.371338	9.78248	9.1e-16	9.13e-14	25.4647	13.0396	Upregulated	SVIL_s769
TPM2_s87	2.13324	-0.0252651	9.7812	9.16e-16	9.13e-14	25.4587	13.0396	Upregulated	TPM2_s87
TPM1_s129	2.13324	-0.0252651	9.7812	9.16e-16	9.13e-14	25.4587	13.0396	Upregulated	TPM1_s129
JPH2_s469	1.89216	-0.237815	9.74353	1.1e-15	1.07e-13	25.2828	12.9693	Upregulated	JPH2_s469
TNS1_s681	1.85418	-0.0215053	9.73241	1.16e-15	1.11e-13	25.2309	12.9537	Upregulated	TNS1_s681
SMTN_s577	2.51329	-0.430959	9.70672	1.31e-15	1.24e-13	25.1109	12.9079	Upregulated	SMTN_s577
SVIL_s549	2.34037	0.109927	9.65898	1.64e-15	1.52e-13	24.8879	12.8189	Upregulated	SVIL_s549
DES_s28s31	2.67838	-0.58598	9.65676	1.66e-15	1.52e-13	24.8776	12.8189	Upregulated	DES_s28s31
SYNPO2_y622	2.02823	-0.323995	9.64105	1.78e-15	1.56e-13	24.8042	12.8065	Upregulated	SYNPO2_y622
SYNPO2_y591	2.02823	-0.323995	9.64105	1.78e-15	1.56e-13	24.8042	12.8065	Upregulated	SYNPO2_y591
TGFB1I1_s143	1.78202	-0.0667136	9.64087	1.79e-15	1.56e-13	24.8033	12.8065	Upregulated	TGFB1I1_s143
SVIL_s547	2.4299	-0.224705	9.62773	1.9e-15	1.64e-13	24.742	12.786	Upregulated	SVIL_s547
TNS1_s1111	1.9118	-0.28528	9.6136	2.03e-15	1.72e-13	24.6759	12.7633	Upregulated	TNS1_s1111
TAGLN_s181	3.4655	-1.2695	9.57402	2.46e-15	2.03e-13	24.4909	12.6924	Upregulated	TAGLN_s181
PGM5_t120	1.99074	-0.530118	9.57067	2.5e-15	2.03e-13	24.4753	12.6924	Upregulated	PGM5_t120
DES_s28s32	2.4283	-0.558635	9.57013	2.5e-15	2.03e-13	24.4728	12.6924	Upregulated	DES_s28s32
LMOD1_s19	1.96154	-0.405219	9.49823	3.52e-15	2.82e-13	24.1367	12.5498	Upregulated	LMOD1_s19
SYNPO2_s737	1.64427	-0.192305	9.41771	5.17e-15	4.03e-13	23.7603	12.3952	Upregulated	SYNPO2_s737
SYNPO2_s706	1.64427	-0.192305	9.41771	5.17e-15	4.03e-13	23.7603	12.3952	Upregulated	SYNPO2_s706
TNS1_s1294	1.67302	-0.273093	9.40746	5.43e-15	4.17e-13	23.7124	12.3799	Upregulated	TNS1_s1294
CALD1_s202	2.00676	-0.284653	9.39884	5.66e-15	4.29e-13	23.6721	12.3679	Upregulated	CALD1_s202
MYLK_t1602	2.0695	-0.354942	9.37893	6.22e-15	4.51e-13	23.579	12.346	Upregulated	MYLK_t1602
MYLK_t1788	2.0695	-0.354942	9.37893	6.22e-15	4.51e-13	23.579	12.346	Upregulated	MYLK_t1788
LMOD1_s553	2.20666	-0.360895	9.37786	6.25e-15	4.51e-13	23.5741	12.346	Upregulated	LMOD1_s553
SYNM_s824	2.17038	-0.136985	9.37658	6.29e-15	4.51e-13	23.5681	12.346	Upregulated	SYNM_s824
SORBS1_s233	2.26698	-0.414005	9.3747	6.35e-15	4.51e-13	23.5593	12.346	Upregulated	SORBS1_s233
TNS1_s338	1.52725	-0.215707	9.35363	7.02e-15	4.92e-13	23.4608	12.3077	Upregulated	TNS1_s338
TLN1_s2040	1.88144	-0.139105	9.33011	7.85e-15	5.44e-13	23.3508	12.2644	Upregulated	TLN1_s2040
PGM5_s122	2.13414	-0.587466	9.31458	8.46e-15	5.79e-13	23.2782	12.2375	Upregulated	PGM5_s122
SYNM_s384	2.62555	-0.599695	9.27673	1.01e-14	6.85e-13	23.1012	12.1644	Upregulated	SYNM_s384
SORBS1_s264	1.95401	-0.843461	9.26843	1.05e-14	6.88e-13	23.0624	12.1624	Upregulated	SORBS1_s264
SORBS1_s435	1.95401	-0.843461	9.26843	1.05e-14	6.88e-13	23.0624	12.1624	Upregulated	SORBS1_s435
SORBS1_s333	1.95401	-0.843461	9.26843	1.05e-14	6.88e-13	23.0624	12.1624	Upregulated	SORBS1_s333
KANK2_s375	1.53856	-0.21034	9.23723	1.22e-14	7.89e-13	22.9165	12.1028	Upregulated	KANK2_s375
CAVIN2_s241	2.05472	-0.513645	9.2295	1.27e-14	8.1e-13	22.8804	12.0917	Upregulated	CAVIN2_s241
JPH2_t490	2.11161	-0.120087	9.21812	1.34e-14	8.45e-13	22.8272	12.073	Upregulated	JPH2_t490
LMOD1_t23	1.96416	-0.384754	9.13617	1.98e-14	1.24e-12	22.444	11.9082	Upregulated	LMOD1_t23
TNS1_s1368	2.17455	-0.59589	9.1128	2.21e-14	1.35e-12	22.3347	11.8681	Upregulated	TNS1_s1368
CAVIN2_s287s293	1.97097	-0.394761	9.11226	2.22e-14	1.35e-12	22.3322	11.8681	Upregulated	CAVIN2_s287s293
FLNA_s310	1.66045	-0.162751	9.08988	2.47e-14	1.49e-12	22.2276	11.8264	Upregulated	FLNA_s310
TNS1_t1092	1.68738	-0.388868	9.08397	2.54e-14	1.52e-12	22.1999	11.8188	Upregulated	TNS1_t1092
FLNA_t2591	1.93515	0.0776736	9.0581	2.87e-14	1.7e-12	22.079	11.7698	Upregulated	FLNA_t2591
SYNPO2_s777s781	1.98871	-0.523301	9.04635	3.04e-14	1.76e-12	22.0241	11.7544	Upregulated	SYNPO2_s777s781
SYNPO2_s746s750	1.98871	-0.523301	9.04635	3.04e-14	1.76e-12	22.0241	11.7544	Upregulated	SYNPO2_s746s750
MYLK_s1583	1.89621	-0.375181	9.01835	3.47e-14	1.97e-12	21.8932	11.7053	Upregulated	MYLK_s1583
MYLK_s1769	1.89621	-0.375181	9.01835	3.47e-14	1.97e-12	21.8932	11.7053	Upregulated	MYLK_s1769
SYNPO2_y735	1.69966	-0.219806	8.98427	4.08e-14	2.27e-12	21.7339	11.6433	Upregulated	SYNPO2_y735
SYNPO2_y704	1.69966	-0.219806	8.98427	4.08e-14	2.27e-12	21.7339	11.6433	Upregulated	SYNPO2_y704
DES_s28	2.67104	-0.630932	8.97216	4.32e-14	2.38e-12	21.6773	11.6225	Upregulated	DES_s28
SYNPO2_s902t904	1.94041	-0.203667	8.96049	4.57e-14	2.47e-12	21.6228	11.6067	Upregulated	SYNPO2_s902t904
SYNPO2_s871t873	1.94041	-0.203667	8.96049	4.57e-14	2.47e-12	21.6228	11.6067	Upregulated	SYNPO2_s871t873
SYNPO2_s691	2.60888	-1.10173	8.92964	5.3e-14	2.81e-12	21.4786	11.5511	Upregulated	SYNPO2_s691
SYNPO2_s660	2.60888	-1.10173	8.92964	5.3e-14	2.81e-12	21.4786	11.5511	Upregulated	SYNPO2_s660
CAVIN2_s288s293	1.98474	-0.471941	8.90426	5.98e-14	3.14e-12	21.36	11.5026	Upregulated	CAVIN2_s288s293
PDLIM3_s18	1.7328	0.123073	8.88762	6.47e-14	3.36e-12	21.2823	11.4732	Upregulated	PDLIM3_s18
SYNPO2_s363	1.91244	-0.36139	8.88429	6.57e-14	3.36e-12	21.2667	11.4732	Upregulated	SYNPO2_s363
SYNPO2_s332	1.91244	-0.36139	8.88429	6.57e-14	3.36e-12	21.2667	11.4732	Upregulated	SYNPO2_s332
SYNPO2_s729	1.81281	-0.27896	8.86864	7.08e-14	3.56e-12	21.1936	11.4486	Upregulated	SYNPO2_s729
SYNPO2_s698	1.81281	-0.27896	8.86864	7.08e-14	3.56e-12	21.1936	11.4486	Upregulated	SYNPO2_s698
FLNA_s2568	1.56524	-0.40488	8.82872	8.56e-14	4.27e-12	21.0072	11.3698	Upregulated	FLNA_s2568
PRUNE2_s699	1.65577	-0.248797	8.81501	9.14e-14	4.52e-12	20.9431	11.3453	Upregulated	PRUNE2_s699
TNS1_s681t688	1.74745	-0.0277403	8.80896	9.41e-14	4.61e-12	20.9149	11.3365	Upregulated	TNS1_s681t688
TGFB1I1_s68	1.87083	-0.191149	8.78784	1.04e-13	5.05e-12	20.8162	11.2966	Upregulated	TGFB1I1_s68
SORBS1_s526	1.95621	-0.454899	8.7796	1.08e-13	5.17e-12	20.7778	11.2869	Upregulated	SORBS1_s526
SORBS1_s424	1.95621	-0.454899	8.7796	1.08e-13	5.17e-12	20.7778	11.2869	Upregulated	SORBS1_s424
TNS1_s1301	1.89693	-0.525427	8.75718	1.2e-13	5.7e-12	20.6731	11.2442	Upregulated	TNS1_s1301
SYNPO2_s226	1.84801	-0.244822	8.70612	1.54e-13	7.15e-12	20.4347	11.1458	Upregulated	SYNPO2_s226
SYNPO2_s195	1.84801	-0.244822	8.70612	1.54e-13	7.15e-12	20.4347	11.1458	Upregulated	SYNPO2_s195
TAGLN_s166	2.04812	-0.0637627	8.69761	1.6e-13	7.38e-12	20.395	11.1318	Upregulated	TAGLN_s166
FLNA_s2569	1.77513	-0.200926	8.68481	1.7e-13	7.78e-12	20.3353	11.1088	Upregulated	FLNA_s2569
TGFB1I1_s164	1.7389	-0.354924	8.68196	1.72e-13	7.83e-12	20.322	11.1064	Upregulated	TGFB1I1_s164
SMTN_s568	2.60478	-0.654199	8.67884	1.75e-13	7.88e-12	20.3075	11.1035	Upregulated	SMTN_s568
SPARCL1_s92	2.19705	0.243044	8.64641	2.04e-13	9.12e-12	20.1561	11.0399	Upregulated	SPARCL1_s92
SYNM_s1228	2.33452	-0.361173	8.63029	2.2e-13	9.7e-12	20.081	11.0134	Upregulated	SYNM_s1228
SYNM_s1540	2.33452	-0.361173	8.63029	2.2e-13	9.7e-12	20.081	11.0134	Upregulated	SYNM_s1540
SVIL_s313	1.81935	0.0362058	8.59403	2.62e-13	1.13e-11	19.9119	10.9452	Upregulated	SVIL_s313
SVIL_s707	1.81935	0.0362058	8.59403	2.62e-13	1.13e-11	19.9119	10.9452	Upregulated	SVIL_s707
PPP1R12B_s151	1.95907	-0.606015	8.57413	2.88e-13	1.23e-11	19.8191	10.9107	Upregulated	PPP1R12B_s151
PPP1R12B_s1008	1.95907	-0.606015	8.57413	2.88e-13	1.23e-11	19.8191	10.9107	Upregulated	PPP1R12B_s1008
PARVA_s28	1.88823	-0.680828	8.56061	3.07e-13	1.3e-11	19.7561	10.886	Upregulated	PARVA_s28
PALLD_s1184s1186s1189	1.67927	0.0856362	8.54195	3.35e-13	1.41e-11	19.6691	10.8507	Upregulated	PALLD_s1184s1186s1189
SORBS1_s668	1.56666	-0.226081	8.53674	3.44e-13	1.41e-11	19.6448	10.8495	Upregulated	SORBS1_s668
SORBS1_s923	1.56666	-0.226081	8.53674	3.44e-13	1.41e-11	19.6448	10.8495	Upregulated	SORBS1_s923
SORBS1_s765	1.56666	-0.226081	8.53674	3.44e-13	1.41e-11	19.6448	10.8495	Upregulated	SORBS1_s765
ACTBL2_s240	2.07656	-0.148158	8.46489	4.83e-13	1.92e-11	19.3101	10.7167	Upregulated	ACTBL2_s240
ACTA1_s241	2.07656	-0.148158	8.46489	4.83e-13	1.92e-11	19.3101	10.7167	Upregulated	ACTA1_s241
ACTB_s239	2.07656	-0.148158	8.46489	4.83e-13	1.92e-11	19.3101	10.7167	Upregulated	ACTB_s239
POTEF_s939	2.07656	-0.148158	8.46489	4.83e-13	1.92e-11	19.3101	10.7167	Upregulated	POTEF_s939
ACTG2_s240	2.07656	-0.148158	8.46489	4.83e-13	1.92e-11	19.3101	10.7167	Upregulated	ACTG2_s240
FHL1_s7	1.80194	-0.33089	8.43692	5.52e-13	2.18e-11	19.1799	10.662	Upregulated	FHL1_s7
PPP1R14A_s26	1.71556	0.118013	8.42542	5.83e-13	2.28e-11	19.1264	10.6413	Upregulated	PPP1R14A_s26
TGFB1I1_s187	1.60117	-0.0817673	8.41354	6.17e-13	2.4e-11	19.071	10.6198	Upregulated	TGFB1I1_s187
SVIL_s488	1.94868	-0.072515	8.40974	6.28e-13	2.41e-11	19.0534	10.6179	Upregulated	SVIL_s488
SVIL_s914	1.94868	-0.072515	8.40974	6.28e-13	2.41e-11	19.0534	10.6179	Upregulated	SVIL_s914
FLNA_s2150	1.73053	-0.141989	8.40666	6.37e-13	2.43e-11	19.039	10.6144	Upregulated	FLNA_s2150
SYNPO2_s623	1.6358	-0.297479	8.4024	6.5e-13	2.45e-11	19.0192	10.6115	Upregulated	SYNPO2_s623
SYNPO2_s592	1.6358	-0.297479	8.4024	6.5e-13	2.45e-11	19.0192	10.6115	Upregulated	SYNPO2_s592
FLNA_s2364	1.71787	-0.131972	8.38764	6.97e-13	2.61e-11	18.9506	10.5839	Upregulated	FLNA_s2364
TGFB1I1_t188	1.60482	-0.0810517	8.37907	7.26e-13	2.7e-11	18.9107	10.5691	Upregulated	TGFB1I1_t188
TGFB1I1_s186	1.60692	-0.0956437	8.36919	7.61e-13	2.81e-11	18.8647	10.5516	Upregulated	TGFB1I1_s186
SYNM_s1049	2.21164	-0.491359	8.36174	7.89e-13	2.86e-11	18.8301	10.5433	Upregulated	SYNM_s1049
SORBS1_t194	1.8451	-0.411858	8.35978	7.96e-13	2.86e-11	18.821	10.5433	Upregulated	SORBS1_t194
SORBS1_t340	1.8451	-0.411858	8.35978	7.96e-13	2.86e-11	18.821	10.5433	Upregulated	SORBS1_t340
SORBS1_t217	1.8451	-0.411858	8.35978	7.96e-13	2.86e-11	18.821	10.5433	Upregulated	SORBS1_t217
SYNM_s653	2.88528	-0.355554	8.35784	8.03e-13	2.87e-11	18.8119	10.5421	Upregulated	SYNM_s653
SYNPO2_s274	1.5495	-0.378967	8.33876	8.79e-13	3.1e-11	18.7232	10.5082	Upregulated	SYNPO2_s274
SYNPO2_s243	1.5495	-0.378967	8.33876	8.79e-13	3.1e-11	18.7232	10.5082	Upregulated	SYNPO2_s243
TGFB1I1_s194	1.70902	-0.0707757	8.32824	9.24e-13	3.24e-11	18.6743	10.4892	Upregulated	TGFB1I1_s194
HSPB6_s16	2.41351	-0.778833	8.27097	1.21e-12	4.23e-11	18.4081	10.3739	Upregulated	HSPB6_s16
CAVIN1_s300	1.83909	-0.879401	8.2352	1.44e-12	4.98e-11	18.242	10.303	Upregulated	CAVIN1_s300
SORBS1_y263	1.80934	-0.708278	8.2174	1.56e-12	5.32e-11	18.1594	10.2743	Upregulated	SORBS1_y263
SORBS1_y434	1.80934	-0.708278	8.2174	1.56e-12	5.32e-11	18.1594	10.2743	Upregulated	SORBS1_y434
SORBS1_y332	1.80934	-0.708278	8.2174	1.56e-12	5.32e-11	18.1594	10.2743	Upregulated	SORBS1_y332
TGFB1I1_s137	1.60729	-0.0235755	8.21057	1.61e-12	5.46e-11	18.1277	10.2628	Upregulated	TGFB1I1_s137
DACT3_s426	1.30961	-0.108051	8.17706	1.89e-12	6.36e-11	17.9722	10.1965	Upregulated	DACT3_s426
CAV1_s37	1.64675	-0.636271	8.15642	2.09e-12	6.97e-11	17.8764	10.1566	Upregulated	CAV1_s37
SYNPO2_s705	1.78663	-0.399122	8.13095	2.35e-12	7.77e-11	17.7583	10.1093	Upregulated	SYNPO2_s705
SYNPO2_s674	1.78663	-0.399122	8.13095	2.35e-12	7.77e-11	17.7583	10.1093	Upregulated	SYNPO2_s674
MYH11_s1298	1.33012	-0.194742	8.12459	2.43e-12	7.97e-11	17.7288	10.0988	Upregulated	MYH11_s1298
MAP1B_s561	1.40812	0.0359275	8.11297	2.56e-12	8.37e-11	17.675	10.0774	Upregulated	MAP1B_s561
SVIL_s542	1.75478	-0.0583745	8.10205	2.7e-12	8.71e-11	17.6244	10.06	Upregulated	SVIL_s542
SVIL_s968	1.75478	-0.0583745	8.10205	2.7e-12	8.71e-11	17.6244	10.06	Upregulated	SVIL_s968
C1orf198_s175	1.30137	0.0616513	8.05092	3.44e-12	1.1e-10	17.3876	9.95748	Upregulated	C1orf198_s175
CAVIN1_s202s203	1.267	-0.169641	8.04941	3.46e-12	1.1e-10	17.3806	9.95683	Upregulated	CAVIN1_s202s203
MYH11_s1961	1.63553	-0.193014	8.04609	3.52e-12	1.12e-10	17.3652	9.95243	Upregulated	MYH11_s1961
MYH11_s1674	1.60288	-0.217725	8.01353	4.1e-12	1.29e-10	17.2145	9.88807	Upregulated	MYH11_s1674
PPP1R12B_s19	1.52436	-0.0920947	8.01051	4.16e-12	1.31e-10	17.2006	9.8843	Upregulated	PPP1R12B_s19
CAVIN1_s171	1.59287	-0.652443	7.99921	4.39e-12	1.37e-10	17.1483	9.86351	Upregulated	CAVIN1_s171
LMOD1_s135	1.86896	-0.484679	7.98235	4.75e-12	1.47e-10	17.0703	9.83132	Upregulated	LMOD1_s135
EHD2_s438	1.13888	-0.271601	7.97613	4.89e-12	1.51e-10	17.0416	9.82095	Upregulated	EHD2_s438
TNS1_s1035	1.2297	-0.0840626	7.9655	5.14e-12	1.58e-10	16.9925	9.80153	Upregulated	TNS1_s1035
TAGLN_t164	1.87395	-0.161138	7.9437	5.7e-12	1.74e-10	16.8917	9.76037	Upregulated	TAGLN_t164
CALD1_s248	1.65193	-0.00452977	7.94208	5.74e-12	1.74e-10	16.8842	9.76037	Upregulated	CALD1_s248
TNS1_s1380	1.46337	-0.365797	7.942	5.75e-12	1.74e-10	16.8839	9.76037	Upregulated	TNS1_s1380
DMD_s3615	1.44785	-0.671856	7.92387	6.26e-12	1.88e-10	16.8001	9.72555	Upregulated	DMD_s3615
PPP1R14A_s101	1.28473	-0.0647873	7.9043	6.86e-12	2.05e-10	16.7098	9.68778	Upregulated	PPP1R14A_s101
TGFB1I1_s403	1.25095	-0.22165	7.90157	6.95e-12	2.07e-10	16.6972	9.68447	Upregulated	TGFB1I1_s403
MYLK_s1262	1.67988	0.0100936	7.89761	7.08e-12	2.08e-10	16.6789	9.68089	Upregulated	MYLK_s1262
MYLK_s1448	1.67988	0.0100936	7.89761	7.08e-12	2.08e-10	16.6789	9.68089	Upregulated	MYLK_s1448
MCAM_s606	1.49458	-0.43122	7.85721	8.57e-12	2.51e-10	16.4925	9.60049	Upregulated	MCAM_s606
SYNM_s913	1.78214	-0.0813366	7.82253	1.01e-11	2.94e-10	16.3326	9.53182	Upregulated	SYNM_s913
NEFM_s304s309	1.94309	-0.400143	7.81222	1.06e-11	3.07e-10	16.2851	9.51298	Upregulated	NEFM_s304s309
DES_s438	1.7696	-0.243832	7.78778	1.19e-11	3.43e-10	16.1725	9.46526	Upregulated	DES_s438
SMTN_s355	1.78663	-0.0808331	7.78231	1.22e-11	3.5e-10	16.1473	9.4563	Upregulated	SMTN_s355
MYH11_s1016	1.62164	0.1491	7.73407	1.53e-11	4.36e-10	15.9253	9.36003	Upregulated	MYH11_s1016
MYL6_s57	1.75283	-0.124766	7.71811	1.65e-11	4.68e-10	15.8519	9.32966	Upregulated	MYL6_s57
MYL12A_s19	1.93307	-0.198457	7.70215	1.78e-11	5e-10	15.7785	9.30144	Upregulated	MYL12A_s19
MYL9_s20	1.93307	-0.198457	7.70215	1.78e-11	5e-10	15.7785	9.30144	Upregulated	MYL9_s20
CAVIN1_t313	1.80601	-0.521269	7.68068	1.96e-11	5.5e-10	15.6799	9.25983	Upregulated	CAVIN1_t313
TNS1_s1106	1.44261	-0.501281	7.6596	2.17e-11	6.04e-10	15.5831	9.21903	Upregulated	TNS1_s1106
KANK2_s540	1.45757	-0.549636	7.64789	2.29e-11	6.35e-10	15.5294	9.19732	Upregulated	KANK2_s540
DPYSL3_t638	1.54781	0.837581	7.64398	2.33e-11	6.43e-10	15.5114	9.19147	Upregulated	DPYSL3_t638
VCL_s721	1.46209	0.253178	7.63636	2.42e-11	6.64e-10	15.4765	9.17806	Upregulated	VCL_s721
SYNM_s777	2.01051	-0.602859	7.62245	2.58e-11	7.05e-10	15.4126	9.15184	Upregulated	SYNM_s777
AHNAK2_s842	1.84118	-0.500944	7.60613	2.79e-11	7.1e-10	15.3378	9.14888	Upregulated	AHNAK2_s842
AHNAK2_s1007	1.84118	-0.500944	7.60613	2.79e-11	7.1e-10	15.3378	9.14888	Upregulated	AHNAK2_s1007
AHNAK2_s1337	1.84118	-0.500944	7.60613	2.79e-11	7.1e-10	15.3378	9.14888	Upregulated	AHNAK2_s1337
AHNAK2_s1502	1.84118	-0.500944	7.60613	2.79e-11	7.1e-10	15.3378	9.14888	Upregulated	AHNAK2_s1502
AHNAK2_s1667	1.84118	-0.500944	7.60613	2.79e-11	7.1e-10	15.3378	9.14888	Upregulated	AHNAK2_s1667
AHNAK2_s1832	1.84118	-0.500944	7.60613	2.79e-11	7.1e-10	15.3378	9.14888	Upregulated	AHNAK2_s1832
AHNAK2_s2162	1.84118	-0.500944	7.60613	2.79e-11	7.1e-10	15.3378	9.14888	Upregulated	AHNAK2_s2162
AHNAK2_s2492	1.84118	-0.500944	7.60613	2.79e-11	7.1e-10	15.3378	9.14888	Upregulated	AHNAK2_s2492
AHNAK2_s2822	1.84118	-0.500944	7.60613	2.79e-11	7.1e-10	15.3378	9.14888	Upregulated	AHNAK2_s2822
AHNAK2_s2987	1.84118	-0.500944	7.60613	2.79e-11	7.1e-10	15.3378	9.14888	Upregulated	AHNAK2_s2987
AHNAK2_s3152	1.84118	-0.500944	7.60613	2.79e-11	7.1e-10	15.3378	9.14888	Upregulated	AHNAK2_s3152
AHNAK2_s3812	1.84118	-0.500944	7.60613	2.79e-11	7.1e-10	15.3378	9.14888	Upregulated	AHNAK2_s3812
AHNAK2_s3977	1.84118	-0.500944	7.60613	2.79e-11	7.1e-10	15.3378	9.14888	Upregulated	AHNAK2_s3977
AHNAK2_s4142	1.84118	-0.500944	7.60613	2.79e-11	7.1e-10	15.3378	9.14888	Upregulated	AHNAK2_s4142
AHNAK2_s4307	1.84118	-0.500944	7.60613	2.79e-11	7.1e-10	15.3378	9.14888	Upregulated	AHNAK2_s4307
SYNPO2_s1208	1.3745	-0.34045	7.59799	2.89e-11	7.34e-10	15.3005	9.13426	Upregulated	SYNPO2_s1208
TGFB1I1_s141	1.45622	-0.103775	7.58615	3.06e-11	7.72e-10	15.2462	9.11214	Upregulated	TGFB1I1_s141
CAVIN2_s293	1.42885	-0.53055	7.54946	3.63e-11	9.13e-10	15.0782	9.03951	Upregulated	CAVIN2_s293
PALLD_s1172	1.48024	0.359897	7.49843	4.61e-11	1.15e-09	14.8447	8.93783	Upregulated	PALLD_s1172
TGFB1I1_s140	1.32574	-0.156458	7.49047	4.79e-11	1.19e-09	14.8084	8.92361	Upregulated	TGFB1I1_s140
SYNM_s1044s1049	1.65998	-0.151985	7.47214	5.21e-11	1.29e-09	14.7246	8.88833	Upregulated	SYNM_s1044s1049
FERMT2_s159	1.33971	-0.109799	7.45023	5.77e-11	1.43e-09	14.6246	8.84583	Upregulated	FERMT2_s159
PDLIM7_s109	1.56548	-0.327714	7.44136	6.02e-11	1.48e-09	14.5841	8.82973	Upregulated	PDLIM7_s109
FLNA_t1639	1.25123	0.144918	7.4275	6.42e-11	1.57e-09	14.5208	8.80354	Upregulated	FLNA_t1639
CAVIN1_s167	1.42937	-0.650661	7.42226	6.58e-11	1.6e-09	14.497	8.79481	Upregulated	CAVIN1_s167
MAP1B_s1501	1.36797	0.0729886	7.39899	7.33e-11	1.78e-09	14.3908	8.74997	Upregulated	MAP1B_s1501
SORBS1_s664	1.2667	-0.245689	7.39645	7.42e-11	1.78e-09	14.3793	8.74997	Upregulated	SORBS1_s664
SORBS1_s919	1.2667	-0.245689	7.39645	7.42e-11	1.78e-09	14.3793	8.74997	Upregulated	SORBS1_s919
SORBS1_s761	1.2667	-0.245689	7.39645	7.42e-11	1.78e-09	14.3793	8.74997	Upregulated	SORBS1_s761
SYNM_s1044	1.35129	-0.215914	7.37275	8.28e-11	1.98e-09	14.2713	8.70387	Upregulated	SYNM_s1044
TNS1_s858	1.2347	-0.27511	7.36378	8.64e-11	2.05e-09	14.2305	8.68756	Upregulated	TNS1_s858
MAP1B_s1016	1.66285	0.115337	7.35825	8.86e-11	2.1e-09	14.2053	8.67819	Upregulated	MAP1B_s1016
NEXN_s16	1.37959	0.299507	7.34776	9.31e-11	2.19e-09	14.1575	8.6588	Upregulated	NEXN_s16
PALLD_y1058	1.39199	0.125217	7.32832	1.02e-10	2.39e-09	14.0691	8.62133	Upregulated	PALLD_y1058
TNS1_s1574	1.31839	0.0500409	7.32352	1.04e-10	2.44e-09	14.0473	8.61344	Upregulated	TNS1_s1574
PPP1R12B_s21s25	1.30366	-0.187616	7.29817	1.17e-10	2.73e-09	13.932	8.56406	Upregulated	PPP1R12B_s21s25
MAP1B_s970	1.38542	-0.0135141	7.27709	1.29e-10	3e-09	13.8363	8.52332	Upregulated	MAP1B_s970
NEFM_s244	1.82942	-0.488288	7.27489	1.31e-10	3.02e-09	13.8263	8.52065	Upregulated	NEFM_s244
PDE3A_s312	1.73494	0.596782	7.26176	1.39e-10	3.19e-09	13.7667	8.49597	Upregulated	PDE3A_s312
NEFM_s257	1.81562	-0.481384	7.25868	1.41e-10	3.2e-09	13.7527	8.49499	Upregulated	NEFM_s257
NEFM_s270	1.81562	-0.481384	7.25868	1.41e-10	3.2e-09	13.7527	8.49499	Upregulated	NEFM_s270
NEFM_s283	1.81562	-0.481384	7.25868	1.41e-10	3.2e-09	13.7527	8.49499	Upregulated	NEFM_s283
KIAA1217_t1462	1.53652	-0.36503	7.25492	1.43e-10	3.24e-09	13.7357	8.48915	Upregulated	KIAA1217_t1462
NEFM_s239s244	2.01168	-0.479921	7.21387	1.73e-10	3.9e-09	13.5496	8.40939	Upregulated	NEFM_s239s244
TNS1_t860	1.23819	-0.2315	7.21359	1.74e-10	3.9e-09	13.5483	8.40939	Upregulated	TNS1_t860
SVIL_s237	1.5778	0.31305	7.20802	1.78e-10	3.98e-09	13.5231	8.3999	Upregulated	SVIL_s237
FLNA_s1630	1.4902	-0.0290664	7.18741	1.96e-10	4.36e-09	13.4298	8.36015	Upregulated	FLNA_s1630
SVIL_t240	1.58739	0.306281	7.17233	2.1e-10	4.66e-09	13.3615	8.33155	Upregulated	SVIL_t240
AKAP12_s612	1.42933	-0.0375004	7.17054	2.12e-10	4.68e-09	13.3534	8.32963	Upregulated	AKAP12_s612
DSTN_s24	1.38554	-0.271365	7.1226	2.64e-10	5.82e-09	13.1367	8.23506	Upregulated	DSTN_s24
MYH11_s23	1.73869	-0.520584	7.09668	2.98e-10	6.53e-09	13.0198	8.18478	Upregulated	MYH11_s23
SVIL_s245	1.56544	0.282688	7.09585	2.99e-10	6.53e-09	13.016	8.18478	Upregulated	SVIL_s245
MYH11_s645	1.40748	-0.38457	7.09364	3.02e-10	6.58e-09	13.0061	8.18203	Upregulated	MYH11_s645
MAP1B_s831s832	1.35528	0.0277724	7.0611	3.51e-10	7.61e-09	12.8594	8.1185	Upregulated	MAP1B_s831s832
CALD1_s643	1.72531	-0.0548133	7.03531	3.95e-10	8.48e-09	12.7432	8.07183	Upregulated	CALD1_s643
CALD1_s408	1.72531	-0.0548133	7.03531	3.95e-10	8.48e-09	12.7432	8.07183	Upregulated	CALD1_s408
CALD1_s382	1.72531	-0.0548133	7.03531	3.95e-10	8.48e-09	12.7432	8.07183	Upregulated	CALD1_s382
FLNA_s1459	1.30785	-0.0782499	7.01622	4.32e-10	9.22e-09	12.6574	8.03531	Upregulated	FLNA_s1459
FAM129A_s602	1.13587	-0.45478	7.00923	4.46e-10	9.48e-09	12.6259	8.02296	Upregulated	FAM129A_s602
MTSS1L_s456	1.30656	0.0563156	6.99941	4.66e-10	9.89e-09	12.5818	8.00497	Upregulated	MTSS1L_s456
SVIL_s238	1.40727	0.344247	6.9712	5.31e-10	1.12e-08	12.455	7.95026	Upregulated	SVIL_s238
HSPB1_s199	1.46458	0.0819233	6.9574	5.66e-10	1.19e-08	12.3931	7.92435	Upregulated	HSPB1_s199
SORBS2_s572	1.35913	-0.832836	6.93248	6.34e-10	1.33e-08	12.2813	7.87627	Upregulated	SORBS2_s572
FLNC_s954	1.46543	-0.146306	6.91986	6.72e-10	1.4e-08	12.2248	7.85421	Upregulated	FLNC_s954
TLN1_s979	1.28579	0.19987	6.91981	6.72e-10	1.4e-08	12.2246	7.85421	Upregulated	TLN1_s979
FLNC_s1527	1.59965	-0.243278	6.9041	7.22e-10	1.5e-08	12.1542	7.82453	Upregulated	FLNC_s1527
SYNPO2_s1107	1.64647	-0.420754	6.88091	8.03e-10	1.66e-08	12.0505	7.77997	Upregulated	SYNPO2_s1107
MAP1B_s1915	1.23854	-0.1686	6.85875	8.89e-10	1.83e-08	11.9514	7.73749	Upregulated	MAP1B_s1915
MAP1B_s1427	1.40683	0.237487	6.85523	9.04e-10	1.85e-08	11.9357	7.73207	Upregulated	MAP1B_s1427
MAP1A_s2617	1.59717	0.753323	6.8485	9.32e-10	1.89e-08	11.9056	7.72268	Upregulated	MAP1A_s2617
NEFM_s252s257	2.0185	-0.515645	6.84737	9.37e-10	1.89e-08	11.9006	7.72268	Upregulated	NEFM_s252s257
NEFM_s265s270	2.0185	-0.515645	6.84737	9.37e-10	1.89e-08	11.9006	7.72268	Upregulated	NEFM_s265s270
NEFM_s278s283	2.0185	-0.515645	6.84737	9.37e-10	1.89e-08	11.9006	7.72268	Upregulated	NEFM_s278s283
SYNPO2_s604	1.81905	-0.783931	6.84101	9.64e-10	1.94e-08	11.8722	7.71314	Upregulated	SYNPO2_s604
SYNPO2_s573	1.81905	-0.783931	6.84101	9.64e-10	1.94e-08	11.8722	7.71314	Upregulated	SYNPO2_s573
DACT3_s505	1.14845	-0.0251759	6.83869	9.75e-10	1.95e-08	11.8618	7.71006	Upregulated	DACT3_s505
AHNAK2_s4710	1.38014	0.0848066	6.82789	1.02e-09	2.04e-08	11.8136	7.69015	Upregulated	AHNAK2_s4710
TNC_s72	1.84375	0.582514	6.816	1.08e-09	2.15e-08	11.7605	7.66807	Upregulated	TNC_s72
FLNA_s1084	1.17589	0.195395	6.80292	1.15e-09	2.27e-08	11.7022	7.64366	Upregulated	FLNA_s1084
MYH11_s1128	1.4545	-0.15262	6.78729	1.23e-09	2.43e-08	11.6326	7.61419	Upregulated	MYH11_s1128
SORBS2_s592	1.63343	-0.796516	6.72678	1.62e-09	3.19e-08	11.3635	7.49596	Upregulated	SORBS2_s592
SYNPO2_t601	1.8456	-0.7668	6.7236	1.65e-09	3.21e-08	11.3493	7.49417	Upregulated	SYNPO2_t601
SYNPO2_t570	1.8456	-0.7668	6.7236	1.65e-09	3.21e-08	11.3493	7.49417	Upregulated	SYNPO2_t570
FLNA_s968	1.19296	0.268615	6.72333	1.65e-09	3.21e-08	11.3481	7.49417	Upregulated	FLNA_s968
TNC_s70	1.91833	0.666282	6.72286	1.65e-09	3.21e-08	11.346	7.49417	Upregulated	TNC_s70
TLN1_s981	1.27143	0.185059	6.71738	1.69e-09	3.27e-08	11.3217	7.48483	Upregulated	TLN1_s981
SMTN_s353	1.54612	-0.170179	6.71587	1.71e-09	3.29e-08	11.315	7.48333	Upregulated	SMTN_s353
PALLD_s1052	1.25082	0.125713	6.67225	2.08e-09	3.99e-08	11.1216	7.39871	Upregulated	PALLD_s1052
TNS1_s1387	1.07144	-0.102083	6.66636	2.14e-09	4.09e-08	11.0955	7.38857	Upregulated	TNS1_s1387
MYLK_s771	1.31546	-0.0816484	6.663	2.17e-09	4.12e-08	11.0806	7.38485	Upregulated	MYLK_s771
MYLK_s957	1.31546	-0.0816484	6.663	2.17e-09	4.12e-08	11.0806	7.38485	Upregulated	MYLK_s957
MAP1B_s614	1.33166	0.06912	6.66069	2.19e-09	4.15e-08	11.0704	7.38175	Upregulated	MAP1B_s614
CAVIN1_s118	1.17701	-0.0663277	6.64613	2.34e-09	4.42e-08	11.0059	7.35451	Upregulated	CAVIN1_s118
SYNPO2_t755	1.54735	-0.246888	6.64131	2.39e-09	4.49e-08	10.9846	7.3479	Upregulated	SYNPO2_t755
SYNPO2_t724	1.54735	-0.246888	6.64131	2.39e-09	4.49e-08	10.9846	7.3479	Upregulated	SYNPO2_t724
LPP_s508	1.15911	-0.130784	6.63753	2.44e-09	4.55e-08	10.9679	7.34189	Upregulated	LPP_s508
TNS1_s764	1.2964	-0.0698296	6.59327	2.98e-09	5.54e-08	10.7723	7.25626	Upregulated	TNS1_s764
SORBS1_s380	1.05686	-0.269901	6.58271	3.12e-09	5.76e-08	10.7258	7.23978	Upregulated	SORBS1_s380
SORBS1_s635	1.05686	-0.269901	6.58271	3.12e-09	5.76e-08	10.7258	7.23978	Upregulated	SORBS1_s635
SORBS1_s477	1.05686	-0.269901	6.58271	3.12e-09	5.76e-08	10.7258	7.23978	Upregulated	SORBS1_s477
TNS1_s1011	1.22128	-0.524183	6.54138	3.76e-09	6.92e-08	10.5437	7.16011	Upregulated	TNS1_s1011
MAP1B_s1262	1.2927	0.231234	6.53931	3.8e-09	6.96e-08	10.5345	7.15745	Upregulated	MAP1B_s1262
CALD1_s783	1.54216	-0.0734287	6.53636	3.85e-09	6.98e-08	10.5216	7.15584	Upregulated	CALD1_s783
CALD1_s548	1.54216	-0.0734287	6.53636	3.85e-09	6.98e-08	10.5216	7.15584	Upregulated	CALD1_s548
CALD1_s522	1.54216	-0.0734287	6.53636	3.85e-09	6.98e-08	10.5216	7.15584	Upregulated	CALD1_s522
MAP1B_s1265	1.26922	0.251108	6.51783	4.18e-09	7.57e-08	10.4401	7.12093	Upregulated	MAP1B_s1265
SORBS1_t215	1.23443	-0.296163	6.51522	4.23e-09	7.59e-08	10.4286	7.11997	Upregulated	SORBS1_t215
SORBS1_t361	1.23443	-0.296163	6.51522	4.23e-09	7.59e-08	10.4286	7.11997	Upregulated	SORBS1_t361
SORBS1_t238	1.23443	-0.296163	6.51522	4.23e-09	7.59e-08	10.4286	7.11997	Upregulated	SORBS1_t238
SYNM_s1181	1.61917	-0.723407	6.50051	4.52e-09	8.08e-08	10.364	7.09254	Upregulated	SYNM_s1181
PALLD_s1186s1189	1.29703	0.270741	6.4979	4.58e-09	8.15e-08	10.3525	7.0888	Upregulated	PALLD_s1186s1189
ITGB1_s785	1.25475	-0.119356	6.48898	4.76e-09	8.46e-08	10.3134	7.07273	Upregulated	ITGB1_s785
NEXN_s301	1.49039	0.458032	6.48786	4.79e-09	8.47e-08	10.3084	7.07188	Upregulated	NEXN_s301
MAP1B_t1503	1.27746	0.0767813	6.48142	4.93e-09	8.7e-08	10.2802	7.06066	Upregulated	MAP1B_t1503
TNS1_s733	1.16701	0.0902739	6.46835	5.23e-09	9.19e-08	10.2229	7.03646	Upregulated	TNS1_s733
MAP1A_s1172	1.3415	0.141774	6.45389	5.58e-09	9.78e-08	10.1595	7.00958	Upregulated	MAP1A_s1172
SCN7A_s905	1.14769	-0.775739	6.4505	5.66e-09	9.9e-08	10.1447	7.0043	Upregulated	SCN7A_s905
TNS1_s445	1.71966	-1.0923	6.4486	5.71e-09	9.96e-08	10.1363	7.00192	Upregulated	TNS1_s445
SORBS2_s163	1.10983	-0.613574	6.42597	6.32e-09	1.1e-07	10.0373	6.96045	Upregulated	SORBS2_s163
SORBS2_s645	1.10983	-0.613574	6.42597	6.32e-09	1.1e-07	10.0373	6.96045	Upregulated	SORBS2_s645
MAP1B_s1779	1.31006	0.138607	6.42037	6.48e-09	1.12e-07	10.0128	6.95086	Upregulated	MAP1B_s1779
MYLK_s1033	1.15903	-0.383024	6.38227	7.69e-09	1.32e-07	9.84639	6.87933	Upregulated	MYLK_s1033
MYLK_s1219	1.15903	-0.383024	6.38227	7.69e-09	1.32e-07	9.84639	6.87933	Upregulated	MYLK_s1219
HIST1H4A_y89	1.08827	-0.671978	6.37405	7.98e-09	1.37e-07	9.81051	6.86465	Upregulated	HIST1H4A_y89
DES_s45	1.48406	0.285579	6.36348	8.37e-09	1.43e-07	9.76445	6.84543	Upregulated	DES_s45
MRVI1_s689	1.41692	-0.618202	6.35709	8.61e-09	1.46e-07	9.73661	6.83432	Upregulated	MRVI1_s689
CTNNAL1_s374	1.30138	-0.451535	6.34283	9.18e-09	1.56e-07	9.67449	6.80793	Upregulated	CTNNAL1_s374
DPYSL3_s636	1.27794	0.720484	6.34044	9.28e-09	1.57e-07	9.6641	6.80459	Upregulated	DPYSL3_s636
EML1_s110	1.43411	-0.544821	6.32248	1e-08	1.69e-07	9.58595	6.77104	Upregulated	EML1_s110
HSPB1_s82	1.08194	-0.0757636	6.28181	1.2e-08	2.02e-07	9.40935	6.69358	Upregulated	HSPB1_s82
FLNA_s1726	1.37243	-0.404006	6.27079	1.27e-08	2.12e-07	9.36153	6.67354	Upregulated	FLNA_s1726
MAP1B_t1949	1.03488	-0.137609	6.26305	1.31e-08	2.19e-07	9.328	6.65987	Upregulated	MAP1B_t1949
PRKCA_s226	1.19772	-0.109375	6.22294	1.57e-08	2.6e-07	9.15443	6.58421	Upregulated	PRKCA_s226
FLNC_s559	1.28332	-0.0467572	6.22253	1.57e-08	2.6e-07	9.15267	6.58421	Upregulated	FLNC_s559
TPM1_s216	1.33816	0.0273224	6.21897	1.59e-08	2.63e-07	9.13727	6.57987	Upregulated	TPM1_s216
TPM1_s294	1.33816	0.0273224	6.21897	1.59e-08	2.63e-07	9.13727	6.57987	Upregulated	TPM1_s294
FLNA_s1081	1.04115	0.223374	6.19289	1.79e-08	2.95e-07	9.02467	6.5309	Upregulated	FLNA_s1081
SYNM_t656	1.41921	-0.0753668	6.18767	1.83e-08	3.01e-07	9.00213	6.5221	Upregulated	SYNM_t656
SVIL_t426	1.11758	0.0662953	6.14488	2.21e-08	3.61e-07	8.81787	6.44238	Upregulated	SVIL_t426
SVIL_t852	1.11758	0.0662953	6.14488	2.21e-08	3.61e-07	8.81787	6.44238	Upregulated	SVIL_t852
MAP1B_s1396s1400	1.40747	-0.428502	6.12945	2.37e-08	3.85e-07	8.75154	6.41402	Upregulated	MAP1B_s1396s1400
ARHGEF17_s420	0.926446	0.0286857	6.10737	2.61e-08	4.24e-07	8.65673	6.37294	Upregulated	ARHGEF17_s420
MYL12A_t18	1.27288	-0.202949	6.1038	2.65e-08	4.28e-07	8.6414	6.36857	Upregulated	MYL12A_t18
MYL9_t19	1.27288	-0.202949	6.1038	2.65e-08	4.28e-07	8.6414	6.36857	Upregulated	MYL9_t19
SORBS1_s214	1.10244	-0.329779	6.10028	2.69e-08	4.31e-07	8.62634	6.36553	Upregulated	SORBS1_s214
SORBS1_s360	1.10244	-0.329779	6.10028	2.69e-08	4.31e-07	8.62634	6.36553	Upregulated	SORBS1_s360
SORBS1_s237	1.10244	-0.329779	6.10028	2.69e-08	4.31e-07	8.62634	6.36553	Upregulated	SORBS1_s237
VCL_s434	1.17595	0.290811	6.08801	2.84e-08	4.54e-07	8.57372	6.34327	Upregulated	VCL_s434
SORBS2_s198	1.34178	-0.677736	6.08595	2.87e-08	4.55e-07	8.56491	6.34176	Upregulated	SORBS2_s198
SORBS2_s680	1.34178	-0.677736	6.08595	2.87e-08	4.55e-07	8.56491	6.34176	Upregulated	SORBS2_s680
AHNAK_s5448	1.41142	-0.690927	6.0845	2.89e-08	4.57e-07	8.55868	6.34019	Upregulated	AHNAK_s5448
C11orf96_s86	1.31919	0.108133	6.07973	2.95e-08	4.65e-07	8.53825	6.33228	Upregulated	C11orf96_s86
DAAM2_s656	0.961701	-0.306237	6.06439	3.15e-08	4.96e-07	8.47258	6.30417	Upregulated	DAAM2_s656
VCL_s579	1.18088	0.197125	6.05807	3.24e-08	5.09e-07	8.44555	6.2933	Upregulated	VCL_s579
SYNM_s1107	1.75894	-0.498956	6.03554	3.58e-08	5.6e-07	8.34929	6.25151	Upregulated	SYNM_s1107
MAP1A_s1069	1.28745	0.702875	6.02488	3.75e-08	5.86e-07	8.3038	6.23238	Upregulated	MAP1A_s1069
TLN1_s446	1.2629	-0.618175	6.0076	4.05e-08	6.3e-07	8.23009	6.20065	Upregulated	TLN1_s446
MAP1B_s1793	1.10238	0.267474	6.0049	4.1e-08	6.36e-07	8.21857	6.19669	Upregulated	MAP1B_s1793
SORBS2_s574	1.22011	-0.883597	5.9948	4.28e-08	6.63e-07	8.17555	6.17866	Upregulated	SORBS2_s574
MAP1A_s319	1.22037	0.520998	5.97867	4.59e-08	7.09e-07	8.10691	6.14918	Upregulated	MAP1A_s319
AMOTL1_s778	1.08562	-0.0863298	5.96294	4.92e-08	7.58e-07	8.04008	6.12057	Upregulated	AMOTL1_s778
FLNA_s2120	1.1804	0.0545457	5.96236	4.93e-08	7.58e-07	8.03761	6.12057	Upregulated	FLNA_s2120
PRKG1_s51	0.989165	-0.78437	5.9516	5.17e-08	7.92e-07	7.99189	6.10131	Upregulated	PRKG1_s51
TNXB_s3649	1.60717	-0.0521087	5.94892	5.23e-08	7.99e-07	7.98054	6.09741	Upregulated	TNXB_s3649
TNXB_t3648	1.63305	0.0159263	5.94623	5.29e-08	8.06e-07	7.96912	6.09347	Upregulated	TNXB_t3648
SVIL_s896	1.17116	0.256383	5.9357	5.54e-08	8.4e-07	7.92443	6.07582	Upregulated	SVIL_s896
SVIL_s1322	1.17116	0.256383	5.9357	5.54e-08	8.4e-07	7.92443	6.07582	Upregulated	SVIL_s1322
SORBS2_s182	1.15579	-0.693964	5.91399	6.09e-08	9.18e-07	7.83245	6.03702	Upregulated	SORBS2_s182
SORBS2_s664	1.15579	-0.693964	5.91399	6.09e-08	9.18e-07	7.83245	6.03702	Upregulated	SORBS2_s664
SORBS1_s171	1.33619	-0.751202	5.89806	6.53e-08	9.76e-07	7.76506	6.01034	Upregulated	SORBS1_s171
SORBS1_s317	1.33619	-0.751202	5.89806	6.53e-08	9.76e-07	7.76506	6.01034	Upregulated	SORBS1_s317
SORBS1_s194	1.33619	-0.751202	5.89806	6.53e-08	9.76e-07	7.76506	6.01034	Upregulated	SORBS1_s194
AKAP12_s371	1.17007	-0.051619	5.88722	6.85e-08	1.02e-06	7.71924	5.991	Upregulated	AKAP12_s371
AHNAK_s5332	1.0378	-0.559234	5.86445	7.56e-08	1.12e-06	7.62309	5.94914	Upregulated	AHNAK_s5332
TNS1_s701	0.930825	-0.126722	5.85942	7.73e-08	1.15e-06	7.60189	5.9408	Upregulated	TNS1_s701
CAVIN2_s366	0.895128	-0.234816	5.83943	8.43e-08	1.25e-06	7.51765	5.90426	Upregulated	CAVIN2_s366
MAP1B_s1881	0.975525	-0.00274426	5.77797	1.1e-07	1.62e-06	7.25949	5.78991	Upregulated	MAP1B_s1881
PLIN1_s382	1.34649	-1.13788	5.77648	1.11e-07	1.63e-06	7.25323	5.78824	Upregulated	PLIN1_s382
SORBS1_s57	1.21522	-0.288799	5.77173	1.13e-07	1.65e-06	7.23335	5.78159	Upregulated	SORBS1_s57
SORBS1_s89	1.21522	-0.288799	5.77173	1.13e-07	1.65e-06	7.23335	5.78159	Upregulated	SORBS1_s89
ZYX_s267	1.09483	0.334812	5.75763	1.2e-07	1.75e-06	7.17434	5.7563	Upregulated	ZYX_s267
TLN1_s1164	1.08826	0.191359	5.74855	1.25e-07	1.82e-06	7.13632	5.7404	Upregulated	TLN1_s1164
LGALS1_s30	1.06099	0.237337	5.72367	1.39e-07	2.02e-06	7.03239	5.69499	Upregulated	LGALS1_s30
MAP1B_s1154	0.99349	-0.0398167	5.71951	1.41e-07	2.05e-06	7.01505	5.68834	Upregulated	MAP1B_s1154
PALLD_s1189	1.11624	0.417314	5.6989	1.55e-07	2.23e-06	6.92915	5.65099	Upregulated	PALLD_s1189
C1orf198_s289	1.26965	0.16915	5.66623	1.78e-07	2.56e-06	6.79325	5.59124	Upregulated	C1orf198_s289
GNG12_s49	1.23686	-0.540112	5.63878	2e-07	2.88e-06	6.67936	5.54134	Upregulated	GNG12_s49
TPPP_s18	1.16483	-0.481985	5.63344	2.05e-07	2.93e-06	6.65723	5.53252	Upregulated	TPPP_s18
AHNAK_t5824	1.26482	-0.621466	5.62915	2.08e-07	2.98e-06	6.63949	5.52567	Upregulated	AHNAK_t5824
CALD1_s759	1.33374	-0.075821	5.61896	2.18e-07	3.09e-06	6.59731	5.51005	Upregulated	CALD1_s759
CALD1_s524	1.33374	-0.075821	5.61896	2.18e-07	3.09e-06	6.59731	5.51005	Upregulated	CALD1_s524
CALD1_s498	1.33374	-0.075821	5.61896	2.18e-07	3.09e-06	6.59731	5.51005	Upregulated	CALD1_s498
SYNM_s1106	1.30932	-0.408149	5.61747	2.19e-07	3.1e-06	6.59112	5.50836	Upregulated	SYNM_s1106
PALLD_s961	1.51699	0.255334	5.61541	2.21e-07	3.12e-06	6.58259	5.50562	Upregulated	PALLD_s961
C11orf96_s93	1.16296	0.271847	5.60991	2.26e-07	3.19e-06	6.55987	5.49652	Upregulated	C11orf96_s93
PARVA_s19	1.29296	-0.0989499	5.60418	2.32e-07	3.26e-06	6.53617	5.48697	Upregulated	PARVA_s19
SYNM_t598	1.50637	-0.805655	5.59872	2.37e-07	3.33e-06	6.51364	5.47795	Upregulated	SYNM_t598
SYNPO2_s930	1.58878	-0.679689	5.583	2.54e-07	3.54e-06	6.44875	5.45102	Upregulated	SYNPO2_s930
SYNPO2_s899	1.58878	-0.679689	5.583	2.54e-07	3.54e-06	6.44875	5.45102	Upregulated	SYNPO2_s899
C11orf96_t55	1.15431	0.0728332	5.5807	2.56e-07	3.57e-06	6.43926	5.44783	Upregulated	C11orf96_t55
MAP1B_t1302	1.02528	0.0856873	5.57944	2.57e-07	3.58e-06	6.43404	5.44655	Upregulated	MAP1B_t1302
DACT3_s165	0.886518	-0.25926	5.57416	2.63e-07	3.65e-06	6.41227	5.43785	Upregulated	DACT3_s165
PPP1R12B_s43	1.08074	-0.24946	5.56292	2.76e-07	3.81e-06	6.36599	5.41923	Upregulated	PPP1R12B_s43
PPP1R12B_s900	1.08074	-0.24946	5.56292	2.76e-07	3.81e-06	6.36599	5.41923	Upregulated	PPP1R12B_s900
DCLK1_t336	0.925092	-0.346778	5.54978	2.92e-07	4.02e-06	6.3119	5.39603	Upregulated	DCLK1_t336
FLNA_s2144s2150	0.877558	-0.0501085	5.53084	3.17e-07	4.34e-06	6.23403	5.36218	Upregulated	FLNA_s2144s2150
CAVIN3_s165s166	0.891721	0.00195307	5.52044	3.31e-07	4.53e-06	6.19137	5.3441	Upregulated	CAVIN3_s165s166
MAP1A_s667	1.0792	0.468115	5.48581	3.83e-07	5.23e-06	6.04949	5.28151	Upregulated	MAP1A_s667
CACNB2_s459	0.964726	-0.0723314	5.47182	4.06e-07	5.53e-06	5.9923	5.2569	Upregulated	CACNB2_s459
BAG3_s377	0.921229	-0.0200542	5.47058	4.08e-07	5.55e-06	5.98725	5.25568	Upregulated	BAG3_s377
AKAP12_s1331	0.897734	0.261322	5.45144	4.43e-07	6e-06	5.90914	5.22167	Upregulated	AKAP12_s1331
PDLIM3_s93	0.983455	0.237244	5.44437	4.56e-07	6.17e-06	5.8803	5.20977	Upregulated	PDLIM3_s93
SORBS1_s170	1.19215	-0.549844	5.44103	4.63e-07	6.21e-06	5.86671	5.20676	Upregulated	SORBS1_s170
SORBS1_s316	1.19215	-0.549844	5.44103	4.63e-07	6.21e-06	5.86671	5.20676	Upregulated	SORBS1_s316
SORBS1_s193	1.19215	-0.549844	5.44103	4.63e-07	6.21e-06	5.86671	5.20676	Upregulated	SORBS1_s193
MAP1B_s1298	0.975657	0.144211	5.43857	4.67e-07	6.26e-06	5.85666	5.20328	Upregulated	MAP1B_s1298
CRIP2_s104	1.23902	-0.826268	5.43404	4.76e-07	6.37e-06	5.83824	5.19604	Upregulated	CRIP2_s104
AKAP12_s627	1.1205	0.183159	5.42467	4.95e-07	6.61e-06	5.80011	5.17994	Upregulated	AKAP12_s627
SYNM_t1094s1106	1.02139	-0.250932	5.41884	5.08e-07	6.76e-06	5.77639	5.17032	Upregulated	SYNM_t1094s1106
PRKG1_s64	0.868321	-0.571567	5.39455	5.62e-07	7.46e-06	5.67773	5.12705	Upregulated	PRKG1_s64
AHNAK_s5393	1.15613	-0.542586	5.38555	5.84e-07	7.73e-06	5.64123	5.11168	Upregulated	AHNAK_s5393
COL6A3_s1783	1.19143	0.292675	5.3836	5.89e-07	7.78e-06	5.63333	5.10914	Upregulated	COL6A3_s1783
SPARCL1_s198	1.09515	0.575665	5.35833	6.54e-07	8.63e-06	5.53106	5.06423	Upregulated	SPARCL1_s198
CAV1_s9	0.903676	-0.17092	5.35738	6.57e-07	8.64e-06	5.5272	5.0635	Upregulated	CAV1_s9
MAP1B_s1378	0.931667	0.0966209	5.35321	6.69e-07	8.77e-06	5.51035	5.05694	Upregulated	MAP1B_s1378
RAB10_t73	0.894076	-0.0862579	5.35168	6.73e-07	8.79e-06	5.50418	5.05589	Upregulated	RAB10_t73
MAP1A_s1221	1.17749	0.353291	5.35152	6.73e-07	8.79e-06	5.50355	5.05589	Upregulated	MAP1A_s1221
SYNM_t1094s1107	1.08932	-0.272954	5.34839	6.82e-07	8.89e-06	5.49088	5.0512	Upregulated	SYNM_t1094s1107
PRUNE2_s586	0.991499	-0.243012	5.32323	7.58e-07	9.85e-06	5.3894	5.00661	Upregulated	PRUNE2_s586
TNS1_s783	0.785686	0.0842708	5.322	7.62e-07	9.88e-06	5.38445	5.00538	Upregulated	TNS1_s783
AHNAK_s5582	1.08798	-0.442996	5.3023	8.27e-07	1.07e-05	5.30515	4.97074	Upregulated	AHNAK_s5582
SORBS3_s530	0.936988	-0.0759912	5.28972	8.71e-07	1.12e-05	5.25458	4.94901	Upregulated	SORBS3_s530
AHNAK_s4520	1.08367	-0.193345	5.27819	9.14e-07	1.18e-05	5.2083	4.9292	Upregulated	AHNAK_s4520
MRVI1_s676	0.959544	-0.4018	5.27693	9.19e-07	1.18e-05	5.20323	4.9279	Upregulated	MRVI1_s676
MAP1A_s986	1.22363	0.623807	5.25948	9.88e-07	1.27e-05	5.13328	4.89744	Upregulated	MAP1A_s986
AHNAK_s5739	1.07258	0.00071951	5.24419	1.05e-06	1.35e-05	5.07211	4.87092	Upregulated	AHNAK_s5739
PDLIM4_s120	1.0935	0.262667	5.24083	1.07e-06	1.36e-05	5.05867	4.86586	Upregulated	PDLIM4_s120
FLNA_s368	0.952126	-0.326863	5.23464	1.09e-06	1.39e-05	5.03395	4.85571	Upregulated	FLNA_s368
FLNA_t859	0.785525	0.0392615	5.19861	1.27e-06	1.61e-05	4.89027	4.79207	Upregulated	FLNA_t859
SORBS3_t529	0.951989	-0.0814057	5.19001	1.32e-06	1.67e-05	4.85609	4.77767	Upregulated	SORBS3_t529
ENAH_s508	0.954985	0.103349	5.17194	1.42e-06	1.79e-05	4.78428	4.74669	Upregulated	ENAH_s508
WNK2_s1862	1.09278	-0.416417	5.1716	1.42e-06	1.79e-05	4.78294	4.74669	Upregulated	WNK2_s1862
C11orf96_s72	0.987086	0.0703935	5.14723	1.57e-06	1.98e-05	4.68633	4.70418	Upregulated	C11orf96_s72
AHNAK_s5841	0.907899	-0.325566	5.14079	1.61e-06	2.02e-05	4.66085	4.69368	Upregulated	AHNAK_s5841
EHD2_s468	0.830322	-0.288867	5.14026	1.61e-06	2.02e-05	4.65871	4.69367	Upregulated	EHD2_s468
PDLIM7_t251	1.0432	-0.511376	5.11399	1.8e-06	2.25e-05	4.55493	4.64791	Upregulated	PDLIM7_t251
PPP1R12A_s910	0.899382	-0.172898	5.11183	1.81e-06	2.26e-05	4.54642	4.64504	Upregulated	PPP1R12A_s910
DES_s92	1.01919	-0.0655442	5.10235	1.89e-06	2.35e-05	4.50906	4.62917	Upregulated	DES_s92
MAP1B_t1152	0.888782	-0.0648265	5.07778	2.08e-06	2.59e-05	4.41235	4.58657	Upregulated	MAP1B_t1152
DPYSL3_s102	0.981634	0.358491	5.07331	2.12e-06	2.63e-05	4.39479	4.57961	Upregulated	DPYSL3_s102
PDLIM3_s89	0.95686	-0.0907874	5.06764	2.17e-06	2.69e-05	4.37254	4.57053	Upregulated	PDLIM3_s89
AKAP12_t1760	0.803666	-0.0555437	5.05065	2.33e-06	2.87e-05	4.30588	4.54145	Upregulated	AKAP12_t1760
CAVIN3_t205	0.857066	-0.0730836	5.04756	2.36e-06	2.9e-05	4.29376	4.53693	Upregulated	CAVIN3_t205
CALD1_s196	1.00741	0.325925	5.04542	2.38e-06	2.92e-05	4.2854	4.5341	Upregulated	CALD1_s196
AHNAK_s5752	0.947218	-0.431467	5.02634	2.57e-06	3.15e-05	4.21073	4.50139	Upregulated	AHNAK_s5752
ANK2_s1967	0.748722	-0.25537	5.02513	2.58e-06	3.16e-05	4.20603	4.50021	Upregulated	ANK2_s1967
SEPT7_s423	1.19026	-0.0262886	5.0147	2.69e-06	3.29e-05	4.16529	4.48278	Upregulated	SEPT7_s423
AHNAK_s5735	0.866081	-0.194209	5.00492	2.8e-06	3.42e-05	4.1271	4.4665	Upregulated	AHNAK_s5735
MRVI1_s386	0.690267	-0.246286	4.9885	2.99e-06	3.64e-05	4.06313	4.43859	Upregulated	MRVI1_s386
AHNAK_s5195	0.827146	-0.381302	4.9799	3.1e-06	3.76e-05	4.02971	4.42445	Upregulated	AHNAK_s5195
AHNAK_s216	0.93094	-0.614198	4.97306	3.19e-06	3.86e-05	4.00309	4.41337	Upregulated	AHNAK_s216
MAP1B_s1852	1.14661	0.129794	4.96207	3.33e-06	4.03e-05	3.96042	4.39505	Upregulated	MAP1B_s1852
FILIP1L_s1049	1.07758	0.505499	4.93542	3.71e-06	4.47e-05	3.85718	4.34941	Upregulated	FILIP1L_s1049
PHLDB1_s443	0.939144	0.462026	4.92708	3.83e-06	4.62e-05	3.82492	4.33577	Upregulated	PHLDB1_s443
AKAP12_s627s629	1.01752	0.204752	4.9218	3.92e-06	4.7e-05	3.8045	4.32747	Upregulated	AKAP12_s627s629
ACTN1_s404	0.748996	-0.0838147	4.90749	4.15e-06	4.96e-05	3.74927	4.30438	Upregulated	ACTN1_s404
ACTN4_s423	0.748996	-0.0838147	4.90749	4.15e-06	4.96e-05	3.74927	4.30438	Upregulated	ACTN4_s423
TNS1_s756	0.989781	-0.271649	4.888	4.49e-06	5.35e-05	3.67422	4.27141	Upregulated	TNS1_s756
ARHGEF25_s595	0.81194	-0.135639	4.8761	4.7e-06	5.6e-05	3.62847	4.25167	Upregulated	ARHGEF25_s595
CCDC9B_s201	0.816318	0.0385528	4.87084	4.8e-06	5.71e-05	3.60826	4.24345	Upregulated	CCDC9B_s201
MAP7D1_t780	0.862606	0.0433839	4.85277	5.16e-06	6.12e-05	3.53894	4.21306	Upregulated	MAP7D1_t780
FAF1_s582	-0.965502	0.0673354	-4.8478	5.27e-06	6.23e-05	3.51991	4.20536	Downregulated	FAF1_s582
PPP1R12A_t443	0.98985	-0.0245122	4.84187	5.39e-06	6.37e-05	3.4972	4.19601	Upregulated	PPP1R12A_t443
FLNA_s11	0.800559	-0.166537	4.83918	5.45e-06	6.42e-05	3.48691	4.19226	Upregulated	FLNA_s11
SVIL_s221	0.891605	0.371187	4.79539	6.48e-06	7.63e-05	3.31985	4.11767	Upregulated	SVIL_s221
NCAM1_s774	0.987823	-0.90657	4.78469	6.76e-06	7.94e-05	3.27913	4.10016	Upregulated	NCAM1_s774
BAG3_s195	0.852573	0.095299	4.78069	6.87e-06	8.05e-05	3.26394	4.09419	Upregulated	BAG3_s195
AMOTL1_s759	0.777883	0.118437	4.77106	7.14e-06	8.35e-05	3.22738	4.07855	Upregulated	AMOTL1_s759
AHNAK_s3326	0.904664	-0.495203	4.76821	7.22e-06	8.42e-05	3.21659	4.07457	Upregulated	AHNAK_s3326
ALG3_s13	-1.04113	-0.314909	-4.74622	7.87e-06	9.17e-05	3.13329	4.03778	Downregulated	ALG3_s13
FLNA_s860	0.778038	0.0660582	4.73934	8.09e-06	9.4e-05	3.10727	4.0269	Upregulated	FLNA_s860
ABI2_s183	0.750254	-0.162755	4.72802	8.46e-06	9.81e-05	3.06454	4.00846	Upregulated	ABI2_s183
GAL_s116	1.03139	-0.896842	4.7128	8.98e-06	0.000103902	3.00716	3.98338	Upregulated	GAL_s116
PPP1R12B_s679	0.786544	-0.099474	4.69618	9.58e-06	0.000110675	2.94461	3.95595	Upregulated	PPP1R12B_s679
AHNAK_s570	0.860332	-0.466488	4.6903	9.81e-06	0.000113022	2.92253	3.94684	Upregulated	AHNAK_s570
CRIP2_s115	0.965726	-0.397497	4.65359	1.13e-05	0.000130189	2.78497	3.88543	Upregulated	CRIP2_s115
PRKG1_t536	0.765667	-0.287714	4.62083	1.29e-05	0.000147591	2.66278	3.83094	Upregulated	PRKG1_t536
SORBS2_s58	0.769695	-0.475402	4.60483	1.37e-05	0.000156413	2.60328	3.80573	Upregulated	SORBS2_s58
SORBS2_s468	0.769695	-0.475402	4.60483	1.37e-05	0.000156413	2.60328	3.80573	Upregulated	SORBS2_s468
SVIL_s799	0.884497	-0.0490738	4.60285	1.38e-05	0.000156989	2.59591	3.80413	Upregulated	SVIL_s799
SVIL_s1225	0.884497	-0.0490738	4.60285	1.38e-05	0.000156989	2.59591	3.80413	Upregulated	SVIL_s1225
MAP1A_s2449	0.895758	0.321329	4.59637	1.41e-05	0.000160655	2.57188	3.79411	Upregulated	MAP1A_s2449
AHNAK2_s294	0.882062	0.12458	4.58506	1.48e-05	0.000167513	2.52993	3.77595	Upregulated	AHNAK2_s294
CAMK2G_t287	0.788155	-0.131894	4.58351	1.49e-05	0.000168186	2.52418	3.77421	Upregulated	CAMK2G_t287
PPP1R12A_s445	0.970733	-0.0380196	4.56739	1.58e-05	0.000178638	2.46454	3.74803	Upregulated	PPP1R12A_s445
RAI14_t249	1.20492	0.0467828	4.55835	1.64e-05	0.000184605	2.43118	3.73376	Upregulated	RAI14_t249
ABI2_t178	0.705581	-0.114671	4.54992	1.69e-05	0.000190322	2.40008	3.72051	Upregulated	ABI2_t178
AKAP12_s629	0.774282	0.155228	4.54815	1.7e-05	0.00019125	2.39353	3.7184	Upregulated	AKAP12_s629
SH3D19_s389	0.880772	0.0101062	4.53815	1.77e-05	0.000198363	2.35669	3.70254	Upregulated	SH3D19_s389
KANK2_s323	0.643241	0.0355046	4.53041	1.82e-05	0.000203946	2.32824	3.69048	Upregulated	KANK2_s323
PPP1R12C_s407	0.752379	-0.0828233	4.5264	1.85e-05	0.000206712	2.31347	3.68463	Upregulated	PPP1R12C_s407
PLN_s16	0.823424	-0.12189	4.52186	1.88e-05	0.000209932	2.2968	3.67792	Upregulated	PLN_s16
LSR_t393	-1.22857	-0.439296	-4.51945	1.9e-05	0.000211472	2.28793	3.67475	Downregulated	LSR_t393
AHSG_s331	0.865739	-0.0319099	4.51824	1.91e-05	0.000211829	2.28353	3.67401	Upregulated	AHSG_s331
C11orf96_t59	0.752041	0.0391476	4.51799	1.91e-05	0.000211829	2.28258	3.67401	Upregulated	C11orf96_t59
ALB_s82	0.940991	0.102207	4.50833	1.98e-05	0.000219392	2.24716	3.65878	Upregulated	ALB_s82
VCL_s290	0.755593	0.499627	4.50196	2.03e-05	0.000224378	2.2238	3.64902	Upregulated	VCL_s290
C7orf50_s175	-0.846731	-0.0401212	-4.48522	2.17e-05	0.000238747	2.16258	3.62206	Downregulated	C7orf50_s175
AFAP1L2_s344	0.779912	-0.0876683	4.47985	2.21e-05	0.000243232	2.14294	3.61398	Upregulated	AFAP1L2_s344
TNS2_s845	0.64437	-0.27552	4.46409	2.35e-05	0.000257803	2.08547	3.58871	Upregulated	TNS2_s845
SORBS2_s61	0.837954	-0.53204	4.44843	2.5e-05	0.000272596	2.02846	3.56448	Upregulated	SORBS2_s61
SORBS2_s471	0.837954	-0.53204	4.44843	2.5e-05	0.000272596	2.02846	3.56448	Upregulated	SORBS2_s471
ITPKB_s43	0.823285	-0.111499	4.43013	2.67e-05	0.000291666	1.96202	3.53511	Upregulated	ITPKB_s43
U2AF2_s79	-0.925131	0.0596428	-4.42017	2.78e-05	0.000302308	1.92595	3.51955	Downregulated	U2AF2_s79
ZDHHC23_s206	-0.890767	-0.492151	-4.41204	2.86e-05	0.000311168	1.89653	3.50701	Downregulated	ZDHHC23_s206
TLN2_t1843	0.77549	-0.275731	4.38993	3.11e-05	0.000337658	1.8167	3.47152	Upregulated	TLN2_t1843
PROSER2_s179	-0.86475	-0.130938	-4.37638	3.28e-05	0.000354702	1.76787	3.45014	Downregulated	PROSER2_s179
PDLIM7_s247	0.782304	-0.379985	4.37569	3.29e-05	0.000354943	1.76541	3.44984	Upregulated	PDLIM7_s247
PDLIM7_s247t251	0.762457	-0.172683	4.37139	3.34e-05	0.000360055	1.74995	3.44363	Upregulated	PDLIM7_s247t251
MRVI1_s512	0.70939	-0.151476	4.35942	3.49e-05	0.000375943	1.70693	3.42488	Upregulated	MRVI1_s512
YWHAZ_t205	0.941317	0.0662481	4.35737	3.52e-05	0.00037813	1.69959	3.42236	Upregulated	YWHAZ_t205
ACIN1_s617	-0.827793	0.158142	-4.34661	3.67e-05	0.00039299	1.66102	3.40562	Downregulated	ACIN1_s617
SNTB2_s95	0.667	-0.378871	4.34527	3.68e-05	0.000394237	1.6562	3.40424	Upregulated	SNTB2_s95
KCNQ1_s27	-1.34338	-1.2707	-4.33493	3.83e-05	0.000409056	1.61921	3.38822	Downregulated	KCNQ1_s27
AFAP1_s752	0.812195	0.4146	4.33005	3.9e-05	0.000415836	1.60174	3.38108	Upregulated	AFAP1_s752
GAPDH_s210	0.67754	-0.275814	4.31386	4.15e-05	0.000440973	1.54399	3.35559	Upregulated	GAPDH_s210
MIA2_s601	-0.787636	-0.162866	-4.3068	4.26e-05	0.000451933	1.51881	3.34493	Downregulated	MIA2_s601
SORBS2_s202	0.806423	-0.592385	4.3043	4.3e-05	0.000454473	1.50991	3.34249	Upregulated	SORBS2_s202
SORBS2_s684	0.806423	-0.592385	4.3043	4.3e-05	0.000454473	1.50991	3.34249	Upregulated	SORBS2_s684
TNS1_s960	0.761966	-0.273334	4.30254	4.32e-05	0.00045662	1.50364	3.34044	Upregulated	TNS1_s960
LAD1_t19	-1.07705	-0.391691	-4.29667	4.42e-05	0.000465866	1.48277	3.33174	Downregulated	LAD1_t19
PGRMC2_s128	-1.10383	0.341399	-4.27804	4.74e-05	0.00049842	1.41664	3.3024	Downregulated	PGRMC2_s128
FILIP1L_s791	0.844342	0.557431	4.27319	4.82e-05	0.000506563	1.39944	3.29537	Upregulated	FILIP1L_s791
PDLIM4_t122	0.876514	0.216185	4.27239	4.84e-05	0.000507032	1.39662	3.29497	Upregulated	PDLIM4_t122
ZYX_s308	0.731767	0.286924	4.27195	4.85e-05	0.000507032	1.39505	3.29497	Upregulated	ZYX_s308
EEPD1_s16	-0.858594	0.0313918	-4.25744	5.11e-05	0.000534129	1.34371	3.27235	Downregulated	EEPD1_s16
TJP3_s346	-1.07644	-0.418833	-4.25658	5.13e-05	0.000534842	1.34069	3.27177	Downregulated	TJP3_s346
DTNA_s398	0.857325	-0.673899	4.25358	5.19e-05	0.000539843	1.33008	3.26773	Upregulated	DTNA_s398
SSR3_s105	-1.10879	-0.466822	-4.25255	5.21e-05	0.000540907	1.32646	3.26688	Downregulated	SSR3_s105
COL1A1_s176	0.812519	0.549962	4.24363	5.38e-05	0.000558078	1.29497	3.25331	Upregulated	COL1A1_s176
PPP1R12C_s426	0.817301	-0.0165191	4.24279	5.4e-05	0.000558421	1.292	3.25304	Upregulated	PPP1R12C_s426
PALM_s124	0.67193	-0.0130899	4.24248	5.41e-05	0.000558421	1.29091	3.25304	Upregulated	PALM_s124
FBN1_s2709	0.910101	0.379527	4.2346	5.57e-05	0.000573917	1.26313	3.24115	Upregulated	FBN1_s2709
CDK11B_s234	-0.854763	0.209491	-4.22442	5.78e-05	0.000593756	1.22734	3.22639	Downregulated	CDK11B_s234
CDK11A_s232	-0.854763	0.209491	-4.22442	5.78e-05	0.000593756	1.22734	3.22639	Downregulated	CDK11A_s232
KIF1B_s1141	0.912943	0.408905	4.21721	5.94e-05	0.000608695	1.20197	3.2156	Upregulated	KIF1B_s1141
MAP1A_s612t616	0.885194	0.670559	4.20784	6.14e-05	0.000628964	1.16909	3.20137	Upregulated	MAP1A_s612t616
CRYAB_s59	0.7296	-0.0844071	4.19355	6.48e-05	0.000661754	1.11904	3.1793	Upregulated	CRYAB_s59
GMIP_s437	-0.864894	0.159719	-4.19006	6.56e-05	0.000669089	1.10684	3.17452	Downregulated	GMIP_s437
AHNAK_s212s216	0.650606	-0.36024	4.18097	6.78e-05	0.000690575	1.07508	3.16079	Upregulated	AHNAK_s212s216
AHNAK2_s280	0.803604	0.286954	4.17858	6.84e-05	0.000695413	1.06674	3.15776	Upregulated	AHNAK2_s280
RPLP2_s16	-1.10158	0.21492	-4.16761	7.12e-05	0.000722674	1.02848	3.14106	Downregulated	RPLP2_s16
MRVI1_s481	0.797818	-0.779212	4.15785	7.38e-05	0.000747659	0.994483	3.1263	Upregulated	MRVI1_s481
LARP1_s471	-0.765796	-0.0839555	-4.1545	7.47e-05	0.000755534	0.982833	3.12175	Downregulated	LARP1_s471
HIST2H3A_t81	0.687388	-0.495116	4.15267	7.52e-05	0.000756555	0.97649	3.12116	Upregulated	HIST2H3A_t81
H3F3A_t81	0.687388	-0.495116	4.15267	7.52e-05	0.000756555	0.97649	3.12116	Upregulated	H3F3A_t81
HIST1H3A_t81	0.687388	-0.495116	4.15267	7.52e-05	0.000756555	0.97649	3.12116	Upregulated	HIST1H3A_t81
AHNAK_s5737	0.922127	-0.0266302	4.14197	7.82e-05	0.000785359	0.939306	3.10493	Upregulated	AHNAK_s5737
FILIP1L_s992	0.796129	0.363338	4.14089	7.86e-05	0.000787054	0.935581	3.104	Upregulated	FILIP1L_s992
SVIL_s50	0.705732	0.0932171	4.12735	8.25e-05	0.000825463	0.888646	3.0833	Upregulated	SVIL_s50
ZC3H13_s77	-0.759708	0.223366	-4.11758	8.55e-05	0.000853856	0.85486	3.06862	Downregulated	ZC3H13_s77
RTN4_s111	0.745615	-0.0387618	4.1113	8.75e-05	0.000872062	0.833159	3.05945	Upregulated	RTN4_s111
ARPP19_s123	0.89174	-0.35356	4.10958	8.8e-05	0.000875995	0.827223	3.0575	Upregulated	ARPP19_s123
AHNAK_s4425	0.775978	-0.486992	4.10336	9.01e-05	0.000894463	0.805755	3.04844	Upregulated	AHNAK_s4425
GIT1_s394	-0.816576	0.335017	-4.09508	9.28e-05	0.000920128	0.777245	3.03615	Downregulated	GIT1_s394
TNS1_t959	0.719515	-0.369279	4.09038	9.44e-05	0.000934348	0.761035	3.02949	Upregulated	TNS1_t959
SNTB2_s208	0.725489	-0.412341	4.08717	9.55e-05	0.000943637	0.749995	3.02519	Upregulated	SNTB2_s208
EEF2_t57	-0.999062	-0.623545	-4.06265	0.000104368	0.00102936	0.665854	2.98743	Downregulated	EEF2_t57
TMEM238_s154	-0.961585	-0.26947	-4.05736	0.000106381	0.00104637	0.647732	2.98032	Downregulated	TMEM238_s154
AHNAK_s758	0.869108	-0.652713	4.05715	0.00010646	0.00104637	0.647027	2.98032	Upregulated	AHNAK_s758
DOCK7_s929	0.704729	-0.197012	4.05587	0.000106952	0.00104759	0.642658	2.97981	Upregulated	DOCK7_s929
CD2AP_s510	-1.0576	-0.172509	-4.05587	0.000106953	0.00104759	0.642644	2.97981	Downregulated	CD2AP_s510
USP28_s1115	-0.656448	-0.0654368	-4.05527	0.000107183	0.00104803	0.640609	2.97962	Downregulated	USP28_s1115
CDC42EP4_s64	0.717707	-0.205832	4.05131	0.000108726	0.00106129	0.62706	2.97417	Upregulated	CDC42EP4_s64
DACT3_t315	0.672401	-0.222765	4.04547	0.000111037	0.001082	0.607113	2.96577	Upregulated	DACT3_t315
RPS3_t220	-0.913839	0.135039	-4.04255	0.000112212	0.00109157	0.597139	2.96195	Downregulated	RPS3_t220
PHLDB2_s361	0.678388	-0.103124	4.04052	0.000113035	0.00109769	0.590213	2.95952	Upregulated	PHLDB2_s361
RBM14_t206	-0.781209	0.0131201	-4.03734	0.000114335	0.00110842	0.579372	2.95529	Downregulated	RBM14_t206
DTNA_s581	0.631372	-0.109366	4.03338	0.000115976	0.00112242	0.565859	2.94984	Upregulated	DTNA_s581
SYNPO_s263	0.827586	-0.0516417	4.03164	0.000116703	0.00112753	0.559942	2.94787	Upregulated	SYNPO_s263
AHNAK_s5851	0.823334	0.122903	4.02993	0.000117424	0.00113257	0.554102	2.94593	Upregulated	AHNAK_s5851
SNCG_t44	0.966769	-0.710848	4.02709	0.000118629	0.00114226	0.544423	2.94224	Upregulated	SNCG_t44
PARVA_s14	0.91472	-0.274253	4.02304	0.000120366	0.00115702	0.530649	2.93666	Upregulated	PARVA_s14
TNS1_s971	0.764097	-0.333233	4.02152	0.000121023	0.00116137	0.525494	2.93503	Upregulated	TNS1_s971
FLNC_s2300	0.81551	-0.378086	4.01839	0.000122391	0.00117252	0.51484	2.93088	Upregulated	FLNC_s2300
FLNA_s2216	0.814649	-0.378517	4.01342	0.000124591	0.00119158	0.497964	2.92388	Upregulated	FLNA_s2216
THRAP3_s682	-0.819682	0.235761	-4.01033	0.00012598	0.00120285	0.487457	2.91979	Downregulated	THRAP3_s682
KNG1_t337	0.828342	0.194275	4.00237	0.000129623	0.00123371	0.460455	2.90879	Upregulated	KNG1_t337
TNS2_s832	0.599095	-0.229378	4.00232	0.000129647	0.00123371	0.460279	2.90879	Upregulated	TNS2_s832
FBLN1_s147	1.1119	1.38703	4.00023	0.000130618	0.00124087	0.453212	2.90627	Upregulated	FBLN1_s147
RTN4_s107	0.749158	-0.0634017	3.99461	0.000133272	0.00126397	0.434162	2.89826	Upregulated	RTN4_s107
ACSS2_s30	-0.741728	-0.472896	-3.99244	0.00013431	0.00127169	0.426818	2.89562	Downregulated	ACSS2_s30
MAP4_s941	0.928792	0.0554899	3.97701	0.000141912	0.00133996	0.374691	2.87291	Upregulated	MAP4_s941
SYTL1_s392	-0.681453	-0.273634	-3.97686	0.000141992	0.00133996	0.374162	2.87291	Downregulated	SYTL1_s392
INTS1_s1327	-0.72875	0.120973	-3.97341	0.000143746	0.00135426	0.362541	2.8683	Downregulated	INTS1_s1327
VCL_s346	0.696232	0.381493	3.97252	0.000144203	0.00135632	0.359535	2.86764	Upregulated	VCL_s346
MYO6_t405	-0.904196	-0.666723	-3.97127	0.000144844	0.0013601	0.355336	2.86643	Downregulated	MYO6_t405
LSR_s422	-0.883658	-0.308888	-3.96475	0.00014825	0.00138978	0.33334	2.85705	Downregulated	LSR_s422
RAP1GAP_s579	-1.04023	-0.867904	-3.95681	0.000152492	0.0014272	0.306644	2.84552	Downregulated	RAP1GAP_s579
RASSF6_s147	-0.74547	-0.366557	-3.9439	0.000159651	0.00149174	0.263245	2.82631	Downregulated	RASSF6_s147
RSRC2_s30	-0.725556	0.183073	-3.94222	0.000160603	0.00149817	0.257622	2.82444	Downregulated	RSRC2_s30
AHSG_s137	0.793845	0.107349	3.94068	0.000161482	0.0015039	0.252458	2.82278	Upregulated	AHSG_s137
AKAP12_s248	0.7873	0.300824	3.93421	0.000165226	0.00153625	0.230783	2.81354	Upregulated	AKAP12_s248
TMPO_s67	-0.643947	0.120233	-3.9322	0.000166409	0.00154472	0.224039	2.81115	Downregulated	TMPO_s67
AHNAK_s5749s5752	0.754345	-0.0812922	3.92045	0.000173473	0.00160767	0.184732	2.7938	Upregulated	AHNAK_s5749s5752
ITPKB_s31	0.666398	0.0651211	3.91993	0.000173791	0.001608	0.182999	2.79372	Upregulated	ITPKB_s31
SRSF3_s108	-0.818982	0.220933	-3.91753	0.000175272	0.00161906	0.174982	2.79074	Downregulated	SRSF3_s108
SCAF1_t989	-0.913326	0.392407	-3.91671	0.000175781	0.00162112	0.172241	2.79018	Downregulated	SCAF1_t989
ACTN1_s140	0.748479	0.493573	3.91539	0.0001766	0.0016234	0.167848	2.78957	Upregulated	ACTN1_s140
ACTN4_s159	0.748479	0.493573	3.91539	0.0001766	0.0016234	0.167848	2.78957	Upregulated	ACTN4_s159
ERCC5_s341	-0.696255	0.121023	-3.90835	0.000181046	0.00166159	0.144345	2.77948	Downregulated	ERCC5_s341
TMPO_t74	-0.624589	0.12386	-3.90342	0.000184223	0.00168801	0.127911	2.77262	Downregulated	TMPO_t74
MVP_s445	-0.908624	0.308047	-3.89152	0.000192104	0.00175739	0.0883346	2.75513	Downregulated	MVP_s445
VIRMA_s1578	-0.7694	0.162769	-3.88841	0.000194218	0.00177388	0.0779925	2.75108	Downregulated	VIRMA_s1578
AHNAK_s176	0.763455	-0.874601	3.88385	0.00019736	0.00179969	0.0628359	2.7448	Upregulated	AHNAK_s176
SUB1_s118	-0.675649	-0.314273	-3.8807	0.000199551	0.00181675	0.0524094	2.74071	Downregulated	SUB1_s118
EPB41L2_s58	0.648267	-0.0817256	3.87967	0.000200275	0.00181814	0.0489909	2.74037	Upregulated	EPB41L2_s58
USP47_s812	-0.577215	-0.00469961	-3.87958	0.000200344	0.00181814	0.0486666	2.74037	not-significant
PRPF38A_s209	-0.740889	0.21749	-3.87511	0.000203513	0.00184395	0.0338475	2.73425	Downregulated	PRPF38A_s209
SRRM2_s1318s1326	-0.686592	-0.0766557	-3.87398	0.00020432	0.00184832	0.0301068	2.73322	Downregulated	SRRM2_s1318s1326
TBC1D1_s503	0.756936	-0.245569	3.86933	0.000207677	0.00187569	0.0147242	2.72684	Upregulated	TBC1D1_s503
MAP1A_s1797s1801	0.725676	0.382583	3.86283	0.000212463	0.00191587	-0.00678426	2.71763	Upregulated	MAP1A_s1797s1801
ALDOA_s36	0.542963	-0.420148	3.85822	0.000215924	0.001944	-0.0220371	2.7113	not-significant
CAMSAP3_s368	-0.699739	-0.232257	-3.85613	0.000217507	0.00195515	-0.0289317	2.70882	Downregulated	CAMSAP3_s368
NOP2_t780	-0.932396	0.680369	-3.85278	0.000220068	0.00197505	-0.0399795	2.70442	Downregulated	NOP2_t780
STX12_s142	-0.68164	-0.200557	-3.84991	0.000222293	0.00199187	-0.04947	2.70074	Downregulated	STX12_s142
SYNE1_s8152	0.541379	-0.130313	3.84896	0.00022303	0.00199533	-0.0525959	2.69999	not-significant
RSRC2_s32	-0.71849	0.188965	-3.84354	0.000227294	0.00203027	-0.0704622	2.69245	Downregulated	RSRC2_s32
HNRNPD_s80	-0.985037	0.0377623	-3.84199	0.000228531	0.00203812	-0.0755838	2.69077	Downregulated	HNRNPD_s80
FLNA_s1827	0.656036	0.00890269	3.8404	0.000229797	0.0020462	-0.0807959	2.68905	Upregulated	FLNA_s1827
SRRM2_t1472	-0.750436	0.142695	-3.83869	0.000231176	0.00205526	-0.0864401	2.68713	Downregulated	SRRM2_t1472
AKAP12_s1587	0.579909	0.0194941	3.83674	0.000232755	0.00206607	-0.0928625	2.68486	not-significant
CNKSR1_s305	-0.716115	0.130125	-3.83571	0.000233592	0.00207026	-0.0962466	2.68398	Downregulated	CNKSR1_s305
SRRM1_s561s563	-0.700511	0.15054	-3.83426	0.000234776	0.00207751	-0.101017	2.68246	Downregulated	SRRM1_s561s563
SMARCC1_s310	-0.888165	0.281858	-3.83068	0.000237721	0.0021003	-0.112774	2.67772	Downregulated	SMARCC1_s310
AHSG_s326	0.751031	-0.154554	3.82636	0.000241329	0.00212556	-0.126981	2.67253	Upregulated	AHSG_s326
AHSG_s324	0.751031	-0.154554	3.82636	0.000241329	0.00212556	-0.126981	2.67253	Upregulated	AHSG_s324
EPB41L3_t510	0.639298	-0.0150653	3.8249	0.000242562	0.00213312	-0.131788	2.67098	Upregulated	EPB41L3_t510
ZC3H13_s198	-0.755219	0.116736	-3.82183	0.000245163	0.0021486	-0.141845	2.66784	Downregulated	ZC3H13_s198
MAP4_t521	0.698347	0.06378	3.82123	0.000245681	0.0021486	-0.143834	2.66784	Upregulated	MAP4_t521
SPEN_s725	-0.743487	0.225303	-3.82111	0.000245779	0.0021486	-0.14421	2.66784	Downregulated	SPEN_s725
SRRM1_s389s391	-0.77198	0.185141	-3.82105	0.000245835	0.0021486	-0.144426	2.66784	Downregulated	SRRM1_s389s391
RPS3_t221	-0.932252	0.194785	-3.81987	0.000246839	0.00215406	-0.148268	2.66674	Downregulated	RPS3_t221
AHSG_s329	0.706458	0.0850354	3.8174	0.000248973	0.00216603	-0.156386	2.66434	Upregulated	AHSG_s329
AHSG_s327	0.706458	0.0850354	3.8174	0.000248973	0.00216603	-0.156386	2.66434	Upregulated	AHSG_s327
ARGLU1_s76	-0.750446	0.159689	-3.81665	0.000249622	0.00216835	-0.158839	2.66387	Downregulated	ARGLU1_s76
TCEA1_s97	-0.706095	0.156058	-3.81397	0.000251961	0.00218533	-0.167631	2.66048	Downregulated	TCEA1_s97
MAP1B_s1438	0.643199	0.135657	3.81351	0.000252365	0.0021855	-0.169143	2.66045	Upregulated	MAP1B_s1438
COBL_s872	-0.950883	-0.678066	-3.80528	0.000259678	0.00224538	-0.196072	2.64871	Downregulated	COBL_s872
SCARF2_s687	0.680057	0.521156	3.80485	0.00026007	0.00224538	-0.197493	2.64871	Upregulated	SCARF2_s687
DNAJC1_s430	-0.826316	-0.249312	-3.80266	0.000262055	0.00225909	-0.20466	2.64607	Downregulated	DNAJC1_s430
LAD1_s38	-0.968112	-0.26769	-3.80198	0.000262667	0.00226093	-0.206857	2.64571	Downregulated	LAD1_s38
PPIG_s397	-0.903332	0.0674312	-3.80135	0.000263243	0.00226246	-0.20892	2.64542	Downregulated	PPIG_s397
FNDC3A_s203	-0.661009	-0.278173	-3.79949	0.000264945	0.00227365	-0.214995	2.64328	Downregulated	FNDC3A_s203
RREB1_t1315	-0.710856	0.0596123	-3.79701	0.000267239	0.00228987	-0.22312	2.64019	Downregulated	RREB1_t1315
PALM3_s375	-1.1513	-0.974991	-3.79585	0.000268316	0.00229564	-0.226908	2.6391	Downregulated	PALM3_s375
NMNAT1_s117	-0.750611	0.226232	-3.79517	0.000268943	0.00229754	-0.229109	2.63874	Downregulated	NMNAT1_s117
RHBDF2_s84	-0.706948	0.205426	-3.79167	0.000272226	0.0023221	-0.24054	2.63412	Downregulated	RHBDF2_s84
RNPS1_t29	-0.775766	0.183932	-3.78703	0.000276632	0.00235614	-0.255666	2.6278	Downregulated	RNPS1_t29
RBM12B_s839	-0.743773	0.128684	-3.78632	0.000277317	0.00235844	-0.257997	2.62737	Downregulated	RBM12B_s839
MAP1B_s1400	0.592159	0.0975406	3.78398	0.000279567	0.00237402	-0.265607	2.62452	Upregulated	MAP1B_s1400
USP39_s82	-0.861666	0.0773989	-3.78337	0.000280162	0.00237552	-0.26761	2.62424	Downregulated	USP39_s82
SRRM2_s1132	-0.749247	0.100022	-3.78211	0.000281388	0.00238236	-0.271725	2.62299	Downregulated	SRRM2_s1132
ZYX_s344	0.8942	0.287214	3.78161	0.000281868	0.00238288	-0.273331	2.6229	Upregulated	ZYX_s344
ERICH1_s254	-0.821821	0.267288	-3.78017	0.000283275	0.00239121	-0.278019	2.62138	Downregulated	ERICH1_s254
SRRM2_t1434	-0.729	0.134589	-3.77962	0.00028382	0.00239226	-0.279831	2.62119	Downregulated	SRRM2_t1434
RBM8A_s42	-0.663295	0.119326	-3.77704	0.00028636	0.0024101	-0.288223	2.61797	Downregulated	RBM8A_s42
CARHSP1_s30	-0.781856	0.203177	-3.77171	0.000291677	0.00245121	-0.305548	2.61062	Downregulated	CARHSP1_s30
HP1BP3_t51	-0.657221	-0.0673484	-3.76728	0.000296173	0.00248532	-0.31995	2.60462	Downregulated	HP1BP3_t51
HIST1H1E_s187	-1.1909	0.513069	-3.76625	0.000297229	0.0024905	-0.3233	2.60371	Downregulated	HIST1H1E_s187
ARHGEF7_s682	0.620739	-0.339987	3.76456	0.00029896	0.00249764	-0.328769	2.60247	Upregulated	ARHGEF7_s682
ARHGEF6_s649	0.620739	-0.339987	3.76456	0.00029896	0.00249764	-0.328769	2.60247	Upregulated	ARHGEF6_s649
HSPB1_s15	0.819324	0.0673424	3.7596	0.000304116	0.00253698	-0.344868	2.59568	Upregulated	HSPB1_s15
XRN2_s526	-0.805447	0.00209226	-3.75512	0.000308847	0.00257119	-0.359397	2.58987	Downregulated	XRN2_s526
FLNA_s2311	0.760844	-0.399313	3.75486	0.000309122	0.00257119	-0.360235	2.58987	Upregulated	FLNA_s2311
VCL_s345	0.672009	0.378591	3.75351	0.000310563	0.0025794	-0.364613	2.58848	Upregulated	VCL_s345
LAD1_s64	-1.08588	0.116241	-3.75104	0.000313212	0.0025976	-0.372607	2.58543	Downregulated	LAD1_s64
ARHGEF17_s463	0.646737	0.0864538	3.74819	0.000316296	0.00261935	-0.381827	2.58181	Upregulated	ARHGEF17_s463
KNG1_s332	0.759503	0.179273	3.74558	0.000319151	0.00263915	-0.390283	2.57854	Upregulated	KNG1_s332
RALY_s135	-0.686455	0.0606039	-3.74175	0.000323377	0.00267021	-0.40266	2.57346	Downregulated	RALY_s135
AHCTF1_s1160	-0.761693	0.226262	-3.73697	0.000328732	0.00271049	-0.418114	2.56695	Downregulated	AHCTF1_s1160
SPTBN1_s2345	0.816174	-0.555917	3.73459	0.000331424	0.00272872	-0.425786	2.56404	Upregulated	SPTBN1_s2345
PDAP1_s63	-0.795159	0.217649	-3.72581	0.000341547	0.002808	-0.454087	2.5516	Downregulated	PDAP1_s63
PPFIBP1_s435	0.822177	-0.0230515	3.72224	0.00034575	0.00283436	-0.46559	2.54755	Upregulated	PPFIBP1_s435
PPFIBP1_s449	0.822177	-0.0230515	3.72224	0.00034575	0.00283436	-0.46559	2.54755	Upregulated	PPFIBP1_s449
ZFPM1_s909	-0.601712	0.147375	-3.71657	0.000352534	0.0028858	-0.483859	2.53973	Downregulated	ZFPM1_s909
MYH10_s1987	0.855399	0.658576	3.71586	0.000353385	0.00288624	-0.486127	2.53967	Upregulated	MYH10_s1987
SRRM2_s1318	-0.758314	0.237447	-3.71568	0.000353603	0.00288624	-0.486707	2.53967	Downregulated	SRRM2_s1318
CHGA_s218	-1.1596	-0.889138	-3.71373	0.000355971	0.00290139	-0.492981	2.53739	Downregulated	CHGA_s218
RAF1_s641	-0.584439	-0.0970856	-3.71173	0.000358415	0.00291296	-0.499415	2.53567	not-significant
ARAF_s582	-0.584439	-0.0970856	-3.71173	0.000358415	0.00291296	-0.499415	2.53567	not-significant
FNBP4_s18	-0.750757	0.150539	-3.70948	0.000361177	0.00293121	-0.506631	2.53295	Downregulated	FNBP4_s18
AHNAK_t4100	0.76602	-0.352845	3.69909	0.000374217	0.00303035	-0.539966	2.51851	Upregulated	AHNAK_t4100
MAP1A_t504	0.72132	0.405611	3.69879	0.000374599	0.00303035	-0.540926	2.51851	Upregulated	MAP1A_t504
SCAF1_s725	-0.817496	0.314076	-3.69848	0.000374994	0.00303035	-0.541916	2.51851	Downregulated	SCAF1_s725
AKAP12_s598	0.586704	-0.0777807	3.69619	0.000377938	0.00304981	-0.549265	2.51573	Upregulated	AKAP12_s598
ARHGEF17_s735	0.585772	0.0769959	3.69421	0.000380499	0.00306612	-0.555611	2.51341	Upregulated	ARHGEF17_s735
RBM17_s155	-0.681398	0.359162	-3.68854	0.000387913	0.00312144	-0.573743	2.50565	Downregulated	RBM17_s155
ERCC5_s384	-0.732859	0.0775227	-3.67862	0.000401228	0.00322402	-0.605446	2.4916	Downregulated	ERCC5_s384
THRAP3_s240	-0.707377	0.0131734	-3.67418	0.000407325	0.00326838	-0.619609	2.48567	Downregulated	THRAP3_s240
UFL1_s462	-0.634246	-0.070937	-3.67351	0.000408247	0.00327116	-0.621732	2.4853	Downregulated	UFL1_s462
PPP1R12A_s668	0.660452	0.0339071	3.67202	0.000410321	0.00328314	-0.62649	2.48371	Upregulated	PPP1R12A_s668
CDK12_y892	-0.870266	0.0943332	-3.67108	0.000411629	0.00328898	-0.629479	2.48294	Downregulated	CDK12_y892
UBR5_s1549	-0.647589	0.228496	-3.66673	0.000417759	0.00333327	-0.643359	2.47713	Downregulated	UBR5_s1549
ARHGEF17_s509	0.584734	0.286258	3.66611	0.000418642	0.00333563	-0.64534	2.47682	not-significant
ATP13A1_s899	-0.59693	-0.130527	-3.66518	0.000419954	0.0033414	-0.64828	2.47607	Downregulated	ATP13A1_s899
SRRM1_s706	-0.702232	0.178102	-3.66431	0.000421195	0.00334659	-0.65105	2.4754	Downregulated	SRRM1_s706
TNS2_s941	0.49301	-0.197172	3.66357	0.000422264	0.00335039	-0.653428	2.4749	not-significant
CLTC_t398	-0.629987	-0.165947	-3.66228	0.000424115	0.00336039	-0.657535	2.47361	Downregulated	CLTC_t398
SRRM2_t1003	-0.788954	0.26488	-3.66116	0.000425721	0.00336836	-0.661083	2.47258	Downregulated	SRRM2_t1003
SRRM2_s864	-0.765915	0.224557	-3.66075	0.000426307	0.00336836	-0.662375	2.47258	Downregulated	SRRM2_s864
LARP1_s440	-0.749571	0.0652377	-3.66026	0.000427014	0.00336839	-0.663929	2.47258	Downregulated	LARP1_s440
THRAP3_s535	-0.663173	0.0803994	-3.65993	0.000427497	0.00336839	-0.664991	2.47258	Downregulated	THRAP3_s535
IARS_y1044	-0.868902	0.310416	-3.65542	0.000434073	0.00341547	-0.67932	2.46655	Downregulated	IARS_y1044
HACD3_s114	-0.67304	-0.209151	-3.65228	0.00043871	0.00344718	-0.689293	2.46254	Downregulated	HACD3_s114
ITIH2_s60	0.691943	0.162348	3.65039	0.000441527	0.00346453	-0.6953	2.46036	Upregulated	ITIH2_s60
ARHGAP6_s820	0.707859	-0.104289	3.64778	0.000445442	0.00349042	-0.703584	2.45712	Upregulated	ARHGAP6_s820
ARHGEF17_s507	0.565418	0.29927	3.64196	0.000454291	0.00355485	-0.72204	2.44918	not-significant
RPL30_s10	-0.757133	0.220559	-3.64108	0.000455648	0.00356057	-0.724838	2.44848	Downregulated	RPL30_s10
CLASP2_s596	0.636835	-0.32793	3.6385	0.000459623	0.0035867	-0.732987	2.4453	Upregulated	CLASP2_s596
IWS1_s440	-0.927421	0.513098	-3.63548	0.000464339	0.00361853	-0.742563	2.44147	Downregulated	IWS1_s440
AAAS_s462	-0.804652	0.28541	-3.63414	0.000466434	0.00362988	-0.746785	2.44011	Downregulated	AAAS_s462
AKAP12_s696	0.763267	0.43069	3.63188	0.000470013	0.00365272	-0.753955	2.43738	Upregulated	AKAP12_s696
AHCTF1_s1944	-0.690967	0.195205	-3.63122	0.000471064	0.0036559	-0.756051	2.43701	Downregulated	AHCTF1_s1944
TJP3_s112	-0.973665	-0.411142	-3.62965	0.000473562	0.00366888	-0.761011	2.43547	Downregulated	TJP3_s112
BRAF_s729	-0.594893	-0.160792	-3.62935	0.000474028	0.00366888	-0.761934	2.43547	Downregulated	BRAF_s729
OSBPL3_s437	-0.664952	0.0601455	-3.62375	0.000483062	0.00372864	-0.779638	2.42845	Downregulated	OSBPL3_s437
OSBPL3_s406	-0.664952	0.0601455	-3.62375	0.000483062	0.00372864	-0.779638	2.42845	Downregulated	OSBPL3_s406
STT3B_s498	-0.757893	-0.297975	-3.6198	0.00048952	0.00377336	-0.79209	2.42327	Downregulated	STT3B_s498
SET_s7	-0.802419	0.0551061	-3.61886	0.000491084	0.00378028	-0.795081	2.42248	Downregulated	SET_s7
KANK2_s356	0.624716	-0.111492	3.61657	0.000494867	0.00380425	-0.802274	2.41973	Upregulated	KANK2_s356
PALM3_t151	-0.954964	-1.10875	-3.61417	0.000498891	0.00382439	-0.809866	2.41744	Downregulated	PALM3_t151
THRAP3_s622	-0.742529	0.214169	-3.61403	0.000499119	0.00382439	-0.810295	2.41744	Downregulated	THRAP3_s622
SLC9A3R1_s291	-0.822973	-0.444086	-3.61301	0.000500831	0.00382439	-0.813505	2.41744	Downregulated	SLC9A3R1_s291
NBEAL2_t1867	-0.847151	0.080153	-3.613	0.000500843	0.00382439	-0.813527	2.41744	Downregulated	NBEAL2_t1867
LMNA_t19	0.770653	0.379401	3.61283	0.000501134	0.00382439	-0.814071	2.41744	Upregulated	LMNA_t19
EPB41L3_s478	0.705545	0.0407334	3.6126	0.000501526	0.00382439	-0.814804	2.41744	Upregulated	EPB41L3_s478
RBM15_s656	-0.703533	0.193988	-3.61099	0.000504234	0.00383989	-0.819852	2.41568	Downregulated	RBM15_s656
SRRM2_s954	-0.820358	0.361723	-3.60733	0.000510472	0.00388219	-0.831376	2.41092	Downregulated	SRRM2_s954
SIGIRR_s383	-0.896492	-0.680467	-3.60478	0.000514863	0.00391034	-0.839403	2.40778	Downregulated	SIGIRR_s383
SRRM2_s1869	-0.755474	0.141475	-3.60437	0.000515571	0.00391049	-0.840691	2.40777	Downregulated	SRRM2_s1869
AHNAK_s4386	0.724956	-0.259715	3.60161	0.000520378	0.0039415	-0.849387	2.40434	Upregulated	AHNAK_s4386
LAD1_s177	-0.918015	-0.0693919	-3.60122	0.000521046	0.0039415	-0.85059	2.40434	Downregulated	LAD1_s177
AHNAK_s210	0.683552	-0.304397	3.59754	0.000527528	0.00398522	-0.862174	2.39955	Upregulated	AHNAK_s210
ZC3HC1_s278	-0.700666	0.363113	-3.59325	0.000535154	0.00403587	-0.875621	2.39406	Downregulated	ZC3HC1_s278
KANK1_s325	0.532829	-0.228129	3.59297	0.000535653	0.00403587	-0.876494	2.39406	not-significant
NOLC1_s548	-0.837559	0.452726	-3.59132	0.000538634	0.00405296	-0.881694	2.39223	Downregulated	NOLC1_s548
PLEC_s1047	0.60379	0.308751	3.58936	0.000542171	0.00406555	-0.887824	2.39088	Upregulated	PLEC_s1047
PLEC_s910	0.60379	0.308751	3.58936	0.000542171	0.00406555	-0.887824	2.39088	Upregulated	PLEC_s910
SGTA_s77	-0.597531	0.233524	-3.5892	0.000542455	0.00406555	-0.888314	2.39088	Downregulated	SGTA_s77
SRRM1_s687	-0.775438	0.0358731	-3.58528	0.000549614	0.00411378	-0.900595	2.38576	Downregulated	SRRM1_s687
VPS50_s494	-0.649989	0.118899	-3.58298	0.000553859	0.0041401	-0.907801	2.38299	Downregulated	VPS50_s494
SRRM1_s768	-0.821254	0.300784	-3.57752	0.000564061	0.00421082	-0.924893	2.37563	Downregulated	SRRM1_s768
AHNAK_s5731	0.638874	-0.259397	3.57646	0.000566071	0.00422027	-0.928223	2.37466	Upregulated	AHNAK_s5731
RHBDF2_s356	-0.712374	0.379735	-3.57106	0.000576348	0.00429126	-0.945069	2.36741	Downregulated	RHBDF2_s356
PGAM1_y92	0.593683	-0.322989	3.57006	0.000578283	0.00430003	-0.948206	2.36653	Upregulated	PGAM1_y92
FAM83B_s764	-0.751616	0.0965921	-3.56927	0.000579806	0.00430572	-0.950668	2.36595	Downregulated	FAM83B_s764
VCAN_s2116	0.942226	1.27888	3.56686	0.000584478	0.00433369	-0.958181	2.36314	Upregulated	VCAN_s2116
MFAP1_s116	-0.708801	0.160973	-3.56655	0.000585097	0.00433369	-0.959172	2.36314	Downregulated	MFAP1_s116
MISP3_s91	-0.993206	-0.975466	-3.56107	0.000595874	0.00440776	-0.976254	2.35578	Downregulated	MISP3_s91
MAP3K21_s614	-0.831733	-0.696698	-3.55897	0.000600043	0.00443283	-0.982779	2.35332	Downregulated	MAP3K21_s614
HSPA4_s76	-0.573886	-0.0379919	-3.5532	0.000611675	0.00451289	-1.00074	2.34555	not-significant
ALG3_s11	-0.756638	-0.0560478	-3.55277	0.000612554	0.00451352	-1.00209	2.34549	Downregulated	ALG3_s11
HNRNPH2_s104	-0.739002	0.30801	-3.55179	0.000614549	0.0045165	-1.00513	2.3452	Downregulated	HNRNPH2_s104
HNRNPH1_s104	-0.739002	0.30801	-3.55179	0.000614549	0.0045165	-1.00513	2.3452	Downregulated	HNRNPH1_s104
PHLDB1_s430	0.78538	0.149568	3.55053	0.000617127	0.00452958	-1.00905	2.34394	Upregulated	PHLDB1_s430
RPS26_t96	-0.591973	-0.0732074	-3.54929	0.000619682	0.00454247	-1.01291	2.34271	Downregulated	RPS26_t96
MARCKSL1_s104	-1.11652	0.269378	-3.54712	0.000624166	0.00456944	-1.01966	2.34014	Downregulated	MARCKSL1_s104
ZRSR2_y347	-0.664839	0.167346	-3.54571	0.000627104	0.00458396	-1.02405	2.33876	Downregulated	ZRSR2_y347
ARHGEF16_s577	-1.01431	-0.568428	-3.54539	0.000627763	0.00458396	-1.02503	2.33876	Downregulated	ARHGEF16_s577
SRRM2_s1014	-0.70727	0.198624	-3.54434	0.000629948	0.00459401	-1.02828	2.33781	Downregulated	SRRM2_s1014
BCLAF1_t524	-0.789054	0.0927715	-3.53905	0.000641111	0.00466942	-1.04471	2.33074	Downregulated	BCLAF1_t524
CTNND1_s349	-0.834465	-0.695262	-3.53376	0.000652449	0.00474428	-1.0611	2.32383	Downregulated	CTNND1_s349
ATP11B_s1154	-0.687539	-0.296933	-3.53348	0.000653059	0.00474428	-1.06198	2.32383	Downregulated	ATP11B_s1154
PI4KA_s1405	0.532998	-0.176969	3.53249	0.000655207	0.00475381	-1.06505	2.32296	not-significant
TCEA1_t96	-0.76687	0.108785	-3.53097	0.000658499	0.0047716	-1.06974	2.32134	Downregulated	TCEA1_t96
SRSF9_s211	-0.670347	0.158105	-3.52918	0.000662431	0.00479397	-1.0753	2.3193	Downregulated	SRSF9_s211
SRRM1_s657	-0.779968	0.0956516	-3.52718	0.000666818	0.00481959	-1.08147	2.31699	Downregulated	SRRM1_s657
CD2AP_s582	-0.695606	-0.0184774	-3.52419	0.000673461	0.00486141	-1.09074	2.31324	Downregulated	CD2AP_s582
CCNK_s324	-0.782501	0.347728	-3.52185	0.000678685	0.00489291	-1.09796	2.31043	Downregulated	CCNK_s324
SRRM1_s429	-0.841805	0.398556	-3.52018	0.000682434	0.0049137	-1.10311	2.30859	Downregulated	SRRM1_s429
BMS1_s552	-0.699474	0.357457	-3.51963	0.000683694	0.00491654	-1.10483	2.30834	Downregulated	BMS1_s552
SRRM2_t2104	-0.626412	0.192293	-3.51872	0.000685747	0.00492507	-1.10764	2.30759	Downregulated	SRRM2_t2104
GREM1_s76	0.740897	0.493128	3.51511	0.000693974	0.00497786	-1.11878	2.30296	Upregulated	GREM1_s76
MYH10_s1983s1987	0.692402	0.197661	3.51383	0.000696923	0.00498665	-1.12274	2.30219	Upregulated	MYH10_s1983s1987
CCDC61_t285	-0.675852	0.123565	-3.51381	0.000696954	0.00498665	-1.12279	2.30219	Downregulated	CCDC61_t285
SRSF1_s199	-0.934159	0.0822684	-3.50736	0.000711947	0.00508751	-1.14267	2.29349	Downregulated	SRSF1_s199
BAD_s134	-0.62494	-0.321227	-3.50619	0.000714713	0.00510086	-1.1463	2.29236	Downregulated	BAD_s134
FNBP1L_s443	-0.632335	-0.167266	-3.50379	0.000720374	0.00513481	-1.15367	2.28948	Downregulated	FNBP1L_s443
TMEM115_t329	-0.690959	-0.0391841	-3.50246	0.000723536	0.00515089	-1.15776	2.28812	Downregulated	TMEM115_t329
PRKCD_s645	-0.847449	-0.296732	-3.50094	0.000727185	0.00517038	-1.16246	2.28648	Downregulated	PRKCD_s645
AHNAK_s1452	0.772818	-0.453733	3.49789	0.000734523	0.00521603	-1.17183	2.28266	Upregulated	AHNAK_s1452
SRRM1_s764s768	-0.786745	0.280898	-3.49712	0.000736375	0.00522266	-1.17419	2.28211	Downregulated	SRRM1_s764s768
ANKS1A_s663	0.530136	-0.205956	3.48991	0.000754065	0.00534145	-1.19635	2.27234	not-significant
TJP2_s992	-0.744587	-0.478076	-3.4866	0.000762301	0.00539307	-1.2065	2.26816	Downregulated	TJP2_s992
STT3B_s498s499	-0.75853	-0.382028	-3.486	0.000763792	0.00539689	-1.20832	2.26786	Downregulated	STT3B_s498s499
PRKAR2A_s99	-0.511614	-0.188593	-3.4841	0.000768576	0.00542395	-1.21415	2.26568	not-significant
HNRNPU_s252	-0.780462	0.162189	-3.4834	0.00077035	0.00542973	-1.2163	2.26522	Downregulated	HNRNPU_s252
TLN1_t1263	0.52112	0.305394	3.48209	0.000773674	0.0054464	-1.22032	2.26389	not-significant
AHNAK_s572	0.682733	-0.272727	3.48068	0.000777274	0.00546497	-1.22465	2.26241	Upregulated	AHNAK_s572
ALDOA_t37	0.544349	-0.28396	3.47873	0.000782262	0.00549324	-1.23062	2.26017	not-significant
KIAA1522_s669s673	-0.662494	-0.0943321	-3.47827	0.000783442	0.00549473	-1.23203	2.26005	Downregulated	KIAA1522_s669s673
DYNC1LI1_s91	-0.645535	0.314921	-3.47396	0.000794594	0.00556608	-1.24522	2.25445	Downregulated	DYNC1LI1_s91
SRRM1_t584t586	-0.673864	0.166703	-3.47302	0.000797038	0.00557632	-1.24809	2.25365	Downregulated	SRRM1_t584t586
SRRM2_s857	-0.683888	0.213141	-3.46794	0.000810402	0.00566284	-1.2636	2.24697	Downregulated	SRRM2_s857
SRSF6_s314s316	-0.787291	0.220923	-3.46691	0.000813154	0.00567509	-1.26677	2.24603	Downregulated	SRSF6_s314s316
ATXN2L_s111	-0.683693	0.489049	-3.46521	0.000817677	0.00569511	-1.27194	2.2445	Downregulated	ATXN2L_s111
PGRMC1_s54	-0.555144	0.0808642	-3.46491	0.000818491	0.00569511	-1.27287	2.2445	not-significant
GSTA3_s202	-1.54654	-1.23983	-3.46433	0.000820032	0.00569511	-1.27462	2.2445	Downregulated	GSTA3_s202
GSTA1_s202	-1.54654	-1.23983	-3.46433	0.000820032	0.00569511	-1.27462	2.2445	Downregulated	GSTA1_s202
ELMSAN1_s923	-0.605374	0.207537	-3.46346	0.000822365	0.00570435	-1.27728	2.24379	Downregulated	ELMSAN1_s923
CARMIL1_s1101	-0.591421	0.150106	-3.46162	0.000827332	0.0057318	-1.28289	2.24171	Downregulated	CARMIL1_s1101
PLEC_t4030	0.648145	0.0507375	3.4605	0.00083039	0.00573898	-1.28633	2.24117	Upregulated	PLEC_t4030
PLEC_t3893	0.648145	0.0507375	3.4605	0.00083039	0.00573898	-1.28633	2.24117	Upregulated	PLEC_t3893
AHNAK_s2836	0.593215	-0.122279	3.45984	0.000832166	0.00574427	-1.28833	2.24077	Upregulated	AHNAK_s2836
SLC9A3R1_s290	-0.961595	-0.602592	-3.45921	0.000833876	0.00574909	-1.29024	2.2404	Downregulated	SLC9A3R1_s290
CD248_s746	0.609745	0.373883	3.4578	0.000837728	0.00576404	-1.29454	2.23927	Upregulated	CD248_s746
YWHAZ_s207	0.634854	0.0785045	3.45768	0.000838074	0.00576404	-1.29493	2.23927	Upregulated	YWHAZ_s207
SVIL_t657	0.558542	-0.077844	3.45454	0.000846695	0.00581629	-1.30447	2.23535	not-significant
BAG3_s289	0.546558	-0.155611	3.45238	0.000852702	0.00585049	-1.31106	2.23281	not-significant
TNS2_s1003	0.710823	-0.222909	3.4517	0.000854607	0.00585558	-1.31314	2.23243	Upregulated	TNS2_s1003
SRSF6_s316	-0.909619	0.487909	-3.45137	0.000855507	0.00585558	-1.31413	2.23243	Downregulated	SRSF6_s316
CA9_s67	-0.876332	-0.661628	-3.45099	0.000856583	0.00585589	-1.3153	2.23241	Downregulated	CA9_s67
TJP3_s164	-0.899773	-0.565259	-3.44767	0.000865904	0.0059125	-1.32539	2.22823	Downregulated	TJP3_s164
SRRM2_s2581	-0.68616	0.182008	-3.44082	0.000885446	0.00603868	-1.3462	2.21906	Downregulated	SRRM2_s2581
RBM10_s717	-0.733927	0.175336	-3.43886	0.000891134	0.00607018	-1.35216	2.2168	Downregulated	RBM10_s717
LSR_s356	-0.627268	-0.402684	-3.43779	0.000894227	0.00608396	-1.35539	2.21581	Downregulated	LSR_s356
PPFIBP2_s385	-0.745473	-0.543765	-3.43727	0.000895742	0.0060867	-1.35697	2.21562	Downregulated	PPFIBP2_s385
PHRF1_s915	-0.590694	0.158709	-3.43692	0.000896773	0.0060867	-1.35804	2.21562	Downregulated	PHRF1_s915
PALM2-AKAP2_s951	0.594517	-0.338209	3.43122	0.000913562	0.00619325	-1.37533	2.20808	Upregulated	PALM2-AKAP2_s951
PRKAR2A_t104	-0.488073	-0.240022	-3.42714	0.000925773	0.00626855	-1.3877	2.20283	not-significant
KDM3B_s289	-0.575949	-0.0739827	-3.42642	0.00092793	0.00627568	-1.38987	2.20234	not-significant
STIM1_s257	-0.703865	0.107784	-3.42494	0.000932409	0.00629848	-1.39436	2.20076	Downregulated	STIM1_s257
HNRNPUL2_s168	-0.68456	0.225298	-3.42279	0.000938928	0.00633498	-1.40085	2.19825	Downregulated	HNRNPUL2_s168
SLTM_s271	-0.771726	0.107546	-3.41878	0.000951243	0.00639332	-1.41298	2.19427	Downregulated	SLTM_s271
FGD4_s814	-0.884703	-0.542801	-3.41865	0.000951633	0.00639332	-1.41337	2.19427	Downregulated	FGD4_s814
MYH10_s1983	0.674747	0.19728	3.41861	0.000951762	0.00639332	-1.41349	2.19427	Upregulated	MYH10_s1983
SRRM2_t866	-0.705854	0.193458	-3.41851	0.000952077	0.00639332	-1.4138	2.19427	Downregulated	SRRM2_t866
CLASRP_s547	-0.621928	0.110476	-3.4178	0.000954272	0.00640049	-1.41595	2.19379	Downregulated	CLASRP_s547
HDAC2_s422	-0.711168	0.396935	-3.4168	0.000957352	0.00640963	-1.41895	2.19317	Downregulated	HDAC2_s422
MLF2_s238	-0.682145	0.275461	-3.41663	0.000957891	0.00640963	-1.41947	2.19317	Downregulated	MLF2_s238
SYNPO_s833	0.789775	0.0452113	3.41408	0.000965841	0.00644667	-1.42717	2.19066	Upregulated	SYNPO_s833
AHNAK_s2580	0.741326	-0.138292	3.41304	0.000969101	0.00644667	-1.43031	2.19066	Upregulated	AHNAK_s2580
AHNAK_s4002	0.741326	-0.138292	3.41304	0.000969101	0.00644667	-1.43031	2.19066	Upregulated	AHNAK_s4002
AHNAK_s4258	0.741326	-0.138292	3.41304	0.000969101	0.00644667	-1.43031	2.19066	Upregulated	AHNAK_s4258
AHNAK_s4460	0.741326	-0.138292	3.41304	0.000969101	0.00644667	-1.43031	2.19066	Upregulated	AHNAK_s4460
VAV2_s771	-0.717448	0.301742	-3.41213	0.000971954	0.00645809	-1.43304	2.1899	Downregulated	VAV2_s771
EPS8L1_s182	-0.81786	-0.476702	-3.40966	0.000979771	0.00650243	-1.4405	2.18692	Downregulated	EPS8L1_s182
FBN1_s2702	0.778455	0.526186	3.40923	0.000981148	0.00650397	-1.44181	2.18682	Upregulated	FBN1_s2702
RBM27_s120	-0.70615	0.169715	-3.40826	0.000984229	0.00651679	-1.44473	2.18597	Downregulated	RBM27_s120
JUP_s665	-0.779436	-0.66453	-3.40677	0.000988992	0.0065407	-1.44923	2.18438	Downregulated	JUP_s665
LARP1_s477	-0.603881	-0.0554257	-3.40473	0.000995537	0.00657633	-1.45537	2.18202	Downregulated	LARP1_s477
AKAP12_s381	0.640684	0.454682	3.40386	0.000998337	0.00658717	-1.45798	2.1813	Upregulated	AKAP12_s381
PHRF1_s1202	-0.686837	0.232054	-3.4003	0.00100991	0.00665581	-1.46871	2.1768	Downregulated	PHRF1_s1202
SRRM2_s1326	-0.622417	-0.0336645	-3.39786	0.0010179	0.00670068	-1.47604	2.17388	Downregulated	SRRM2_s1326
HEATR5B_s1737	-0.502183	0.0738538	-3.39702	0.00102067	0.00671114	-1.47857	2.1732	not-significant
MAP1B_s1387	0.641692	0.0725812	3.39604	0.00102389	0.00672454	-1.48151	2.17234	Upregulated	MAP1B_s1387
SRRM2_s2426	-0.634774	0.160578	-3.39555	0.0010255	0.00672733	-1.48297	2.17216	Downregulated	SRRM2_s2426
SRRT_s67s74	-0.741308	0.014786	-3.39013	0.00104363	0.00683838	-1.49928	2.16505	Downregulated	SRRT_s67s74
HTATSF1_s498	-0.840036	0.152706	-3.38797	0.00105092	0.00687821	-1.50575	2.16252	Downregulated	HTATSF1_s498
EPB41L2_s87	0.715492	-0.0189417	3.38701	0.00105419	0.00689164	-1.50864	2.16168	Upregulated	EPB41L2_s87
CHGA_s112	-1.27094	-1.76861	-3.3866	0.00105558	0.00689279	-1.50987	2.16161	Downregulated	CHGA_s112
SRRM1_s609	-0.653777	0.153786	-3.38451	0.00106269	0.00693127	-1.51611	2.15919	Downregulated	SRRM1_s609
CTNND1_s346	-0.706515	-0.272279	-3.37927	0.00108078	0.00704121	-1.53182	2.15235	Downregulated	CTNND1_s346
SH2D3A_s201	-0.761322	-0.202135	-3.37875	0.00108261	0.00704502	-1.53339	2.15212	Downregulated	SH2D3A_s201
SLC9A3_s554	-1.15983	-1.24644	-3.37552	0.00109392	0.0071105	-1.54306	2.1481	Downregulated	SLC9A3_s554
STT3B_s499	-0.645796	-0.255004	-3.37326	0.0011019	0.00715419	-1.54982	2.14544	Downregulated	STT3B_s499
IWS1_s400	-0.885852	0.368937	-3.37154	0.001108	0.00718554	-1.55495	2.14354	Downregulated	IWS1_s400
NPM1_s260	-0.826183	0.793096	-3.36973	0.00111448	0.00720514	-1.56037	2.14236	Downregulated	NPM1_s260
NPM1_s133	-0.826183	0.793096	-3.36973	0.00111448	0.00720514	-1.56037	2.14236	Downregulated	NPM1_s133
SRRM2_s1320	-0.739556	0.157219	-3.36963	0.00111483	0.00720514	-1.56066	2.14236	Downregulated	SRRM2_s1320
YAP1_s109	0.543903	-0.0838627	3.36831	0.00111959	0.0072277	-1.56462	2.141	not-significant
ZFPM1_s901	-0.611078	0.0131393	-3.36579	0.00112868	0.00727811	-1.57214	2.13798	Downregulated	ZFPM1_s901
MED26_s535	-0.667209	0.203399	-3.36477	0.00113239	0.00729374	-1.57519	2.13705	Downregulated	MED26_s535
SRRM1_s550	-0.733517	0.0272149	-3.36243	0.00114093	0.00734046	-1.58218	2.13428	Downregulated	SRRM1_s550
SRRM1_s665	-0.780773	0.165163	-3.359	0.00115356	0.00741331	-1.59241	2.12999	Downregulated	SRRM1_s665
SRRM2_s952s954	-0.621281	0.208317	-3.35715	0.00116039	0.00744881	-1.5979	2.12791	Downregulated	SRRM2_s952s954
FAM117B_s194	-0.640097	0.0838103	-3.34517	0.00120577	0.00773137	-1.63354	2.11174	Downregulated	FAM117B_s194
ALAD_s214	-0.57785	-0.492779	-3.34386	0.00121085	0.00775519	-1.63745	2.11041	not-significant
BUD13_s325	-0.658637	0.256143	-3.34194	0.0012183	0.00779409	-1.64314	2.10823	Downregulated	BUD13_s325
HNRNPU_t267	-0.730288	0.123764	-3.34109	0.00122161	0.00780648	-1.64566	2.10754	Downregulated	HNRNPU_t267
SP100_s157	-0.585	0.221892	-3.33952	0.00122777	0.00783703	-1.65034	2.10585	Downregulated	SP100_s157
MYL9_t19s20	0.643806	-0.138925	3.33662	0.00123917	0.00790095	-1.65892	2.10232	Upregulated	MYL9_t19s20
SRRM2_s778s780	-0.748643	0.260815	-3.33582	0.00124235	0.0079123	-1.6613	2.1017	Downregulated	SRRM2_s778s780
RBM33_s765	-0.758993	0.207315	-3.32627	0.00128078	0.00814447	-1.68958	2.08914	Downregulated	RBM33_s765
GOLGB1_s3019	-0.555125	-0.116404	-3.32606	0.00128167	0.00814447	-1.69023	2.08914	not-significant
TMEM115_s324	-0.683963	-0.20748	-3.32275	0.00129525	0.00822158	-1.70001	2.08504	Downregulated	TMEM115_s324
MYL12A_t18s19	0.633696	-0.136092	3.32058	0.00130422	0.00826763	-1.70642	2.08262	Upregulated	MYL12A_t18s19
RBM10_s722	-0.697368	0.190467	-3.32029	0.00130542	0.00826763	-1.70727	2.08262	Downregulated	RBM10_s722
BCLAF1_s523	-0.704484	0.141332	-3.31825	0.00131392	0.0083122	-1.71329	2.08028	Downregulated	BCLAF1_s523
GPSM3_s35s39	-0.792905	0.335246	-3.31628	0.00132218	0.00835515	-1.71911	2.07805	Downregulated	GPSM3_s35s39
AKAP12_s1395	0.522064	0.18761	3.31505	0.00132735	0.00837856	-1.72274	2.07683	not-significant
EHBP1L1_s1273	0.578435	-0.123624	3.31465	0.00132906	0.00838004	-1.72393	2.07675	not-significant
SRRM1_s725s729	-0.701599	0.151815	-3.31395	0.001332	0.00838925	-1.72598	2.07628	Downregulated	SRRM1_s725s729
H2AFY_s138	-0.870451	0.448434	-3.31335	0.00133455	0.00839599	-1.72775	2.07593	Downregulated	H2AFY_s138
SRRM1_s572	-0.666747	0.299521	-3.30915	0.00135251	0.00849959	-1.74016	2.0706	Downregulated	SRRM1_s572
DOCK7_s905	-0.545176	-0.00622998	-3.30857	0.00135498	0.00850568	-1.74185	2.07029	not-significant
DSG2_s671	-1.02771	-0.350691	-3.30816	0.00135677	0.00850749	-1.74307	2.0702	Downregulated	DSG2_s671
ADAM22_s820	0.583837	0.155472	3.30587	0.00136664	0.00855996	-1.74979	2.06753	not-significant
CCDC80_s503	0.919919	1.18491	3.3033	0.00137784	0.00862063	-1.75737	2.06446	Upregulated	CCDC80_s503
SRRM2_t1531	-0.754543	0.0381936	-3.29731	0.00140427	0.00877629	-1.77498	2.05669	Downregulated	SRRM2_t1531
UBE2E3_s8	-0.632523	0.204927	-3.29619	0.00140925	0.00878969	-1.77827	2.05603	Downregulated	UBE2E3_s8
FOXA1_s307	-0.751708	-0.402972	-3.29613	0.00140951	0.00878969	-1.77844	2.05603	Downregulated	FOXA1_s307
WRNIP1_s153	-0.619314	0.124679	-3.29395	0.00141931	0.00881633	-1.78486	2.05471	Downregulated	WRNIP1_s153
CHGA_s136	-1.25814	-1.48102	-3.29387	0.00141965	0.00881633	-1.78508	2.05471	Downregulated	CHGA_s136
PPP1R2_s122	-0.644544	0.175832	-3.29379	0.00141999	0.00881633	-1.78531	2.05471	Downregulated	PPP1R2_s122
PPP1R2_s102	-0.644544	0.175832	-3.29379	0.00141999	0.00881633	-1.78531	2.05471	Downregulated	PPP1R2_s102
HDAC1_s421	-0.692193	0.299211	-3.29337	0.00142189	0.00881852	-1.78655	2.0546	Downregulated	HDAC1_s421
CHMP2B_s146	-0.801112	0.355378	-3.29132	0.00143115	0.00885211	-1.79257	2.05295	Downregulated	CHMP2B_s146
ARHGEF17_s930	0.57881	0.235308	3.29121	0.00143164	0.00885211	-1.79288	2.05295	not-significant
LRWD1_s60	-0.806032	0.380737	-3.29049	0.00143492	0.00885211	-1.795	2.05295	Downregulated	LRWD1_s60
NPM1_s243	-0.728499	0.443039	-3.29045	0.0014351	0.00885211	-1.79512	2.05295	Downregulated	NPM1_s243
NPM1_s116	-0.728499	0.443039	-3.29045	0.0014351	0.00885211	-1.79512	2.05295	Downregulated	NPM1_s116
RTKN_s106	-0.566174	0.153081	-3.28828	0.00144501	0.00890358	-1.8015	2.05044	not-significant
ARHGAP1_s51	0.718209	0.0924588	3.28506	0.00145978	0.00898483	-1.81092	2.04649	Upregulated	ARHGAP1_s51
PRPF4B_s257	-0.711809	0.241082	-3.28418	0.00146386	0.00900019	-1.81351	2.04575	Downregulated	PRPF4B_s257
PRPF4B_s328	-0.685175	0.0996266	-3.27902	0.00148791	0.00913815	-1.82861	2.03914	Downregulated	PRPF4B_s328
NCAPG_s674	-0.968662	0.346412	-3.2769	0.00149789	0.00918435	-1.83481	2.03695	Downregulated	NCAPG_s674
RBM15_s670s674	-0.661703	0.176161	-3.27665	0.00149905	0.00918435	-1.83553	2.03695	Downregulated	RBM15_s670s674
RNF213_s82	-0.653758	0.0892092	-3.2764	0.00150028	0.00918435	-1.83628	2.03695	Downregulated	RNF213_s82
FOXA2_s229	-0.633393	0.0162029	-3.27454	0.00150908	0.00922831	-1.84171	2.03488	Downregulated	FOXA2_s229
CKAP4_s26	-0.665553	-0.044734	-3.2736	0.00151359	0.00924591	-1.84447	2.03405	Downregulated	CKAP4_s26
GTF2I_s799	-0.671809	-0.0430043	-3.2719	0.00152169	0.00928542	-1.84941	2.0322	Downregulated	GTF2I_s799
SRRM1_s725s727	-0.66294	0.137179	-3.26857	0.00153774	0.00936874	-1.85913	2.02832	Downregulated	SRRM1_s725s727
PAPOLA_s545	-0.716126	0.0559416	-3.26839	0.00153864	0.00936874	-1.85968	2.02832	Downregulated	PAPOLA_s545
HSPA8_s254	-0.829887	0.433123	-3.26764	0.0015423	0.00938092	-1.86187	2.02775	Downregulated	HSPA8_s254
SRRM1_s750s752	-0.675315	0.166435	-3.266	0.00155025	0.0094192	-1.86663	2.02599	Downregulated	SRRM1_s750s752
RPRD2_t697	-0.584103	0.0843809	-3.26475	0.00155636	0.00944624	-1.87028	2.02474	not-significant
TJP2_s997	-0.681039	-0.459389	-3.26389	0.00156059	0.00946178	-1.87279	2.02403	Downregulated	TJP2_s997
AHNAK_s212	0.494262	-0.185838	3.26327	0.00156365	0.00947023	-1.8746	2.02364	not-significant
CLIC6_s293	-0.832447	-0.695708	-3.26272	0.00156634	0.00947645	-1.8762	2.02335	Downregulated	CLIC6_s293
OGFR_s378	-0.751157	0.24155	-3.26079	0.00157587	0.00952394	-1.88181	2.02118	Downregulated	OGFR_s378
SUGP1_s485	-0.570171	0.148217	-3.25721	0.00159372	0.00962161	-1.89224	2.01675	not-significant
ZC3H13_t1033	-0.628743	0.221804	-3.25519	0.00160387	0.00967257	-1.89812	2.01446	Downregulated	ZC3H13_t1033
TCF20_s574	-0.623917	0.250739	-3.25427	0.00160855	0.00968118	-1.90082	2.01407	Downregulated	TCF20_s574
NFXL1_s835	-0.624773	-0.234671	-3.25424	0.0016087	0.00968118	-1.9009	2.01407	Downregulated	NFXL1_s835
SRRM2_s875	-0.720059	0.168368	-3.25277	0.00161612	0.00969545	-1.90517	2.01343	Downregulated	SRRM2_s875
LMNA_s390s392	0.640635	0.633831	3.25224	0.00161883	0.00969545	-1.90671	2.01343	Upregulated	LMNA_s390s392
TPD52_s171	-0.826996	-0.699344	-3.25201	0.00161998	0.00969545	-1.90737	2.01343	Downregulated	TPD52_s171
GPRC5C_s395	-0.822281	-1.04298	-3.2519	0.00162057	0.00969545	-1.90771	2.01343	Downregulated	GPRC5C_s395
FAM83H_s647	-0.782347	0.320924	-3.2518	0.00162105	0.00969545	-1.90799	2.01343	Downregulated	FAM83H_s647
HSPG2_s105	0.553453	-0.283746	3.25175	0.00162131	0.00969545	-1.90813	2.01343	not-significant
FASN_t2204	-0.827534	-0.128962	-3.25118	0.00162422	0.00970263	-1.90979	2.01311	Downregulated	FASN_t2204
FAM91A1_s671	-0.60423	0.22382	-3.24649	0.00164831	0.00983616	-1.92341	2.00717	Downregulated	FAM91A1_s671
ATRX_s677	-0.623286	0.36429	-3.24552	0.00165332	0.00985574	-1.92623	2.00631	Downregulated	ATRX_s677
SMARCC2_s283	-0.685872	0.0989431	-3.24359	0.00166333	0.00990503	-1.93181	2.00414	Downregulated	SMARCC2_s283
FAM117A_s213	0.496348	-0.430596	3.24105	0.00167665	0.0099739	-1.93919	2.00114	not-significant
G3BP1_s149	-0.693907	0.204383	-3.2399	0.0016827	0.00999344	-1.94252	2.00028	Downregulated	G3BP1_s149
VASP_s239	0.629477	0.0101739	3.23962	0.00168419	0.00999344	-1.94334	2.00028	Upregulated	VASP_s239
PPP1R12C_s508	0.661197	-0.123137	3.23923	0.00168623	0.00999344	-1.94446	2.00028	Upregulated	PPP1R12C_s508
SGTA_t81	-0.619658	0.292258	-3.23909	0.00168698	0.00999344	-1.94487	2.00028	Downregulated	SGTA_t81
DCAF15_s310	-0.647553	0.132044	-3.23799	0.0016928	0.0100175	-1.94806	1.99924	Downregulated	DCAF15_s310
RFC1_s368	-0.866352	0.413752	-3.23661	0.00170012	0.0100503	-1.95205	1.99782	Downregulated	RFC1_s368
MCM2_t39	-0.82266	0.2378	-3.23608	0.00170293	0.0100565	-1.95358	1.99755	Downregulated	MCM2_t39
BAZ1B_s1342	-0.570535	0.400925	-3.23532	0.001707	0.0100701	-1.95579	1.99697	not-significant
TJP3_s319	-0.625328	0.229434	-3.23239	0.00172275	0.0101524	-1.96428	1.99343	Downregulated	TJP3_s319
MAP1B_s1446	0.526354	-0.0710205	3.23174	0.00172623	0.0101624	-1.96615	1.99301	not-significant
SRRM1_y608	-0.605309	0.124845	-3.23129	0.00172868	0.0101663	-1.96746	1.99284	Downregulated	SRRM1_y608
COPA_s173	-0.694192	0.541398	-3.2306	0.0017324	0.0101776	-1.96945	1.99235	Downregulated	COPA_s173
AHNAK_s177	0.635825	-0.638228	3.22846	0.00174403	0.0102354	-1.97564	1.9899	Upregulated	AHNAK_s177
ZRSR2_s384	-0.623394	0.187613	-3.22783	0.00174748	0.010245	-1.97746	1.98949	Downregulated	ZRSR2_s384
SRRM2_s876	-0.708374	0.143883	-3.22351	0.00177122	0.0103735	-1.98994	1.98408	Downregulated	SRRM2_s876
CANX_s583	-0.54521	-0.175934	-3.22311	0.00177343	0.0103758	-1.99109	1.98398	not-significant
MICAL1_t389	-0.595424	0.11152	-3.22242	0.00177727	0.0103875	-1.99309	1.98349	Downregulated	MICAL1_t389
SRSF6_s314	-0.767325	0.438888	-3.22027	0.00178919	0.0104439	-1.99927	1.98114	Downregulated	SRSF6_s314
ZYX_s281	0.563355	0.315626	3.22002	0.0017906	0.0104439	-2	1.98114	not-significant
ITPR1_s1589	0.519619	-0.375618	3.2196	0.00179297	0.010447	-2.00122	1.98101	not-significant
KLC1_s521s524	0.671306	0.372312	3.21829	0.00180027	0.0104788	-2.00498	1.97969	Upregulated	KLC1_s521s524
PAXX_s148	-0.677368	0.19027	-3.21577	0.0018145	0.0105471	-2.01226	1.97686	Downregulated	PAXX_s148
SPECC1L_s887	0.634898	-0.279987	3.21555	0.00181572	0.0105471	-2.01288	1.97686	Upregulated	SPECC1L_s887
AMOTL1_s191	0.528185	-0.145623	3.21494	0.00181919	0.0105517	-2.01464	1.97668	not-significant
UTP18_s121	-0.684549	0.262285	-3.21438	0.00182238	0.0105517	-2.01626	1.97668	Downregulated	UTP18_s121
ERCC5_s382	-0.61303	0.064821	-3.21434	0.0018226	0.0105517	-2.01637	1.97668	Downregulated	ERCC5_s382
SLC4A2_s173	-0.945035	-1.08884	-3.21397	0.00182468	0.0105517	-2.01743	1.97668	Downregulated	SLC4A2_s173
GTF2I_s652	-0.628825	-0.0074833	-3.21378	0.0018258	0.0105517	-2.01799	1.97668	Downregulated	GTF2I_s652
EFR3A_t652	0.509554	-0.415018	3.21343	0.00182778	0.0105525	-2.019	1.97665	not-significant
MAP1B_s1785	0.542495	0.218981	3.21165	0.00183795	0.0106004	-2.02413	1.97468	not-significant
RBM17_t224	-0.603796	0.172971	-3.21037	0.00184529	0.0106216	-2.02781	1.97381	Downregulated	RBM17_t224
CNNM4_s664	-0.740402	-0.323273	-3.21036	0.00184537	0.0106216	-2.02785	1.97381	Downregulated	CNNM4_s664
MIA2_s144	-0.684083	-0.0286834	-3.20973	0.00184893	0.0106314	-2.02963	1.97341	Downregulated	MIA2_s144
HID1_s653	-0.819397	-0.135079	-3.2071	0.00186417	0.0107061	-2.03721	1.97037	Downregulated	HID1_s653
SRRM1_s260	-0.878798	-0.056224	-3.20684	0.00186569	0.0107061	-2.03797	1.97037	Downregulated	SRRM1_s260
GOLGB1_t3018	-0.594958	-0.119708	-3.20345	0.00188545	0.0108085	-2.0477	1.96623	Downregulated	GOLGB1_t3018
CHAMP1_s416	-0.535212	-0.00491251	-3.2018	0.00189515	0.0108532	-2.05244	1.96444	not-significant
TJP2_y296	-0.595648	-0.515849	-3.2014	0.00189749	0.0108556	-2.05358	1.96435	Downregulated	TJP2_y296
PGRMC1_s57	-0.463224	0.0953752	-3.20075	0.00190136	0.0108668	-2.05546	1.9639	not-significant
CLIC6_s112	-0.947641	-0.841343	-3.20027	0.00190416	0.0108719	-2.05682	1.9637	Downregulated	CLIC6_s112
PCYT1A_s331	-0.615234	0.0866049	-3.19847	0.00191483	0.0109186	-2.06198	1.96183	Downregulated	PCYT1A_s331
ACBD3_s43	-0.695982	0.25913	-3.19825	0.00191619	0.0109186	-2.06264	1.96183	Downregulated	ACBD3_s43
GOLM1_s187	-0.826327	-0.765891	-3.19685	0.00192449	0.0109469	-2.06663	1.96071	Downregulated	GOLM1_s187
GFPT1_t262	-0.66453	-0.197802	-3.19677	0.00192501	0.0109469	-2.06688	1.96071	Downregulated	GFPT1_t262
TBC1D4_s591	-0.791248	-0.693694	-3.19417	0.00194056	0.0110244	-2.07431	1.95765	Downregulated	TBC1D4_s591
KMT2D_s1834	-0.615566	0.0798312	-3.18932	0.00196999	0.0111803	-2.0882	1.95155	Downregulated	KMT2D_s1834
MORC2_s615	-0.602334	0.302956	-3.18699	0.0019843	0.0112503	-2.09489	1.94884	Downregulated	MORC2_s615
BCLAF1_y282s288	-0.679349	0.344906	-3.18433	0.00200072	0.011293	-2.10249	1.94719	Downregulated	BCLAF1_y282s288
AHNAK_s210s216	0.580013	-0.459874	3.18421	0.00200147	0.011293	-2.10284	1.94719	not-significant
DPYSL2_t614	0.584197	0.0768519	3.18409	0.00200219	0.011293	-2.10317	1.94719	not-significant
NOC2L_s56	-0.738291	0.399658	-3.18404	0.00200254	0.011293	-2.10333	1.94719	Downregulated	NOC2L_s56
SRRM1_s695s697	-0.612068	0.105782	-3.18343	0.00200632	0.011293	-2.10507	1.94719	Downregulated	SRRM1_s695s697
ETV6_s213	-0.624887	0.353469	-3.18304	0.00200873	0.011293	-2.10618	1.94719	Downregulated	ETV6_s213
SHROOM2_s1039	-0.537625	-0.317915	-3.18287	0.00200976	0.011293	-2.10666	1.94719	not-significant
PRKCG_t518	0.561	-0.216608	3.18256	0.0020117	0.011293	-2.10755	1.94719	not-significant
PRKCA_t501	0.561	-0.216608	3.18256	0.0020117	0.011293	-2.10755	1.94719	not-significant
PRKCB_t504	0.561	-0.216608	3.18256	0.0020117	0.011293	-2.10755	1.94719	not-significant
PRPF4B_s292s294	-0.687798	0.197105	-3.18125	0.00201987	0.0113276	-2.11129	1.94586	Downregulated	PRPF4B_s292s294
ACLY_s481	-0.677492	-0.0666808	-3.17924	0.00203246	0.011387	-2.11702	1.94359	Downregulated	ACLY_s481
LMO7_s1259	-0.76223	0.0397949	-3.17887	0.00203479	0.0113888	-2.11808	1.94352	Downregulated	LMO7_s1259
SRSF2_s191	-0.678387	0.410493	-3.1785	0.00203712	0.0113906	-2.11913	1.94345	Downregulated	SRSF2_s191
WDR4_s390	-0.680683	0.311753	-3.1732	0.00207078	0.0115675	-2.13426	1.93676	Downregulated	WDR4_s390
RBM26_s127	-0.557748	0.0239928	-3.17198	0.0020786	0.0115911	-2.13773	1.93588	not-significant
ACIN1_s855	-0.64743	0.125053	-3.17191	0.00207909	0.0115911	-2.13795	1.93588	Downregulated	ACIN1_s855
TNS2_y483	0.436233	-0.177967	3.16963	0.00209375	0.0116614	-2.14443	1.93325	not-significant
LMNA_s423	0.659559	-0.106876	3.16884	0.00209887	0.0116785	-2.14669	1.93261	Upregulated	LMNA_s423
SRSF7_s181s183	-0.79049	0.0204463	-3.16783	0.00210542	0.0116797	-2.14956	1.93257	Downregulated	SRSF7_s181s183
BAD_s99	-0.473917	-0.275391	-3.16781	0.00210558	0.0116797	-2.14963	1.93257	not-significant
POLR2A_y1916	-0.63579	0.206651	-3.16754	0.00210732	0.0116797	-2.15039	1.93257	Downregulated	POLR2A_y1916
POLR2A_y1930	-0.63579	0.206651	-3.16754	0.00210732	0.0116797	-2.15039	1.93257	Downregulated	POLR2A_y1930
SNW1_s224s232	-0.562084	0.00512113	-3.1663	0.00211539	0.011713	-2.15392	1.93133	not-significant
ARHGEF18_s760	-0.531611	-0.0466708	-3.16487	0.00212475	0.0117534	-2.15799	1.92984	not-significant
EIF2B5_s544	-0.559934	-0.139895	-3.16432	0.00212834	0.0117618	-2.15955	1.92953	not-significant
AHNAK_s819	0.60497	-0.305683	3.16203	0.00214343	0.011765	-2.16606	1.92941	Upregulated	AHNAK_s819
AHNAK_s1196	0.60497	-0.305683	3.16203	0.00214343	0.011765	-2.16606	1.92941	Upregulated	AHNAK_s1196
AHNAK_s1654	0.60497	-0.305683	3.16203	0.00214343	0.011765	-2.16606	1.92941	Upregulated	AHNAK_s1654
AHNAK_s1856	0.60497	-0.305683	3.16203	0.00214343	0.011765	-2.16606	1.92941	Upregulated	AHNAK_s1856
AHNAK_s1923	0.60497	-0.305683	3.16203	0.00214343	0.011765	-2.16606	1.92941	Upregulated	AHNAK_s1923
AHNAK_s1990	0.60497	-0.305683	3.16203	0.00214343	0.011765	-2.16606	1.92941	Upregulated	AHNAK_s1990
AHNAK_s2118	0.60497	-0.305683	3.16203	0.00214343	0.011765	-2.16606	1.92941	Upregulated	AHNAK_s2118
CBX3_s95	-0.745186	0.198321	-3.16055	0.00215327	0.0118077	-2.17029	1.92784	Downregulated	CBX3_s95
RSL1D1_s443	-0.851602	0.847719	-3.15987	0.00215775	0.0118205	-2.1722	1.92737	Downregulated	RSL1D1_s443
XRCC1_t453	-0.738134	0.309454	-3.15957	0.00215977	0.0118205	-2.17307	1.92737	Downregulated	XRCC1_t453
CDK7_y128	-0.689308	0.200231	-3.15667	0.00217914	0.011915	-2.1813	1.92391	Downregulated	CDK7_y128
FMN1_s397	-0.698898	-0.415997	-3.15537	0.00218787	0.0119513	-2.18499	1.92259	Downregulated	FMN1_s397
ADGRA2_s1279	0.572165	-0.228165	3.15402	0.00219701	0.0119896	-2.18883	1.92119	not-significant
STK11IP_s387	-0.543058	0.161	-3.15099	0.00221756	0.0120902	-2.19741	1.91757	not-significant
SRRM2_s250	-0.72969	0.252338	-3.15032	0.00222216	0.0121036	-2.19932	1.91708	Downregulated	SRRM2_s250
YAP1_s164	0.575443	-0.164825	3.14993	0.00222478	0.0121063	-2.2004	1.91699	not-significant
SLC4A2_s170	-0.896933	-0.917173	-3.14941	0.00222839	0.0121144	-2.2019	1.9167	Downregulated	SLC4A2_s170
TLE3_s201	-0.623715	0.0678115	-3.14891	0.00223178	0.0121212	-2.2033	1.91646	Downregulated	TLE3_s201
SRSF6_s303	-0.722158	0.259966	-3.14731	0.00224278	0.012167	-2.20783	1.91482	Downregulated	SRSF6_s303
CACTIN_s73	-0.7047	0.158125	-3.14706	0.0022445	0.012167	-2.20854	1.91482	Downregulated	CACTIN_s73
FIP1L1_s486	-0.594897	0.161857	-3.1461	0.00225117	0.0121915	-2.21127	1.91394	Downregulated	FIP1L1_s486
PRKD1_s205s208	0.518315	0.113305	3.14559	0.00225468	0.0121945	-2.21271	1.91383	not-significant
GPATCH8_s738	-0.662187	0.262845	-3.1454	0.00225602	0.0121945	-2.21326	1.91383	Downregulated	GPATCH8_s738
DSG2_s680	-0.930301	-0.336766	-3.145	0.00225879	0.0121979	-2.21439	1.91372	Downregulated	DSG2_s680
TIMELESS_s1172	-0.732438	0.498863	-3.13601	0.00232195	0.0125271	-2.2398	1.90215	Downregulated	TIMELESS_s1172
RBM12B_s638	-0.582297	0.281506	-3.13534	0.0023267	0.0125408	-2.24168	1.90167	not-significant
SRRM2_s2067t2069s2071	-0.654372	0.154007	-3.13435	0.00233382	0.0125672	-2.24449	1.90076	Downregulated	SRRM2_s2067t2069s2071
AHNAK_t3716	0.594958	-0.236749	3.13297	0.0023437	0.0126058	-2.24838	1.89943	Upregulated	AHNAK_t3716
LMNA_s390	0.555704	0.440646	3.13273	0.00234541	0.0126058	-2.24906	1.89943	not-significant
BAG6_s958s967	-0.674962	0.186865	-3.13185	0.00235178	0.0126178	-2.25155	1.89902	Downregulated	BAG6_s958s967
MAP2_t1598	0.486177	0.0317469	3.13171	0.00235275	0.0126178	-2.25193	1.89902	not-significant
NUP214_s668	-0.74024	0.169024	-3.1315	0.00235431	0.0126178	-2.25254	1.89902	Downregulated	NUP214_s668
LRBA_t1120	-0.697005	-0.207289	-3.12968	0.00236744	0.0126679	-2.25766	1.8973	Downregulated	LRBA_t1120
CHGA_s322s333	-1.28195	-1.73361	-3.12959	0.00236812	0.0126679	-2.25793	1.8973	Downregulated	CHGA_s322s333
LRRFIP1_s733	-0.733876	-0.125096	-3.12927	0.00237042	0.0126683	-2.25882	1.89728	Downregulated	LRRFIP1_s733
TC2N_s168	-0.795363	-0.385528	-3.12812	0.00237875	0.0126961	-2.26205	1.89633	Downregulated	TC2N_s168
DCAF5_s644	-0.574515	-0.0126136	-3.12794	0.0023801	0.0126961	-2.26258	1.89633	not-significant
MAP1S_s614	-0.63239	0.332381	-3.12721	0.0023854	0.0127075	-2.26462	1.89594	Downregulated	MAP1S_s614
SIRT1_s47	-0.602608	0.203831	-3.12703	0.00238672	0.0127075	-2.26513	1.89594	Downregulated	SIRT1_s47
PML_s36	-0.664227	0.543085	-3.12574	0.00239615	0.012736	-2.26876	1.89497	Downregulated	PML_s36
PRPF38B_s416	-0.669389	0.180597	-3.12569	0.00239655	0.012736	-2.26892	1.89497	Downregulated	PRPF38B_s416
PRPF38B_s418	-0.709656	0.298726	-3.1237	0.00241119	0.0128019	-2.27453	1.89273	Downregulated	PRPF38B_s418
G3BP1_s232	-0.674662	0.30801	-3.12185	0.00242486	0.0128624	-2.27973	1.89068	Downregulated	G3BP1_s232
RBM15_s670	-0.631849	0.341496	-3.11943	0.00244281	0.0129455	-2.28652	1.88788	Downregulated	RBM15_s670
PATJ_s1212	-0.584213	-0.144613	-3.11862	0.00244888	0.0129656	-2.2888	1.88721	not-significant
PRKCI_t564	-0.767515	0.0114854	-3.11812	0.00245261	0.0129732	-2.2902	1.88695	Downregulated	PRKCI_t564
RBBP8NL_s196	-0.641538	-0.271271	-3.11673	0.00246308	0.0130165	-2.29412	1.8855	Downregulated	RBBP8NL_s196
TJP3_s203	-0.833664	-0.484522	-3.11638	0.00246571	0.0130183	-2.29511	1.88544	Downregulated	TJP3_s203
PPHLN1_s150	-0.608478	0.247378	-3.11209	0.0024982	0.0131776	-2.30715	1.88016	Downregulated	PPHLN1_s150
PARD3B_s730	0.581696	0.257593	3.1106	0.0025096	0.0132255	-2.31134	1.87859	not-significant
ACIN1_s325	-0.607726	0.142526	-3.10336	0.00256557	0.0135079	-2.33163	1.86941	Downregulated	ACIN1_s325
PRKDC_s893	-0.717766	0.0368641	-3.10134	0.00258143	0.0135788	-2.3373	1.86714	Downregulated	PRKDC_s893
HNRNPUL2_s193	-0.580304	0.0723223	-3.1008	0.00258567	0.0135885	-2.33881	1.86683	not-significant
TNS1_s899	0.508875	-0.205257	3.10025	0.00258995	0.0135984	-2.34033	1.86651	not-significant
NKTR_s463	-0.670644	0.353722	-3.09925	0.00259788	0.0136275	-2.34314	1.86559	Downregulated	NKTR_s463
SRPK1_s51	-0.733822	0.429373	-3.09892	0.00260047	0.0136285	-2.34406	1.86555	Downregulated	SRPK1_s51
VDAC2_s130	-0.681159	-0.302067	-3.09848	0.00260395	0.0136341	-2.34529	1.86537	Downregulated	VDAC2_s130
IQGAP2_s685	-0.800491	-1.01091	-3.09786	0.00260884	0.0136423	-2.34701	1.86511	Downregulated	IQGAP2_s685
UFD1_s289	0.603604	-0.262666	3.09768	0.00261031	0.0136423	-2.34753	1.86511	Upregulated	UFD1_s289
INTS1_s1318	-0.579073	0.106788	-3.09525	0.00262963	0.0137307	-2.35431	1.86231	not-significant
KIAA1522_s447	-0.685481	-0.393501	-3.09442	0.00263628	0.0137527	-2.35664	1.86161	Downregulated	KIAA1522_s447
PLEKHA6_s867	-0.702906	-0.763569	-3.09355	0.00264327	0.0137765	-2.35907	1.86086	Downregulated	PLEKHA6_s867
BICDL2_s277	-0.630347	0.0729261	-3.08956	0.00267553	0.0139262	-2.37022	1.85617	Downregulated	BICDL2_s277
TRIP12_s354	-0.60721	0.165686	-3.08939	0.00267688	0.0139262	-2.37069	1.85617	Downregulated	TRIP12_s354
AHNAK_s93	0.496347	-0.346841	3.08857	0.00268357	0.0139482	-2.37298	1.85548	not-significant
OCLN_t305	-0.508934	-0.418849	-3.08489	0.00271366	0.0140917	-2.38323	1.85104	not-significant
GSE1_s722s724	-0.601742	0.0311606	-3.08373	0.00272327	0.0141287	-2.38648	1.8499	Downregulated	GSE1_s722s724
PRCC_s157	-0.746669	0.135691	-3.08258	0.0027328	0.0141652	-2.38969	1.84878	Downregulated	PRCC_s157
TMF1_s344	-0.6545	-0.145129	-3.07758	0.00277449	0.0143563	-2.4036	1.84296	Downregulated	TMF1_s344
RBM5_s624	-0.518752	0.0764304	-3.07755	0.00277473	0.0143563	-2.40368	1.84296	not-significant
ARFGEF3_s2081	-0.804085	-0.681004	-3.07667	0.00278217	0.0143817	-2.40614	1.84219	Downregulated	ARFGEF3_s2081
PPAN_s358	-0.675032	0.437898	-3.0756	0.00279114	0.014415	-2.4091	1.84119	Downregulated	PPAN_s358
ARHGEF7_t683	0.461999	-0.247316	3.07362	0.00280794	0.0144754	-2.41461	1.83937	not-significant
ARHGEF6_t650	0.461999	-0.247316	3.07362	0.00280794	0.0144754	-2.41461	1.83937	not-significant
SRRM1_s402t406	-0.646394	0.131111	-3.07255	0.00281708	0.0145094	-2.41759	1.83835	Downregulated	SRRM1_s402t406
ITPRID2_s668	-0.701909	0.137638	-3.07128	0.00282787	0.014537	-2.4211	1.83753	Downregulated	ITPRID2_s668
SRRM2_s536	-0.647926	0.249644	-3.07119	0.00282866	0.014537	-2.42136	1.83753	Downregulated	SRRM2_s536
SRRM2_s484s486	-0.656493	0.11481	-3.07056	0.00283403	0.014537	-2.4231	1.83753	Downregulated	SRRM2_s484s486
SCFD1_s211	-0.539976	-0.00825618	-3.07044	0.00283512	0.014537	-2.42345	1.83753	not-significant
RB1_t373	-0.697165	0.383259	-3.07042	0.00283523	0.014537	-2.42349	1.83753	Downregulated	RB1_t373
SRRM2_s1012	-0.681494	0.150737	-3.06775	0.00285822	0.0146416	-2.43091	1.83441	Downregulated	SRRM2_s1012
FN1_s2265	0.727227	0.541397	3.06724	0.00286262	0.0146509	-2.43232	1.83413	Upregulated	FN1_s2265
KRT18_s100	-0.687177	0.185925	-3.06393	0.00289136	0.0147847	-2.44149	1.83019	Downregulated	KRT18_s100
TCEA1_s100	-0.558737	0.149588	-3.06235	0.00290521	0.0148422	-2.44588	1.8285	not-significant
ZNF687_s266s271	-0.681071	0.200075	-3.06202	0.00290814	0.0148438	-2.4468	1.82846	Downregulated	ZNF687_s266s271
PRPF40A_s793	-0.844562	0.352747	-3.06166	0.00291127	0.0148464	-2.44779	1.82838	Downregulated	PRPF40A_s793
CHAF1B_s410	-0.782395	0.247104	-3.0609	0.00291793	0.014858	-2.44989	1.82804	Downregulated	CHAF1B_s410
IWS1_s300	-0.689903	0.412778	-3.06081	0.00291877	0.014858	-2.45015	1.82804	Downregulated	IWS1_s300
CTNNA1_s641	-0.641467	-0.379342	-3.05933	0.00293182	0.0148948	-2.45425	1.82697	Downregulated	CTNNA1_s641
LSR_s473	-0.695363	-0.385566	-3.05928	0.00293226	0.0148948	-2.45439	1.82697	Downregulated	LSR_s473
IMMT_s103	-0.613891	-0.22814	-3.0591	0.00293385	0.0148948	-2.45489	1.82697	Downregulated	IMMT_s103
SUCO_s710	-0.517942	-0.168123	-3.05791	0.00294444	0.0149351	-2.45819	1.82579	not-significant
SRRM1_s648s650	-0.595185	0.131941	-3.05751	0.00294797	0.0149362	-2.45929	1.82576	Downregulated	SRRM1_s648s650
CCDC86_t42	-0.653957	0.468809	-3.05729	0.00294991	0.0149362	-2.4599	1.82576	Downregulated	CCDC86_t42
SRRM1_y616s619	-0.611686	0.184985	-3.05565	0.00296453	0.0149969	-2.46443	1.824	Downregulated	SRRM1_y616s619
CLDN18_s233	-1.11998	-1.61126	-3.05417	0.00297773	0.0150502	-2.46851	1.82246	Downregulated	CLDN18_s233
VCAN_s2941	0.865132	1.39315	3.05353	0.00298355	0.0150663	-2.4703	1.82199	Upregulated	VCAN_s2941
FOXA1_s331	-0.770803	-0.504702	-3.04716	0.0030413	0.0153442	-2.48789	1.81405	Downregulated	FOXA1_s331
ZC3H4_s1110	-0.588312	0.178699	-3.04617	0.00305035	0.0153762	-2.49062	1.81315	Downregulated	ZC3H4_s1110
BIN2_t428	-0.793956	0.382059	-3.04497	0.00306136	0.0154181	-2.49392	1.81197	Downregulated	BIN2_t428
TBC1D1_s627	0.52838	0.0854097	3.03947	0.00311241	0.0156538	-2.50909	1.80538	not-significant
ZC3H18_s866	-0.702869	0.144779	-3.03933	0.00311368	0.0156538	-2.50947	1.80538	Downregulated	ZC3H18_s866
SLC4A4_s256	-0.814549	-0.34999	-3.038	0.00312617	0.0157027	-2.51314	1.80403	Downregulated	SLC4A4_s256
SRRM2_s1876s1878t1880	-0.616047	0.141622	-3.03729	0.00313286	0.0157224	-2.5151	1.80348	Downregulated	SRRM2_s1876s1878t1880
DTX3L_s221	-0.563177	0.192471	-3.03632	0.00314199	0.0157543	-2.51777	1.8026	not-significant
SLC4A2_s500	-1.24547	-1.55213	-3.0358	0.00314687	0.0157649	-2.51919	1.80231	Downregulated	SLC4A2_s500
NUCKS1_t179s181	-0.737415	0.467273	-3.03547	0.00314999	0.0157666	-2.5201	1.80226	Downregulated	NUCKS1_t179s181
BCLAF1_s175	-0.757338	0.134759	-3.03484	0.00315597	0.0157826	-2.52184	1.80182	Downregulated	BCLAF1_s175
EIF4ENIF1_s564	-0.554185	0.00695909	-3.0336	0.00316777	0.0158106	-2.52526	1.80105	not-significant
FOXA1_s304	-0.771782	-0.431319	-3.0334	0.00316964	0.0158106	-2.5258	1.80105	Downregulated	FOXA1_s304
SNTB2_s110	0.379191	-0.21867	3.03337	0.00316991	0.0158106	-2.52588	1.80105	not-significant
EAF2_s24	-0.527408	-0.267897	-3.03303	0.00317313	0.0158128	-2.52681	1.80099	not-significant
CDK12_t692	-0.605775	0.208522	-3.03119	0.00319069	0.0158864	-2.53187	1.79898	Downregulated	CDK12_t692
SRSF2_s26	-0.634073	0.179788	-3.02944	0.00320752	0.0159561	-2.53669	1.79707	Downregulated	SRSF2_s26
HSPA12B_s44	0.486783	-0.216258	3.02821	0.00321936	0.016001	-2.54007	1.79585	not-significant
PLG_s45	0.511104	0.119034	3.02791	0.00322218	0.016001	-2.54087	1.79585	not-significant
PAXX_t145	-0.631626	0.144051	-3.02471	0.00325327	0.0161413	-2.54967	1.79206	Downregulated	PAXX_t145
BCLAF1_s181	-0.711972	0.420324	-3.02222	0.00327753	0.0162437	-2.55648	1.78932	Downregulated	BCLAF1_s181
KRT8_s52	-0.970604	-0.147566	-3.02201	0.00327962	0.0162437	-2.55706	1.78932	Downregulated	KRT8_s52
RETREG3_s320	-0.520511	0.0558829	-3.02164	0.00328326	0.0162475	-2.55808	1.78921	not-significant
AHNAK_s332	0.538302	-0.124789	3.02119	0.0032877	0.0162554	-2.55932	1.789	not-significant
TRIP12_s1064	-0.757717	0.282761	-3.01986	0.00330074	0.0163057	-2.56295	1.78766	Downregulated	TRIP12_s1064
SRRM1_s658	-0.589402	0.107643	-3.01876	0.00331165	0.0163453	-2.56597	1.78661	Downregulated	SRRM1_s658
FLNA_s1533	0.759002	-0.637736	3.01428	0.00335631	0.0165514	-2.57824	1.78117	Upregulated	FLNA_s1533
ARL6IP4_s239	-0.512453	-0.012718	-3.01306	0.0033685	0.0165971	-2.58156	1.77997	not-significant
SLC41A3_s13	0.492589	-0.298174	3.01182	0.00338107	0.0166446	-2.58497	1.77873	not-significant
TRA2A_s197	-0.66497	0.26396	-3.00916	0.00340796	0.0167427	-2.59223	1.77617	Downregulated	TRA2A_s197
TRA2B_s264	-0.66497	0.26396	-3.00916	0.00340796	0.0167427	-2.59223	1.77617	Downregulated	TRA2B_s264
SAAL1_s6	-0.608525	0.249284	-3.00898	0.00340984	0.0167427	-2.59273	1.77617	Downregulated	SAAL1_s6
PHRF1_s1124	-0.57554	0.221368	-3.00838	0.00341589	0.0167579	-2.59435	1.77578	not-significant
VAPA_s259	-0.571585	-0.0800505	-3.00802	0.00341961	0.0167617	-2.59535	1.77568	not-significant
GREM1_s77	0.657554	0.527935	3.00563	0.003444	0.0168584	-2.60186	1.77318	Upregulated	GREM1_s77
CGN_s338	-0.773331	-0.335596	-3.00551	0.00344528	0.0168584	-2.6022	1.77318	Downregulated	CGN_s338
SRRM1_s572s574	-0.570043	0.184988	-3.00468	0.00345386	0.0168755	-2.60448	1.77274	not-significant
ZC3H13_s207	-0.617242	0.030756	-3.00423	0.0034585	0.0168755	-2.6057	1.77274	Downregulated	ZC3H13_s207
LARP7_s305	-0.576128	0.226077	-3.00395	0.00346135	0.0168755	-2.60646	1.77274	not-significant
CBR1_s151	-0.500332	-0.267059	-3.00375	0.00346335	0.0168755	-2.60699	1.77274	not-significant
RSL1D1_s361	-0.698748	0.473106	-3.00373	0.00346362	0.0168755	-2.60706	1.77274	Downregulated	RSL1D1_s361
SUPT16H_s1023	-0.630105	0.141822	-3.00287	0.0034725	0.0169043	-2.6094	1.772	Downregulated	SUPT16H_s1023
NFRKB_s226	-0.534264	0.163003	-2.9988	0.00351482	0.0170833	-2.62049	1.76743	not-significant
MECP2_t412	0.470184	-0.146261	2.99876	0.00351529	0.0170833	-2.62062	1.76743	not-significant
MAP4_s1073	0.597075	0.00145226	2.99765	0.00352687	0.0171249	-2.62362	1.76637	Upregulated	MAP4_s1073
EIF2AK3_t406	-0.533686	-0.152173	-2.99693	0.00353444	0.017147	-2.62559	1.76581	not-significant
PRKD1_s205	0.516607	-0.0331478	2.99424	0.00356282	0.0172699	-2.6329	1.76271	not-significant
ABCC3_s908	-0.787576	-0.286323	-2.99343	0.0035714	0.0172968	-2.63511	1.76203	Downregulated	ABCC3_s908
ACIN1_s689	-0.766184	0.0430977	-2.99293	0.00357679	0.0173081	-2.63649	1.76175	Downregulated	ACIN1_s689
TNS1_s907	0.52736	0.170744	2.98887	0.0036201	0.0175028	-2.6475	1.75689	not-significant
ZNRF2_s135	-0.450601	-0.141697	-2.98818	0.0036276	0.0175207	-2.64939	1.75645	not-significant
HTATSF1_s453	-0.640988	0.249738	-2.98778	0.00363192	0.0175207	-2.65048	1.75645	Downregulated	HTATSF1_s453
LAD1_s394	-0.893923	-0.385339	-2.98743	0.00363564	0.0175207	-2.65142	1.75645	Downregulated	LAD1_s394
HP1BP3_t48	-0.514055	-0.135197	-2.98702	0.00364006	0.0175207	-2.65253	1.75645	not-significant
SSRP1_s444	-0.584992	0.360813	-2.98675	0.00364301	0.0175207	-2.65327	1.75645	Downregulated	SSRP1_s444
ARHGEF10_s316	0.507144	-0.0486453	2.98654	0.00364533	0.0175207	-2.65385	1.75645	not-significant
PLEKHA7_s934	-0.87461	-0.705723	-2.98653	0.00364539	0.0175207	-2.65387	1.75645	Downregulated	PLEKHA7_s934
FAM83B_s869	-0.676478	0.438189	-2.98581	0.00365323	0.0175435	-2.65583	1.75588	Downregulated	FAM83B_s869
CDK7_t129	-0.641565	0.0976768	-2.98516	0.00366021	0.0175622	-2.65758	1.75542	Downregulated	CDK7_t129
TLE3_s203	-0.566612	0.0336916	-2.9839	0.00367399	0.0176134	-2.66101	1.75416	not-significant
XRN2_s577s579	-0.648788	0.260141	-2.98301	0.00368369	0.0176451	-2.66343	1.75338	Downregulated	XRN2_s577s579
CLASRP_s285	-0.706463	0.186923	-2.98132	0.00370218	0.0177163	-2.66801	1.75163	Downregulated	CLASRP_s285
SH3D19_s275	0.562001	-0.0704952	2.98091	0.00370671	0.0177163	-2.66912	1.75163	not-significant
STIP1_s528	-0.656225	0.300274	-2.9808	0.00370792	0.0177163	-2.66942	1.75163	Downregulated	STIP1_s528
PPM1H_s124	-0.495908	-0.14627	-2.97997	0.00371704	0.017745	-2.67167	1.75092	not-significant
BCKDHA_s337	-0.783383	-0.938368	-2.97807	0.00373802	0.0178301	-2.67681	1.74885	Downregulated	BCKDHA_s337
NELFE_s115	-0.574864	-0.0408281	-2.97642	0.00375631	0.0178792	-2.68128	1.74765	not-significant
NSUN2_s708	-0.608503	0.200231	-2.9763	0.00375761	0.0178792	-2.68159	1.74765	Downregulated	NSUN2_s708
LARP4_s580	-0.634023	-0.0993933	-2.97602	0.00376073	0.0178792	-2.68235	1.74765	Downregulated	LARP4_s580
PRPSAP2_s179	-0.468847	-0.293184	-2.97601	0.00376089	0.0178792	-2.68239	1.74765	not-significant
EIF4B_s93	-0.697597	0.264528	-2.97517	0.00377026	0.017905	-2.68467	1.74702	Downregulated	EIF4B_s93
ITPR3_s2670	-0.678698	-0.335578	-2.97496	0.00377263	0.017905	-2.68524	1.74702	Downregulated	ITPR3_s2670
FIP1L1_s486t488	-0.553385	0.0732346	-2.97424	0.00378059	0.0179278	-2.68717	1.74647	not-significant
BOD1L1_s3029	-0.536864	0.211662	-2.97374	0.00378625	0.0179345	-2.68854	1.74631	not-significant
ZNF687_s253	-0.537351	0.117229	-2.97356	0.00378831	0.0179345	-2.68903	1.74631	not-significant
ZC3H18_s860	-0.676039	0.175442	-2.97288	0.00379594	0.0179557	-2.69087	1.7458	Downregulated	ZC3H18_s860
SYTL3_s231	-0.521402	0.216377	-2.96999	0.0038285	0.0180946	-2.69868	1.74245	not-significant
ACIN1_s200	-0.610888	0.136988	-2.96881	0.00384187	0.018121	-2.70186	1.74182	Downregulated	ACIN1_s200
SCFD1_s206	-0.559703	0.0671644	-2.96878	0.00384218	0.018121	-2.70194	1.74182	not-significant
SIRT6_t267	-0.710803	0.267401	-2.96865	0.00384366	0.018121	-2.70229	1.74182	Downregulated	SIRT6_t267
SRRM2_s2044s2046	-0.656884	0.137062	-2.96744	0.00385746	0.018171	-2.70557	1.74062	Downregulated	SRRM2_s2044s2046
CTPS1_s419	-0.664714	0.303923	-2.96548	0.00387991	0.0182616	-2.71087	1.73846	Downregulated	CTPS1_s419
PAK1_t212	-0.724223	-0.411547	-2.96486	0.00388696	0.0182728	-2.71253	1.73819	Downregulated	PAK1_t212
GMDS_s14	-0.779759	-0.196651	-2.96471	0.00388872	0.0182728	-2.71294	1.73819	Downregulated	GMDS_s14
ARHGAP17_s575	-0.537867	-0.129304	-2.96391	0.00389788	0.0183007	-2.71509	1.73753	not-significant
EIF3H_s183	-0.754009	0.265562	-2.96244	0.00391481	0.018365	-2.71905	1.73601	Downregulated	EIF3H_s183
SRRM1_s402	-0.665444	0.377827	-2.96184	0.00392173	0.0183706	-2.72066	1.73588	Downregulated	SRRM1_s402
CARMIL1_s880	-0.615115	-0.296514	-2.9617	0.00392341	0.0183706	-2.72106	1.73588	Downregulated	CARMIL1_s880
ATF7IP_s673	-0.614714	0.197211	-2.96129	0.00392813	0.0183706	-2.72215	1.73588	Downregulated	ATF7IP_s673
TCF20_t1671	-0.635573	0.200195	-2.96102	0.00393129	0.0183706	-2.72289	1.73588	Downregulated	TCF20_t1671
C2orf49_s182	-0.65021	0.120393	-2.96094	0.00393217	0.0183706	-2.72309	1.73588	Downregulated	C2orf49_s182
CLDN18_s228	-1.19605	-1.81136	-2.95898	0.00395508	0.0184624	-2.7284	1.73371	Downregulated	CLDN18_s228
RBM17_y214	-0.617061	0.159109	-2.95859	0.0039596	0.0184684	-2.72944	1.73357	Downregulated	RBM17_y214
NUP107_s77	-0.623846	0.138379	-2.95779	0.00396892	0.0184967	-2.73159	1.73291	Downregulated	NUP107_s77
EBAG9_t41	-0.577214	-0.251932	-2.95639	0.00398535	0.018558	-2.73536	1.73147	not-significant
VDAC2_t83	-0.512778	-0.0688284	-2.95599	0.00399006	0.0185647	-2.73644	1.73131	not-significant
HDAC1_s421s423	-0.592458	0.125402	-2.95552	0.00399562	0.0185754	-2.73771	1.73106	Downregulated	HDAC1_s421s423
SRRM1_s617s619	-0.614015	0.135856	-2.9534	0.00402057	0.0186761	-2.7434	1.72871	Downregulated	SRRM1_s617s619
YTHDC1_s146t148	-0.583436	0.149472	-2.95309	0.00402434	0.0186783	-2.74425	1.72866	not-significant
DSP_s176	-0.669465	-0.0655426	-2.95184	0.00403913	0.018724	-2.7476	1.7276	Downregulated	DSP_s176
CCDC9_s80	-0.586893	0.156533	-2.9517	0.00404077	0.018724	-2.74798	1.7276	Downregulated	CCDC9_s80
VAV2_s768	-0.656467	0.10675	-2.95099	0.00404932	0.0187483	-2.7499	1.72704	Downregulated	VAV2_s768
TLN1_t2270	0.564311	0.29018	2.94906	0.00407231	0.0188368	-2.75507	1.72499	not-significant
SRRM1_s628	-0.6607	0.109555	-2.94883	0.00407506	0.0188368	-2.75569	1.72499	Downregulated	SRRM1_s628
TRIM28_s50	-0.64245	0.267276	-2.94716	0.00409522	0.0189146	-2.7602	1.7232	Downregulated	TRIM28_s50
MCMBP_s154	-0.639195	0.491149	-2.94589	0.00411051	0.0189551	-2.7636	1.72227	Downregulated	MCMBP_s154
TNS2_s830	0.493258	-0.322132	2.94574	0.00411233	0.0189551	-2.764	1.72227	not-significant
ARFGEF2_s279	-0.640839	-0.457916	-2.9456	0.00411401	0.0189551	-2.76437	1.72227	Downregulated	ARFGEF2_s279
TNKS1BP1_s1620	-0.5843	-0.157215	-2.94178	0.0041605	0.0191538	-2.77463	1.71774	not-significant
FAM83B_s466	-0.740259	0.0801317	-2.93951	0.00418834	0.0192664	-2.78072	1.7152	Downregulated	FAM83B_s466
RPRD1B_s132	-0.672464	0.167654	-2.93777	0.00420974	0.0193491	-2.78537	1.71334	Downregulated	RPRD1B_s132
DCAF5_s647	-0.448465	0.0103258	-2.93612	0.00423014	0.0194272	-2.78978	1.71159	not-significant
AHNAK_s3672	0.646798	-0.0758319	2.93306	0.00426834	0.0195868	-2.79798	1.70804	Upregulated	AHNAK_s3672
CTNND1_s943	-0.709346	-0.685229	-2.93233	0.00427749	0.0196108	-2.79993	1.70751	Downregulated	CTNND1_s943
MATR3_y597	-0.613865	0.1094	-2.93209	0.00428047	0.0196108	-2.80057	1.70751	Downregulated	MATR3_y597
FLVCR1_s536	-0.651263	-0.167147	-2.93048	0.00430082	0.0196728	-2.8049	1.70613	Downregulated	FLVCR1_s536
RPS8_t130	-0.58599	0.0988555	-2.93047	0.00430094	0.0196728	-2.80492	1.70613	Downregulated	RPS8_t130
KIAA1522_s545	-0.706009	-0.534643	-2.92899	0.00431959	0.0197422	-2.80887	1.7046	Downregulated	KIAA1522_s545
FBL_s124	-0.607635	0.409793	-2.92786	0.00433394	0.0197875	-2.81189	1.70361	Downregulated	FBL_s124
WRAP53_s54	-0.507893	0.170954	-2.92741	0.00433962	0.0197875	-2.81309	1.70361	not-significant
SNTB1_s87	0.487584	-0.830828	2.92738	0.00433996	0.0197875	-2.81316	1.70361	not-significant
ZC3H13_t263s265	-0.57228	0.103722	-2.92623	0.00435461	0.0198385	-2.81623	1.70249	not-significant
CENPA_s17s19	-0.569876	0.302096	-2.92478	0.00437316	0.019907	-2.82011	1.70099	not-significant
DTNA_s602	0.614138	-0.880426	2.92402	0.00438292	0.0199354	-2.82214	1.70037	Upregulated	DTNA_s602
SSH3_s85	-0.554705	0.0503138	-2.92154	0.00441488	0.0200606	-2.82876	1.69766	not-significant
PHACTR4_s118	-0.520705	-0.114922	-2.92133	0.0044175	0.0200606	-2.82931	1.69766	not-significant
SLC43A1_s267	-0.454057	-0.311655	-2.92029	0.00443101	0.0201004	-2.83209	1.69679	not-significant
IL16_s922	-0.701085	-0.011854	-2.92011	0.00443335	0.0201004	-2.83257	1.69679	Downregulated	IL16_s922
RBM15_s294	-0.543864	0.0755916	-2.91927	0.00444422	0.0201194	-2.8348	1.69639	not-significant
MAP4_s280	0.691421	0.130066	2.91924	0.00444461	0.0201194	-2.83488	1.69639	Upregulated	MAP4_s280
PPP1R12A_y446	0.631657	0.0441108	2.91764	0.00446546	0.0201977	-2.83915	1.6947	Upregulated	PPP1R12A_y446
SRRM1_s750	-0.621055	0.0976879	-2.91664	0.00447857	0.0202293	-2.84182	1.69402	Downregulated	SRRM1_s750
RAPGEF6_s1102	-0.501971	0.116413	-2.91656	0.00447958	0.0202293	-2.84203	1.69402	not-significant
BCKDHA_s347	-0.700882	-0.996895	-2.91543	0.00449432	0.0202798	-2.84502	1.69294	Downregulated	BCKDHA_s347
SRRM2_s2702	-0.51799	0.107956	-2.91514	0.0044982	0.0202812	-2.84581	1.69291	not-significant
AFDN_s1141	-0.598824	-0.321072	-2.9139	0.00451452	0.0203339	-2.84911	1.69178	Downregulated	AFDN_s1141
MTMR3_s633	-0.554761	0.0849643	-2.91371	0.00451706	0.0203339	-2.84962	1.69178	not-significant
NUP155_s928	-0.655239	0.415281	-2.91333	0.00452198	0.02034	-2.85061	1.69165	Downregulated	NUP155_s928
CHGA_s402	-1.1603	-1.4665	-2.91153	0.0045459	0.0204314	-2.85542	1.6897	Downregulated	CHGA_s402
OGFR_s315	-0.610438	0.160464	-2.91077	0.00455592	0.0204602	-2.85743	1.68909	Downregulated	OGFR_s315
SLC4A1AP_s82	-0.600565	0.0586636	-2.90994	0.00456694	0.0204935	-2.85963	1.68838	Downregulated	SLC4A1AP_s82
TOP2A_s1106	-0.950655	0.854394	-2.90883	0.00458184	0.0205152	-2.8626	1.68792	Downregulated	TOP2A_s1106
TNS1_s962	0.494856	-0.234577	2.90798	0.00459313	0.0205152	-2.86484	1.68792	not-significant
DNAJC2_s47s49	-0.59346	0.35348	-2.90784	0.00459504	0.0205152	-2.86522	1.68792	Downregulated	DNAJC2_s47s49
SEC16A_s1356	-0.663667	-0.294365	-2.9077	0.00459689	0.0205152	-2.86558	1.68792	Downregulated	SEC16A_s1356
ILF3_s382	-0.840584	0.566542	-2.90765	0.00459754	0.0205152	-2.86571	1.68792	Downregulated	ILF3_s382
ACIN1_s615	-0.539203	0.143005	-2.90751	0.00459949	0.0205152	-2.8661	1.68792	not-significant
MATR3_s598	-0.632015	0.0940165	-2.90718	0.00460389	0.0205152	-2.86697	1.68792	Downregulated	MATR3_s598
PLEC_s4613	0.662342	0.286031	2.90715	0.00460428	0.0205152	-2.86705	1.68792	Upregulated	PLEC_s4613
PLEC_s4476	0.662342	0.286031	2.90715	0.00460428	0.0205152	-2.86705	1.68792	Upregulated	PLEC_s4476
SRSF9_s204	-0.562325	0.0710847	-2.90614	0.00461791	0.0205598	-2.86974	1.68698	not-significant
FAM83G_s650	-0.694411	-0.220402	-2.90464	0.00463805	0.0206333	-2.8737	1.68543	Downregulated	FAM83G_s650
SRRM2_s1320s1326	-0.611026	-0.0384762	-2.90393	0.0046477	0.0206453	-2.8756	1.68518	Downregulated	SRRM2_s1320s1326
RBM14_s215s220	-0.591603	0.0593996	-2.90391	0.00464801	0.0206453	-2.87566	1.68518	Downregulated	RBM14_s215s220
C2orf49_s193	-0.483817	-0.156204	-2.90111	0.00468597	0.0207976	-2.88307	1.68199	not-significant
ZFPM1_s901s909	-0.500105	-0.157236	-2.89714	0.00474042	0.0210205	-2.89359	1.67736	not-significant
C1orf116_t456	-0.897116	-1.16702	-2.89691	0.00474359	0.0210205	-2.89419	1.67736	Downregulated	C1orf116_t456
EIF4B_y96	-0.732318	0.289109	-2.89654	0.00474874	0.021027	-2.89518	1.67722	Downregulated	EIF4B_y96
STK39_s371	0.532792	-0.148595	2.89576	0.00475955	0.0210584	-2.89725	1.67657	not-significant
TNKS1BP1_s601	-0.526268	-0.34051	-2.89363	0.00478914	0.0211586	-2.9029	1.67451	not-significant
CA9_s448	-1.25911	-1.29394	-2.89359	0.00478964	0.0211586	-2.90299	1.67451	Downregulated	CA9_s448
ACSS2_t264	-0.599589	-0.297867	-2.89284	0.00480013	0.0211884	-2.90498	1.6739	Downregulated	ACSS2_t264
PLEKHA6_s777	-0.714193	-0.716353	-2.89229	0.00480772	0.0212055	-2.90642	1.67355	Downregulated	PLEKHA6_s777
SRRM2_t1177	-0.536311	0.141859	-2.8914	0.00482016	0.0212439	-2.90877	1.67277	not-significant
TJP2_s201	-0.496417	-0.0666734	-2.89005	0.00483914	0.021311	-2.91235	1.6714	not-significant
LAT2_s44	-0.559814	0.04767	-2.88958	0.00484572	0.0213234	-2.91359	1.67114	not-significant
SURF6_s138	-0.758672	0.530131	-2.88909	0.0048526	0.0213372	-2.91488	1.67086	Downregulated	SURF6_s138
UFD1_s242	-0.579027	0.239613	-2.88844	0.00486186	0.0213614	-2.91661	1.67037	not-significant
SNIP1_s52s54	-0.512747	0.133931	-2.88815	0.00486599	0.021363	-2.91739	1.67034	not-significant
ZC3H18_s917	-0.588931	0.105522	-2.88557	0.00490246	0.0215064	-2.92418	1.66743	Downregulated	ZC3H18_s917
SRRM1_s638s640	-0.605295	0.157473	-2.88479	0.00491362	0.0215388	-2.92625	1.66678	Downregulated	SRRM1_s638s640
RBM8A_s56	-0.497324	0.120314	-2.88226	0.00494976	0.0216646	-2.93292	1.66425	not-significant
IL16_s920	-0.67982	0.0453082	-2.88219	0.00495079	0.0216646	-2.93311	1.66425	Downregulated	IL16_s920
CLIC6_s377	-1.05585	-1.13642	-2.88198	0.00495377	0.0216646	-2.93365	1.66425	Downregulated	CLIC6_s377
VDAC1_s57	-0.525189	-0.0239938	-2.8814	0.00496215	0.0216846	-2.93519	1.66385	not-significant
SH3PXD2A_s974	0.578345	0.196518	2.87932	0.00499204	0.0217719	-2.94066	1.6621	not-significant
C6orf132_s969	-0.722067	-0.716658	-2.87913	0.00499485	0.0217719	-2.94117	1.6621	Downregulated	C6orf132_s969
SRRM2_t1492	-0.589778	0.0389503	-2.87904	0.00499616	0.0217719	-2.94141	1.6621	Downregulated	SRRM2_t1492
KNG1_s329	0.5193	0.119649	2.87878	0.00499997	0.0217719	-2.9421	1.6621	not-significant
EPB41L1_s650	0.447496	-0.126785	2.87869	0.00500128	0.0217719	-2.94234	1.6621	not-significant
BAIAP2L1_s414	-0.568154	-0.295908	-2.87684	0.00502812	0.0218719	-2.94721	1.66011	not-significant
SRRM2_s1497s1499	-0.608164	0.290979	-2.8763	0.00503601	0.0218895	-2.94863	1.65976	Downregulated	SRRM2_s1497s1499
YBX1_s165	-0.554698	0.0017259	-2.87596	0.00504092	0.0218941	-2.94952	1.65967	not-significant
HIST1H1B_t138	-1.04611	0.711344	-2.8735	0.00507686	0.0220281	-2.95598	1.65702	Downregulated	HIST1H1B_t138
PHLDB2_t577	0.471511	-0.0616817	2.87332	0.00507953	0.0220281	-2.95646	1.65702	not-significant
LRRC1_t480	-0.566681	-0.115147	-2.8719	0.00510043	0.0221019	-2.96019	1.65557	not-significant
ZC3H13_s242	-0.491334	-0.0737668	-2.87121	0.00511069	0.0221291	-2.96202	1.65504	not-significant
MAST3_s134	-0.583842	0.0133857	-2.8707	0.00511823	0.0221291	-2.96336	1.65504	not-significant
MYBBP1A_s792	-0.577443	0.325738	-2.87069	0.00511841	0.0221291	-2.96339	1.65504	not-significant
BOD1L1_s2986	-0.569177	0.164769	-2.8695	0.00513595	0.0221881	-2.9665	1.65388	not-significant
NHSL2_s801	0.553777	0.272221	2.86772	0.00516247	0.0222857	-2.97118	1.65197	not-significant
SPIRE1_s387	0.423128	-0.120851	2.86676	0.00517685	0.0222993	-2.97371	1.65171	not-significant
DEF6_s597	-0.637384	0.0510252	-2.86655	0.00517999	0.0222993	-2.97426	1.65171	Downregulated	DEF6_s597
ZFPM1_s786	-0.674725	-0.405153	-2.86648	0.00518099	0.0222993	-2.97444	1.65171	Downregulated	ZFPM1_s786
CAMSAP3_s431	-0.608209	-0.219584	-2.86646	0.00518132	0.0222993	-2.9745	1.65171	Downregulated	CAMSAP3_s431
AKAP8L_s222	-0.610494	0.085891	-2.86505	0.00520243	0.0223675	-2.97819	1.65038	Downregulated	AKAP8L_s222
ZC3H18_s46	-0.502154	0.129564	-2.86468	0.0052079	0.0223675	-2.97915	1.65038	not-significant
CDK12_s423	-0.580638	0.058439	-2.86461	0.00520899	0.0223675	-2.97934	1.65038	not-significant
AKT1S1_t246	0.589172	-0.263473	2.86385	0.0052205	0.0224001	-2.98134	1.64975	Upregulated	AKT1S1_t246
CARHSP1_s30s32	-0.631225	-0.0671454	-2.86217	0.00524586	0.0224919	-2.98575	1.64797	Downregulated	CARHSP1_s30s32
ALAD_s215	-0.585058	-0.620697	-2.86154	0.00525535	0.0225156	-2.98739	1.64752	Downregulated	ALAD_s215
CYS1_s59	0.438072	-0.0913981	2.86088	0.00526537	0.0225415	-2.98912	1.64702	not-significant
IQGAP2_s16	-0.741791	-0.790111	-2.8602	0.00527577	0.0225683	-2.99091	1.6465	Downregulated	IQGAP2_s16
UBA1_s46	-0.597932	0.251777	-2.85995	0.00527958	0.0225683	-2.99157	1.6465	Downregulated	UBA1_s46
SRRM2_s778	-0.679934	0.413115	-2.85899	0.00529421	0.0226057	-2.99409	1.64578	Downregulated	SRRM2_s778
PRPF38A_s279s281	-0.58992	0.178528	-2.85885	0.00529628	0.0226057	-2.99444	1.64578	Downregulated	PRPF38A_s279s281
VIM_s56	0.626321	0.0983642	2.85842	0.00530284	0.0226167	-2.99556	1.64557	Upregulated	VIM_s56
SLC4A1AP_s312	-0.518491	0.0679501	-2.85789	0.00531096	0.0226343	-2.99696	1.64523	not-significant
PNKP_t118	-0.603853	-0.0229186	-2.85748	0.00531724	0.0226441	-2.99803	1.64504	Downregulated	PNKP_t118
SRRM2_t2583	-0.616623	0.133616	-2.85471	0.0053598	0.0228083	-3.00527	1.64191	Downregulated	SRRM2_t2583
ATL1_s10	0.498344	-0.103574	2.85385	0.00537313	0.0228479	-3.00753	1.64115	not-significant
SRRM1_s414	-0.615727	0.103324	-2.85253	0.00539366	0.022918	-3.01099	1.63982	Downregulated	SRRM1_s414
LRBA_s1118	-0.596283	-0.15691	-2.85165	0.00540729	0.0229392	-3.01328	1.63942	Downregulated	LRBA_s1118
PPP1R12A_s507	0.566837	-0.143393	2.85143	0.00541064	0.0229392	-3.01385	1.63942	not-significant
PGK1_s203	-0.65927	0.436401	-2.85119	0.0054145	0.0229392	-3.01449	1.63942	Downregulated	PGK1_s203
AKAP12_t285	0.461032	-0.0124868	2.85116	0.00541486	0.0229392	-3.01456	1.63942	not-significant
HMG20A_s105	-0.572177	0.19866	-2.85082	0.00542022	0.0229392	-3.01545	1.63942	not-significant
ATF7IP_s559	-0.57548	0.244772	-2.85065	0.00542288	0.0229392	-3.0159	1.63942	not-significant
RRP12_s1019	-0.533817	0.27405	-2.84938	0.00544272	0.023006	-3.01922	1.63816	not-significant
CLMN_s301	-0.678534	-0.627688	-2.84891	0.00545014	0.0230203	-3.02045	1.63789	Downregulated	CLMN_s301
ACIN1_s203	-0.547206	0.0844596	-2.84813	0.00546236	0.0230547	-3.02249	1.63724	not-significant
NCBP1_s22	-0.610196	0.170031	-2.8472	0.00547695	0.0230992	-3.02491	1.6364	Downregulated	NCBP1_s22
CDK1_t14y15	-0.771965	0.551799	-2.84674	0.00548422	0.0231126	-3.02611	1.63615	Downregulated	CDK1_t14y15
AHNAK_s4960	0.588205	-0.235759	2.84578	0.00549935	0.0231592	-3.02862	1.63528	Upregulated	AHNAK_s4960
ACLY_s478	-0.50996	-0.10359	-2.84222	0.00555593	0.0233762	-3.03791	1.63123	not-significant
BCL7C_s126	-0.554445	0.297475	-2.84202	0.00555911	0.0233762	-3.03843	1.63123	not-significant
ERBB3_s686	-0.533888	-0.0682153	-2.8409	0.00557689	0.0234337	-3.04133	1.63016	not-significant
FAM83H_s925	-0.708279	0.217467	-2.83959	0.00559793	0.0235047	-3.04474	1.62885	Downregulated	FAM83H_s925
BCLAF1_s395	-0.620828	0.171783	-2.83909	0.00560607	0.0235215	-3.04606	1.62854	Downregulated	BCLAF1_s395
TMC4_s103	-0.685095	0.296737	-2.83869	0.00561237	0.0235305	-3.04708	1.62837	Downregulated	TMC4_s103
RRBP1_s185	-0.657394	0.392059	-2.83824	0.00561961	0.0235328	-3.04825	1.62833	Downregulated	RRBP1_s185
EPB41L2_y88	0.588178	-0.0978565	2.83815	0.00562119	0.0235328	-3.04851	1.62833	Upregulated	EPB41L2_y88
LRRFIP1_s735	-0.672859	-0.0345728	-2.83726	0.00563552	0.0235754	-3.05082	1.62754	Downregulated	LRRFIP1_s735
EP400_s700	-0.563571	0.0784392	-2.83407	0.00568722	0.0237742	-3.05911	1.62389	not-significant
TLN1_s1641	0.5786	-0.0146683	2.83232	0.00571586	0.0238649	-3.06366	1.62224	not-significant
CLIC6_s299	-0.911711	-1.01031	-2.83213	0.00571892	0.0238649	-3.06415	1.62224	Downregulated	CLIC6_s299
SRRM2_s1103	-0.538182	0.167307	-2.83197	0.00572153	0.0238649	-3.06456	1.62224	not-significant
SRRT_t543	-0.690059	0.236395	-2.82979	0.0057574	0.0239969	-3.07023	1.61985	Downregulated	SRRT_t543
ZC3H13_s877	-0.477614	0.346791	-2.82552	0.00582814	0.0242602	-3.08131	1.61511	not-significant
SRRM2_s1083	-0.60475	0.133249	-2.82547	0.0058291	0.0242602	-3.08146	1.61511	Downregulated	SRRM2_s1083
VIRMA_s173	-0.596417	0.119562	-2.82474	0.00584123	0.0242929	-3.08334	1.61452	Downregulated	VIRMA_s173
CC2D1A_s455	-0.466994	-0.0466398	-2.82431	0.00584844	0.024305	-3.08446	1.6143	not-significant
ATN1_s101	-0.545152	0.23328	-2.82372	0.00585821	0.0243279	-3.08598	1.6139	not-significant
FARP1_s20	0.488271	-0.552286	2.82329	0.00586553	0.0243405	-3.08711	1.61367	not-significant
HSPH1_s811	-0.830592	0.378493	-2.82276	0.00587435	0.0243593	-3.08847	1.61334	Downregulated	HSPH1_s811
SF3B2_s362	-0.592323	0.177792	-2.82228	0.00588247	0.0243751	-3.08972	1.61305	Downregulated	SF3B2_s362
VCL_s272	0.512436	0.192682	2.82133	0.00589844	0.0244235	-3.09218	1.61219	not-significant
PACSIN3_s354	0.466209	-0.313976	2.8208	0.00590739	0.0244427	-3.09356	1.61185	not-significant
RAP1GAP_s548	-0.871931	-1.04828	-2.82043	0.0059137	0.024451	-3.09452	1.6117	Downregulated	RAP1GAP_s548
EIF5B_s107	-0.536773	0.125277	-2.8198	0.00592422	0.0244767	-3.09614	1.61125	not-significant
RBM10_s89	-0.525842	0.0810013	-2.81733	0.0059662	0.0246323	-3.10254	1.6085	not-significant
BCAS1_s314	-1.00749	-1.06246	-2.81635	0.00598296	0.0246835	-3.10508	1.60759	Downregulated	BCAS1_s314
LMNB2_s422	-0.629978	0.110408	-2.81486	0.00600849	0.0247708	-3.10894	1.60606	Downregulated	LMNB2_s422
STX12_s139	-0.482642	-0.24126	-2.81403	0.00602269	0.0248114	-3.11108	1.60535	not-significant
FAM83H_s914	-0.611461	0.252051	-2.81208	0.0060562	0.0249314	-3.11611	1.60325	Downregulated	FAM83H_s914
SRRM2_s1857	-0.598316	0.0783687	-2.81117	0.0060719	0.0249747	-3.11845	1.6025	Downregulated	SRRM2_s1857
MAPK1_y187	0.662561	-0.247888	2.81096	0.00607553	0.0249747	-3.119	1.6025	Upregulated	MAPK1_y187
PNN_s66	-0.606713	0.0263792	-2.81065	0.00608092	0.0249788	-3.1198	1.60243	Downregulated	PNN_s66
SRRM1_s725	-0.548897	-0.00855424	-2.81032	0.00608676	0.0249847	-3.12067	1.60233	not-significant
EVL_s349	-0.712659	0.343356	-2.80962	0.00609893	0.0250106	-3.12248	1.60188	Downregulated	EVL_s349
TWF1_s329	0.548835	-0.144937	2.80945	0.00610186	0.0250106	-3.12291	1.60188	not-significant
TBC1D1_s235	0.475521	0.209477	2.80902	0.00610927	0.0250229	-3.12401	1.60166	not-significant
SPN_t341	-0.706036	0.122532	-2.80829	0.00612206	0.0250572	-3.12591	1.60107	Downregulated	SPN_t341
CDK11A_s47	-0.546227	0.141718	-2.80784	0.00612988	0.0250631	-3.12707	1.60097	not-significant
AHNAK_t4430	0.531097	-0.129477	2.8077	0.00613232	0.0250631	-3.12743	1.60097	not-significant
DKC1_s21	-0.730342	0.339509	-2.80694	0.00614564	0.0250995	-3.12939	1.60034	Downregulated	DKC1_s21
ZNF687_s1057	-0.582168	-0.0374606	-2.80634	0.00615613	0.0251243	-3.13094	1.59991	not-significant
PNN_s381	-0.632688	0.149946	-2.80567	0.00616784	0.025154	-3.13266	1.59939	Downregulated	PNN_s381
CHGA_s333	-1.12384	-1.3637	-2.80479	0.00618325	0.0251987	-3.13492	1.59862	Downregulated	CHGA_s333
KMT2B_t2083	-0.542708	0.139057	-2.80431	0.0061917	0.0252151	-3.13616	1.59834	not-significant
ATP7A_t327	-0.549898	-0.429701	-2.80254	0.00622305	0.025306	-3.14073	1.59678	not-significant
ITPRID2_s739	-0.567953	0.187377	-2.80232	0.00622692	0.025306	-3.14129	1.59678	not-significant
IWS1_s248s250	-0.49534	0.204826	-2.80204	0.00623185	0.025306	-3.14201	1.59678	not-significant
IWS1_s274s276	-0.49534	0.204826	-2.80204	0.00623185	0.025306	-3.14201	1.59678	not-significant
ZC3H13_s1208	-0.517226	0.118312	-2.80154	0.00624074	0.025324	-3.1433	1.59647	not-significant
MATR3_s596	-0.576406	0.0968158	-2.80078	0.00625421	0.0253606	-3.14525	1.59584	not-significant
SNAP29_s163	-0.540512	-0.322353	-2.80034	0.00626203	0.0253696	-3.14639	1.59569	not-significant
RMDN3_s46	-0.476752	-0.0839207	-2.79995	0.00626895	0.0253696	-3.14739	1.59569	not-significant
ESYT2_s730s733	0.451304	-0.0555759	2.79973	0.00627295	0.0253696	-3.14796	1.59569	not-significant
EIF2A_s481	-0.573709	0.202798	-2.79965	0.00627431	0.0253696	-3.14816	1.59569	not-significant
EVI2B_s268	-0.725893	-0.113497	-2.79734	0.00631562	0.0255138	-3.1541	1.59322	Downregulated	EVI2B_s268
DDX23_s14	-0.603076	0.177283	-2.79716	0.00631896	0.0255138	-3.15458	1.59322	Downregulated	DDX23_s14
RREB1_s175	-0.575806	0.0368771	-2.79682	0.00632494	0.0255199	-3.15544	1.59312	not-significant
SMARCA4_s1452	-0.662073	0.205052	-2.79635	0.00633352	0.0255261	-3.15667	1.59302	Downregulated	SMARCA4_s1452
LIMA1_s610	-0.773451	-0.0425434	-2.79624	0.00633547	0.0255261	-3.15694	1.59302	Downregulated	LIMA1_s610
CCNL2_s126	-0.686159	0.0462547	-2.79581	0.00634324	0.0255393	-3.15805	1.59279	Downregulated	CCNL2_s126
THRAP3_y54	-0.649267	0.196047	-2.79412	0.00637365	0.0256436	-3.16238	1.59102	Downregulated	THRAP3_y54
ACIN1_s964	-0.563849	0.174927	-2.79364	0.00638242	0.0256607	-3.16363	1.59073	not-significant
CBX3_s97	-0.634505	0.209929	-2.79149	0.00642153	0.0257782	-3.16916	1.58875	Downregulated	CBX3_s97
DDX21_s121	-0.815187	0.541421	-2.79136	0.00642378	0.0257782	-3.16948	1.58875	Downregulated	DDX21_s121
FOXK1_s213s223	-0.768177	0.596296	-2.79114	0.00642784	0.0257782	-3.17005	1.58875	Downregulated	FOXK1_s213s223
SRRM1_s448	-0.603184	0.0713661	-2.79091	0.00643209	0.0257782	-3.17065	1.58875	Downregulated	SRRM1_s448
CYBRD1_s202	0.547417	0.44984	2.79078	0.00643433	0.0257782	-3.17096	1.58875	not-significant
FOSL2_s200	-0.569369	0.218371	-2.79001	0.0064484	0.0258163	-3.17294	1.58811	not-significant
ITPRID2_s92	-0.577686	0.0842864	-2.78939	0.00645978	0.0258437	-3.17453	1.58765	not-significant
API5_s462	-0.728579	0.32027	-2.78894	0.00646807	0.0258586	-3.1757	1.58739	Downregulated	API5_s462
TGOLN2_s224	-0.558339	-0.336241	-2.78609	0.00652055	0.0260501	-3.18301	1.58419	not-significant
HID1_s648	-0.465331	-0.218996	-2.78523	0.00653634	0.0260949	-3.1852	1.58345	not-significant
RSL1D1_s427	-0.888708	0.808853	-2.78479	0.0065446	0.0261095	-3.18634	1.5832	Downregulated	RSL1D1_s427
UTP20_t1741	-0.592645	0.325636	-2.78436	0.00655254	0.0261228	-3.18744	1.58298	Downregulated	UTP20_t1741
REPS2_t478	-0.490023	-0.127075	-2.78273	0.0065828	0.026225	-3.19161	1.58128	not-significant
PRKCD_y313	-0.570454	-0.360528	-2.78092	0.00661674	0.0263418	-3.19626	1.57936	not-significant
CTNNB1_s191	-0.564276	-0.631929	-2.77969	0.00663967	0.0264145	-3.19939	1.57816	not-significant
DSP_s2207	-0.545588	0.0167263	-2.77839	0.0066642	0.0264936	-3.20272	1.57686	not-significant
COPE_s99	-0.610244	-0.200269	-2.77728	0.00668511	0.0265581	-3.20555	1.5758	Downregulated	COPE_s99
FAM208A_s927	-0.560518	0.203558	-2.777	0.00669039	0.0265605	-3.20627	1.57576	not-significant
NFIB_s264	0.544125	-0.16309	2.77627	0.00670427	0.0265821	-3.20814	1.57541	not-significant
SORBS2_s572s574	0.466886	-0.234352	2.77622	0.00670517	0.0265821	-3.20827	1.57541	not-significant
RALGAPA1_s1083	0.417226	0.0630081	2.77568	0.00671539	0.026604	-3.20964	1.57505	not-significant
LARP4B_s699	-0.490567	-0.0393508	-2.7751	0.0067264	0.026629	-3.21112	1.57464	not-significant
ENSA_s109	0.601791	-0.341591	2.77481	0.00673187	0.0266321	-3.21186	1.57459	Upregulated	ENSA_s109
NOC2L_s49	-0.684867	0.510247	-2.77404	0.00674667	0.0266721	-3.21384	1.57394	Downregulated	NOC2L_s49
SYTL4_s488	-0.548803	-0.26055	-2.7731	0.00676452	0.0267069	-3.21623	1.57338	not-significant
CHCHD6_s13	-0.549371	-0.379385	-2.77308	0.00676486	0.0267069	-3.21628	1.57338	not-significant
FKBP15_s956	-0.478767	0.273526	-2.77222	0.00678142	0.0267536	-3.21849	1.57262	not-significant
SRRM1_s650	-0.720285	0.274129	-2.77156	0.00679395	0.0267845	-3.22016	1.57212	Downregulated	SRRM1_s650
ACSS2_s28	-0.529794	-0.321966	-2.77107	0.00680344	0.0268033	-3.22142	1.57181	not-significant
PDS5B_s1383	-0.576086	0.315339	-2.77043	0.00681579	0.0268333	-3.22306	1.57133	not-significant
EML4_t897t899	-0.57459	0.266858	-2.76913	0.00684078	0.0268934	-3.22637	1.57035	not-significant
ERMP1_s53	-0.60748	-0.247319	-2.76902	0.00684287	0.0268934	-3.22664	1.57035	Downregulated	ERMP1_s53
DDX24_s287	-0.58387	0.293581	-2.7689	0.00684526	0.0268934	-3.22696	1.57035	not-significant
CREBBP_s2025	-0.494399	0.0273506	-2.76807	0.00686131	0.0269379	-3.22908	1.56964	not-significant
CGN_s168	-0.825482	-0.488721	-2.76701	0.00688171	0.0269871	-3.23176	1.56884	Downregulated	CGN_s168
MLPH_s226	-0.617044	-0.298809	-2.76693	0.00688336	0.0269871	-3.23198	1.56884	Downregulated	MLPH_s226
EPB41L4B_t369	-0.720571	-0.912733	-2.76593	0.0069028	0.0270447	-3.23453	1.56792	Downregulated	EPB41L4B_t369
MYO18A_s2020	-0.50369	-0.130576	-2.76267	0.00696648	0.0272169	-3.24282	1.56516	not-significant
SNW1_s224	-0.533376	0.145059	-2.76262	0.00696739	0.0272169	-3.24294	1.56516	not-significant
FAM83H_s870	-0.640988	0.326006	-2.76258	0.00696823	0.0272169	-3.24305	1.56516	Downregulated	FAM83H_s870
FAM83H_s903	-0.640988	0.326006	-2.76258	0.00696823	0.0272169	-3.24305	1.56516	Downregulated	FAM83H_s903
TSC22D4_s225	-0.524626	-0.0327001	-2.76246	0.00697072	0.0272169	-3.24337	1.56516	not-significant
SRRM2_t286s295	-0.669291	0.202248	-2.761	0.00699925	0.0273096	-3.24707	1.56368	Downregulated	SRRM2_t286s295
SRRM2_t2409	-0.566072	0.14941	-2.75873	0.0070442	0.0274594	-3.25285	1.56131	not-significant
PDIA6_s480	-0.594512	-0.425826	-2.75832	0.00705229	0.0274594	-3.25389	1.56131	Downregulated	PDIA6_s480
RNPS1_s155s157	-0.638742	0.135184	-2.75804	0.00705787	0.0274594	-3.2546	1.56131	Downregulated	RNPS1_s155s157
KIAA1522_s404	-0.427029	-0.0473784	-2.75794	0.00705999	0.0274594	-3.25487	1.56131	not-significant
CDK11B_s47	-0.536409	0.151459	-2.75784	0.00706182	0.0274594	-3.25511	1.56131	not-significant
SLC4A2_s449	-0.795748	-1.00239	-2.75709	0.00707686	0.0274991	-3.25703	1.56068	Downregulated	SLC4A2_s449
LARP4B_s498	-0.609625	-0.232478	-2.75667	0.00708525	0.0275128	-3.2581	1.56046	Downregulated	LARP4B_s498
ZNF318_s69s71	-0.567676	0.154607	-2.75582	0.00710218	0.0275598	-3.26025	1.55972	not-significant
NPM1_y67	-0.756006	0.635142	-2.75547	0.00710918	0.0275681	-3.26114	1.55959	Downregulated	NPM1_y67
CHD7_s2559	-0.512854	0.331857	-2.75452	0.0071282	0.0276205	-3.26356	1.55877	not-significant
NOP58_s502s514	-0.687098	0.487071	-2.75431	0.00713243	0.0276205	-3.26409	1.55877	Downregulated	NOP58_s502s514
BAIAP2L1_s331	-0.618879	-0.418179	-2.75385	0.0071415	0.0276368	-3.26524	1.55851	Downregulated	BAIAP2L1_s331
DBR1_s514	-0.554717	0.189185	-2.75332	0.00715225	0.0276596	-3.2666	1.55815	not-significant
PACSIN3_t347	0.450291	-0.329079	2.75247	0.00716938	0.027707	-3.26876	1.55741	not-significant
SRRM2_s1541	-0.620145	0.219614	-2.75157	0.00718739	0.0277577	-3.27102	1.55662	Downregulated	SRRM2_s1541
SP110_s262	-0.704257	0.29124	-2.75074	0.00720421	0.0278038	-3.27314	1.5559	Downregulated	SP110_s262
SDAD1_s548	-0.545162	0.225068	-2.74965	0.00722644	0.0278633	-3.27592	1.55497	not-significant
CHAMP1_s204s214	-0.595428	0.104554	-2.74917	0.0072361	0.0278633	-3.27712	1.55497	Downregulated	CHAMP1_s204s214
PACS2_s341	0.409019	-0.244844	2.74913	0.00723685	0.0278633	-3.27722	1.55497	not-significant
KHSRP_s181	-0.533187	0.293817	-2.74871	0.00724553	0.0278633	-3.2783	1.55497	not-significant
SLIRP_s100	-0.474056	-0.346394	-2.74859	0.00724783	0.0278633	-3.27859	1.55497	not-significant
SPTBN1_s244	0.448933	-0.0879939	2.74853	0.00724907	0.0278633	-3.27874	1.55497	not-significant
HP1BP3_s249	-0.489982	0.247864	-2.74812	0.0072574	0.0278649	-3.27978	1.55494	not-significant
PCF11_s511	-0.579263	0.200935	-2.74803	0.0072593	0.0278649	-3.28001	1.55494	not-significant
DTX3L_s202	-0.57186	0.332151	-2.74729	0.00727434	0.0279038	-3.28188	1.55434	not-significant
RECQL5_s815	-0.546846	0.194037	-2.74548	0.00731133	0.0280225	-3.28646	1.55249	not-significant
CDK13_s383	-0.477209	0.128985	-2.7453	0.00731515	0.0280225	-3.28693	1.55249	not-significant
CDK11B_y587	-0.626387	0.233009	-2.74331	0.00735607	0.0281413	-3.29197	1.55066	Downregulated	CDK11B_y587
CDK11A_y572	-0.626387	0.233009	-2.74331	0.00735607	0.0281413	-3.29197	1.55066	Downregulated	CDK11A_y572
KNG1_t327	0.470967	0.175032	2.74283	0.00736589	0.0281599	-3.29317	1.55037	not-significant
GFPT1_s261	-0.818934	-0.432896	-2.74173	0.0073886	0.0282277	-3.29595	1.54932	Downregulated	GFPT1_s261
HDGFL2_s651	-0.548876	0.169512	-2.73967	0.0074314	0.0283641	-3.30116	1.54723	not-significant
PPIG_t358	-0.499753	0.117664	-2.73953	0.00743428	0.0283641	-3.30151	1.54723	not-significant
LEO1_s162	-0.49143	0.147898	-2.73855	0.00745478	0.0284232	-3.304	1.54633	not-significant
ECT2_t359	-0.71457	0.567553	-2.73765	0.00747369	0.0284762	-3.30628	1.54552	Downregulated	ECT2_t359
SIPA1L3_s1544	-0.549911	0.103147	-2.73366	0.00755758	0.0287765	-3.31635	1.54096	not-significant
FIP1L1_s486s494	-0.55135	0.128533	-2.73324	0.00756653	0.0287913	-3.31742	1.54074	not-significant
TJP2_s1009	-0.498135	-0.281142	-2.73297	0.00757213	0.0287933	-3.31809	1.54071	not-significant
API5_t461	-0.598275	0.286762	-2.73266	0.00757873	0.0287992	-3.31887	1.54062	Downregulated	API5_t461
EPN1_s420	-0.502033	-0.223973	-2.73221	0.00758828	0.0288162	-3.32001	1.54036	not-significant
INTS3_s501	-0.552515	0.102647	-2.73169	0.00759927	0.0288387	-3.32131	1.54002	not-significant
RPRD1B_s134	-0.674277	0.287067	-2.73056	0.00762336	0.0289108	-3.32417	1.53894	Downregulated	RPRD1B_s134
MLPH_s337	-0.871697	-0.889114	-2.72779	0.00768261	0.029116	-3.33115	1.53587	Downregulated	MLPH_s337
CEP131_s381	-0.560982	0.124884	-2.72683	0.00770314	0.0291744	-3.33356	1.535	not-significant
BRAT1_s802	-0.428934	0.0393321	-2.72643	0.00771188	0.029188	-3.33458	1.5348	not-significant
SHROOM3_s443	-0.57021	-0.217316	-2.72597	0.00772167	0.0291933	-3.33572	1.53472	not-significant
INF2_s359	-0.554692	-0.0278051	-2.72578	0.00772587	0.0291933	-3.33621	1.53472	not-significant
HNRNPA1_s6	-0.709181	0.0877673	-2.72564	0.00772871	0.0291933	-3.33654	1.53472	Downregulated	HNRNPA1_s6
SAMSN1_s23	-0.742765	0.525474	-2.72455	0.00775238	0.0292633	-3.3393	1.53368	Downregulated	SAMSN1_s23
SRRM2_t1003s1012	-0.642737	0.124335	-2.72345	0.00777616	0.0293153	-3.34206	1.53291	Downregulated	SRRM2_t1003s1012
FILIP1L_t986	0.492183	0.359057	2.72336	0.00777825	0.0293153	-3.3423	1.53291	not-significant
MARCKSL1_t85	-0.712802	0.413998	-2.7232	0.00778162	0.0293153	-3.34269	1.53291	Downregulated	MARCKSL1_t85
GTF2F1_t389	-0.488274	0.298747	-2.71977	0.00785646	0.0295776	-3.35132	1.52904	not-significant
SYNPO_s525	0.491718	0.351649	2.7188	0.00787774	0.029638	-3.35376	1.52815	not-significant
CLIC6_s322	-0.89022	-0.999538	-2.71831	0.00788841	0.0296586	-3.35498	1.52785	Downregulated	CLIC6_s322
ZC3H18_t162	-0.646047	0.166907	-2.7173	0.00791076	0.0296953	-3.35753	1.52731	Downregulated	ZC3H18_t162
TMEM87A_s479	-0.460615	-0.128804	-2.71718	0.00791341	0.0296953	-3.35783	1.52731	not-significant
TANK_s208	-0.549483	0.135403	-2.71715	0.00791387	0.0296953	-3.35788	1.52731	not-significant
CLMN_s635	-0.569774	-0.215687	-2.71691	0.00791936	0.0296963	-3.35851	1.5273	not-significant
ITPRID2_s737	-0.46893	0.0636962	-2.71438	0.00797532	0.0298705	-3.36485	1.52476	not-significant
SRRM2_s1318s1320	-0.595643	0.100911	-2.71433	0.00797632	0.0298705	-3.36497	1.52476	Downregulated	SRRM2_s1318s1320
SRRM2_s2030s2032t2034	-0.529102	0.172932	-2.71395	0.00798472	0.0298822	-3.36591	1.52459	not-significant
ICE1_s925	-0.450589	0.0464541	-2.71354	0.007994	0.0298926	-3.36696	1.52444	not-significant
PPFIBP2_s387	-0.561114	-0.531217	-2.71336	0.00799803	0.0298926	-3.36741	1.52444	not-significant
SRSF10_s131s133	-0.540218	0.149518	-2.71306	0.00800458	0.0298975	-3.36815	1.52437	not-significant
TLE3_s263s267	-0.608413	0.132048	-2.71228	0.00802208	0.0299431	-3.37012	1.5237	Downregulated	TLE3_s263s267
WIPF1_s203	-0.478321	0.261858	-2.71186	0.00803132	0.0299468	-3.37116	1.52365	not-significant
ARHGEF16_s208	-0.690895	-0.400326	-2.71176	0.00803361	0.0299468	-3.37141	1.52365	Downregulated	ARHGEF16_s208
SRRM2_s780	-0.650091	0.159344	-2.70918	0.00809152	0.0301429	-3.37788	1.52082	Downregulated	SRRM2_s780
AIF1_s39	-0.607761	0.505939	-2.70844	0.00810815	0.030185	-3.37973	1.52021	Downregulated	AIF1_s39
MARCKSL1_t148	-0.579411	0.309685	-2.70696	0.00814143	0.0302891	-3.38342	1.51871	not-significant
CTR9_s946	-0.62596	0.151624	-2.7062	0.00815881	0.0303019	-3.38534	1.51853	Downregulated	CTR9_s946
TRA2A_s197s199	-0.506436	0.122662	-2.70611	0.00816087	0.0303019	-3.38557	1.51853	not-significant
TRA2B_s264s266	-0.506436	0.122662	-2.70611	0.00816087	0.0303019	-3.38557	1.51853	not-significant
PHACTR4_s464	-0.630393	-0.117112	-2.70543	0.00817618	0.0303074	-3.38726	1.51845	Downregulated	PHACTR4_s464
SRSF7_y189	-0.661443	0.529379	-2.70542	0.00817649	0.0303074	-3.38729	1.51845	Downregulated	SRSF7_y189
PRKAR2A_y105	-0.403295	-0.152923	-2.70518	0.00818189	0.0303074	-3.38788	1.51845	not-significant
NOLC1_s407	-0.851166	0.951142	-2.7051	0.00818368	0.0303074	-3.38808	1.51845	Downregulated	NOLC1_s407
AHNAK_s1068	0.510329	-0.379467	2.70341	0.00822225	0.0304275	-3.39232	1.51673	not-significant
SRRM1_s448s450	-0.575995	0.223183	-2.70321	0.00822684	0.0304275	-3.39282	1.51673	not-significant
PLEKHA7_s970	-0.671207	-1.04601	-2.7028	0.00823612	0.030442	-3.39383	1.51653	Downregulated	PLEKHA7_s970
NBEAL2_s2739	-0.540805	-0.00351707	-2.70076	0.00828285	0.0305948	-3.39893	1.51435	not-significant
RBMXL1_s208	-0.676509	-0.201515	-2.69879	0.00832832	0.0307228	-3.40385	1.51254	Downregulated	RBMXL1_s208
RBMX_s208	-0.676509	-0.201515	-2.69879	0.00832832	0.0307228	-3.40385	1.51254	Downregulated	RBMX_s208
CLASRP_t542	-0.607245	0.0467962	-2.69789	0.00834903	0.0307793	-3.40609	1.51174	Downregulated	CLASRP_t542
ZC3H15_s381	-0.508926	-0.0326883	-2.69643	0.00838289	0.030884	-3.40973	1.51027	not-significant
LAS1L_s543	-0.626013	0.133665	-2.69614	0.00838968	0.030889	-3.41046	1.5102	Downregulated	LAS1L_s543
KRT8_s358	-0.663742	0.127768	-2.69454	0.00842688	0.0310059	-3.41444	1.50856	Downregulated	KRT8_s358
MYH14_s1977s1997	-0.64933	0.259372	-2.69409	0.00843756	0.0310251	-3.41558	1.50829	Downregulated	MYH14_s1977s1997
NASP_s662	-0.77221	0.440782	-2.69342	0.00845322	0.0310626	-3.41725	1.50776	Downregulated	NASP_s662
UBR4_s2718	-0.474885	0.00388091	-2.69281	0.00846739	0.0310796	-3.41876	1.50753	not-significant
PDE4D_s284	0.385971	-0.0457129	2.69275	0.00846878	0.0310796	-3.4189	1.50753	not-significant
RRM2_s20	-0.860998	0.260485	-2.69157	0.00849665	0.0311617	-3.42186	1.50638	Downregulated	RRM2_s20
BAG3_s173	0.410147	0.0556072	2.69013	0.00853038	0.0312652	-3.42542	1.50494	not-significant
ALG3_s11s13	-0.491199	0.0448999	-2.68726	0.00859842	0.031486	-3.43257	1.50188	not-significant
EEF2_t59	-0.592309	-0.352841	-2.68712	0.00860169	0.031486	-3.43291	1.50188	Downregulated	EEF2_t59
PHRF1_s991	-0.527755	0.106758	-2.68629	0.00862163	0.0315157	-3.43499	1.50147	not-significant
RBM23_s149	-0.57261	0.108898	-2.68628	0.00862178	0.0315157	-3.43501	1.50147	not-significant
SLC4A4_s257	-0.731796	-0.373819	-2.68608	0.00862646	0.0315157	-3.4355	1.50147	Downregulated	SLC4A4_s257
SRRM1_t593s595	-0.513899	0.172713	-2.6856	0.00863802	0.0315376	-3.4367	1.50117	not-significant
NIPBL_s318	-0.583545	0.239285	-2.68509	0.00865021	0.0315619	-3.43797	1.50084	not-significant
CAMK2G_s371	0.469094	0.0459166	2.68456	0.00866295	0.0315881	-3.43929	1.50048	not-significant
SMARCC1_s328s330	-0.601141	0.250511	-2.68312	0.00869743	0.0316849	-3.44287	1.49915	Downregulated	SMARCC1_s328s330
TRIM28_s49	-0.565972	0.18456	-2.68298	0.00870065	0.0316849	-3.4432	1.49915	not-significant
CHCHD3_s50	-0.505059	-0.179089	-2.68192	0.00872637	0.0317418	-3.44585	1.49837	not-significant
GTF2F1_t331	-0.60909	0.175841	-2.68187	0.00872747	0.0317418	-3.44597	1.49837	Downregulated	GTF2F1_t331
SLC39A7_s275	-0.624079	0.00737446	-2.67959	0.00878249	0.0319215	-3.45162	1.49592	Downregulated	SLC39A7_s275
SIPA1L1_s1713	-0.507508	0.170885	-2.67827	0.00881461	0.0320178	-3.4549	1.49461	not-significant
BLNK_s129	-0.55505	-0.223037	-2.67612	0.00886707	0.0321878	-3.46023	1.49231	not-significant
SEC31A_s1049	-0.394089	-0.0393518	-2.67545	0.00888348	0.0322005	-3.46189	1.49214	not-significant
IRF3_s175	-0.536645	-0.1248	-2.67532	0.00888648	0.0322005	-3.4622	1.49214	not-significant
CHGA_s300	-0.890935	-1.44706	-2.67526	0.00888816	0.0322005	-3.46237	1.49214	Downregulated	CHGA_s300
KRI1_s142	-0.442606	0.198751	-2.67505	0.00889326	0.0322005	-3.46288	1.49214	not-significant
SRRM2_s1124	-0.492132	0.0359636	-2.67454	0.00890576	0.0322252	-3.46414	1.4918	not-significant
BCLAF1_s646	-0.592323	0.194231	-2.67412	0.00891601	0.0322418	-3.46518	1.49158	Downregulated	BCLAF1_s646
PPP1R10_s313	-0.590809	0.00948971	-2.67371	0.00892622	0.0322582	-3.46621	1.49136	Downregulated	PPP1R10_s313
NDEL1_s198	-0.508427	0.118317	-2.67338	0.00893419	0.0322665	-3.46701	1.49125	not-significant
FYCO1_y190	0.515688	-0.443536	2.67256	0.00895453	0.0322932	-3.46905	1.49089	not-significant
SLC25A4_t84	-0.845096	-1.30078	-2.67239	0.00895865	0.0322932	-3.46946	1.49089	Downregulated	SLC25A4_t84
SLC25A5_t84	-0.845096	-1.30078	-2.67239	0.00895865	0.0322932	-3.46946	1.49089	Downregulated	SLC25A5_t84
PRPF38B_s380	-0.62111	0.096895	-2.67206	0.00896687	0.0323024	-3.47029	1.49077	Downregulated	PRPF38B_s380
DDX46_s804	-0.580316	0.101217	-2.67159	0.00897835	0.0323232	-3.47144	1.49049	not-significant
SRRM2_s2020t2022	-0.660751	0.0370834	-2.67108	0.00899091	0.0323479	-3.47269	1.49015	Downregulated	SRRM2_s2020t2022
EIF4G1_s1245	-0.573602	-0.200141	-2.6705	0.00900542	0.0323796	-3.47414	1.48973	not-significant
SNIP1_s52	-0.536803	0.248677	-2.66933	0.00903455	0.0324638	-3.47704	1.4886	not-significant
SLC9A3R1_s280	-0.657801	-0.259433	-2.66896	0.00904362	0.0324759	-3.47795	1.48844	Downregulated	SLC9A3R1_s280
CARMIL1_s968	-0.506182	-0.0803452	-2.66771	0.00907476	0.0325671	-3.48103	1.48722	not-significant
AFTPH_s382	-0.547908	-0.320032	-2.66719	0.00908786	0.0325828	-3.48233	1.48701	not-significant
PRPF4B_s277	-0.58801	0.192171	-2.66689	0.0090952	0.0325828	-3.48305	1.48701	Downregulated	PRPF4B_s277
DGCR8_s377	-0.584328	0.18926	-2.66685	0.00909635	0.0325828	-3.48317	1.48701	not-significant
NUDC_t145	-0.678673	0.0363008	-2.66622	0.00911214	0.0326188	-3.48473	1.48653	Downregulated	NUDC_t145
BAZ1A_s1413	-0.4947	0.0859106	-2.66367	0.00917608	0.032827	-3.49101	1.48377	not-significant
HNRNPUL1_s105	-0.496363	0.163131	-2.6627	0.00920062	0.0328941	-3.4934	1.48288	not-significant
LAD1_s272	-0.660094	0.220504	-2.66182	0.00922292	0.0329458	-3.49558	1.4822	Downregulated	LAD1_s272
SRSF11_t454	-0.623096	0.144285	-2.66167	0.00922667	0.0329458	-3.49594	1.4822	Downregulated	SRSF11_t454
ACSS2_s265	-0.548404	-0.255611	-2.65957	0.00928009	0.0331157	-3.50113	1.47997	not-significant
XRN2_s577	-0.534451	0.272497	-2.65861	0.00930464	0.0331825	-3.5035	1.47909	not-significant
AHNAK_s5752s5763	0.581494	-0.645593	2.65649	0.00935893	0.0333551	-3.50872	1.47684	not-significant
PPFIBP2_t327	-0.596275	-0.711596	-2.65614	0.00936782	0.0333659	-3.50957	1.4767	Downregulated	PPFIBP2_t327
PIK3C2B_s155	-0.589536	-0.224159	-2.65528	0.0093901	0.0334243	-3.5117	1.47594	Downregulated	PIK3C2B_s155
TBC1D1_s237	0.51236	0.306582	2.65445	0.00941129	0.0334787	-3.51373	1.47523	not-significant
TRIM2_s428	-0.498701	-0.235766	-2.65405	0.00942171	0.0334948	-3.51472	1.47502	not-significant
CTNND1_s346s349	-0.592931	-0.599543	-2.65294	0.00945036	0.0335757	-3.51745	1.47398	Downregulated	CTNND1_s346s349
SRRM2_t2397	-0.543861	0.153814	-2.6509	0.00950338	0.0337364	-3.52247	1.4719	not-significant
HNRNPU_s59	-0.51426	0.216755	-2.65063	0.00951046	0.0337364	-3.52313	1.4719	not-significant
CRTC3_s62	0.467617	0.0666553	2.65037	0.00951725	0.0337364	-3.52377	1.4719	not-significant
TJP2_s1190	-0.464824	-0.427428	-2.65029	0.00951935	0.0337364	-3.52397	1.4719	not-significant
MLLT6_s423	-0.508326	0.124283	-2.64845	0.00956728	0.0338848	-3.52848	1.47	not-significant
BCLAF1_s288	-0.591263	0.380786	-2.64823	0.00957315	0.0338848	-3.52903	1.47	Downregulated	BCLAF1_s288
ITSN1_s904	0.443677	-0.211552	2.64746	0.00959334	0.0339351	-3.53092	1.46935	not-significant
PPFIBP1_s509	0.498458	-0.0152727	2.64659	0.0096163	0.0339952	-3.53306	1.46858	not-significant
SMARCA4_s1380	-0.54361	-0.00978654	-2.64631	0.00962354	0.0339996	-3.53374	1.46853	not-significant
RBMXL1_y206	-0.518302	-0.12196	-2.64529	0.00965062	0.0340529	-3.53626	1.46785	not-significant
RBMX_y206	-0.518302	-0.12196	-2.64529	0.00965062	0.0340529	-3.53626	1.46785	not-significant
KIF13B_s1381	-0.53576	-0.283817	-2.64492	0.00966036	0.0340661	-3.53716	1.46768	not-significant
NIPBL_s2658	-0.575709	0.189299	-2.64436	0.00967512	0.034097	-3.53853	1.46728	not-significant
SCAF1_t976	-0.521427	0.182192	-2.64203	0.00973683	0.0342932	-3.54423	1.46479	not-significant
EIF4G1_s1192	-0.655635	-0.561286	-2.64106	0.00976275	0.034358	-3.54662	1.46397	Downregulated	EIF4G1_s1192
SRRM1_s389	-0.53572	0.102701	-2.64071	0.00977218	0.034358	-3.54748	1.46397	not-significant
SRRM2_t983	-0.598003	0.152049	-2.64009	0.00978863	0.034358	-3.54899	1.46397	Downregulated	SRRM2_t983
SEC16A_s1964	-0.583627	-0.322558	-2.63992	0.00979324	0.034358	-3.54941	1.46397	not-significant
RFFL_s240	-0.528334	0.0727565	-2.63981	0.00979607	0.034358	-3.54967	1.46397	not-significant
TCOF1_s1350	-0.600398	0.134901	-2.63976	0.00979755	0.034358	-3.54981	1.46397	Downregulated	TCOF1_s1350
TCOF1_s1313	-0.600398	0.134901	-2.63976	0.00979755	0.034358	-3.54981	1.46397	Downregulated	TCOF1_s1313
VILL_t238	-0.663647	-0.319873	-2.63938	0.00980774	0.0343725	-3.55074	1.46379	Downregulated	VILL_t238
EPB41L1_s378	-0.808164	-1.04394	-2.6389	0.00982049	0.0343959	-3.55191	1.46349	Downregulated	EPB41L1_s378
EPB41L2_s647	0.509171	-0.461917	2.63788	0.00984785	0.0344705	-3.5544	1.46255	not-significant
NOL8_s592	-0.592594	0.351718	-2.63744	0.00985989	0.0344814	-3.5555	1.46241	Downregulated	NOL8_s592
TPR_s379	-0.485229	0.0660828	-2.6371	0.00986879	0.0344814	-3.5563	1.46241	not-significant
EPS8L1_s631	-0.610967	0.0287455	-2.63709	0.00986918	0.0344814	-3.55634	1.46241	Downregulated	EPS8L1_s631
SRRM2_s1101s1103	-0.488204	0.14944	-2.63465	0.00993525	0.0346909	-3.56232	1.45978	not-significant
APOB_t4052	0.495971	0.338076	2.6338	0.00995823	0.0347359	-3.56439	1.45922	not-significant
SP110_s250	-0.523534	0.143272	-2.63367	0.00996167	0.0347359	-3.5647	1.45922	not-significant
CLN6_s31	-0.558895	-0.0249142	-2.63349	0.00996648	0.0347359	-3.56513	1.45922	not-significant
TPI1_t28	-0.60626	-0.0219592	-2.63278	0.00998603	0.0347827	-3.56689	1.45864	Downregulated	TPI1_t28
JUNB_t255s259	-0.556528	0.181868	-2.63196	0.0100082	0.0348387	-3.56888	1.45794	not-significant
APBB2_s337	0.441785	0.0621337	2.63157	0.010019	0.0348548	-3.56984	1.45774	not-significant
RGS14_s203	-0.719148	-0.00903048	-2.63052	0.0100477	0.0349122	-3.5724	1.45702	Downregulated	RGS14_s203
POLR2A_s1878	-0.494854	0.150634	-2.63051	0.0100478	0.0349122	-3.57241	1.45702	not-significant
KIAA1522_t445	-0.534735	-0.394074	-2.62975	0.0100687	0.0349244	-3.57428	1.45687	not-significant
DDX10_s539	-0.503114	0.132782	-2.62969	0.0100703	0.0349244	-3.57442	1.45687	not-significant
HIST1H1E_t146	-0.741154	0.198628	-2.62968	0.0100708	0.0349244	-3.57446	1.45687	Downregulated	HIST1H1E_t146
PRRC2C_s2105	-0.5757	0.617762	-2.62949	0.0100759	0.0349244	-3.57492	1.45687	not-significant
NGEF_s606	-0.676838	-0.477138	-2.62838	0.0101064	0.0350088	-3.57763	1.45582	Downregulated	NGEF_s606
OCLN_s310	-0.541099	-0.648954	-2.62684	0.0101489	0.0351207	-3.58139	1.45444	not-significant
BCLAF1_s656	-0.547732	0.205762	-2.62663	0.0101548	0.0351207	-3.5819	1.45444	not-significant
FNBP1L_s295	-0.656645	-0.613697	-2.62654	0.0101573	0.0351207	-3.58212	1.45444	Downregulated	FNBP1L_s295
HNRNPA1_s4	-0.727773	0.0973197	-2.62447	0.0102146	0.0352864	-3.58717	1.45239	Downregulated	HNRNPA1_s4
HNRNPU_t273	-0.532249	0.104698	-2.62436	0.0102176	0.0352864	-3.58743	1.45239	not-significant
MYBBP1A_s775	-0.588334	0.258312	-2.62368	0.0102364	0.0353231	-3.58907	1.45194	Downregulated	MYBBP1A_s775
RBM33_s205	-0.531666	0.124091	-2.62353	0.0102406	0.0353231	-3.58945	1.45194	not-significant
LMO7_s657	-0.678232	0.0355407	-2.62171	0.0102914	0.035473	-3.59388	1.4501	Downregulated	LMO7_s657
DCK_s11	-0.559053	0.246229	-2.62153	0.0102966	0.035473	-3.59433	1.4501	not-significant
PTPN3_s228	-0.585884	-0.270792	-2.62129	0.0103033	0.0354745	-3.59491	1.45008	Downregulated	PTPN3_s228
NADK_s64	-0.576491	0.103522	-2.61989	0.0103425	0.0355881	-3.59831	1.4487	not-significant
AFAP1L2_s484	0.505996	-0.0983104	2.61962	0.0103501	0.0355927	-3.59897	1.44864	not-significant
PLIN5_s277	-0.688985	-1.08519	-2.61776	0.0104025	0.0357506	-3.60348	1.44672	Downregulated	PLIN5_s277
SRRM2_s1842t1844	-0.590943	0.0813742	-2.61755	0.0104086	0.0357506	-3.60402	1.44672	Downregulated	SRRM2_s1842t1844
COPA_s402	-0.491789	0.0834273	-2.61732	0.0104151	0.0357512	-3.60457	1.44671	not-significant
HID1_s593	-0.716973	-0.899852	-2.6167	0.0104325	0.0357894	-3.60607	1.44625	Downregulated	HID1_s593
ADGRA2_s1107	0.469151	0.0697154	2.61632	0.0104433	0.0357963	-3.60699	1.44616	not-significant
AQP4_t289	-1.16775	-1.56022	-2.61619	0.0104471	0.0357963	-3.60732	1.44616	Downregulated	AQP4_t289
RALGPS2_t361	-0.579434	-0.351379	-2.61488	0.0104843	0.0359021	-3.6105	1.44488	not-significant
DIDO1_s1040	-0.485916	0.333817	-2.61386	0.0105134	0.03598	-3.61298	1.44394	not-significant
MYO18A_s2007	-0.514616	-0.111101	-2.61262	0.0105489	0.0360796	-3.616	1.44274	not-significant
AKAP12_s286	0.55182	-0.280243	2.61148	0.0105814	0.0361691	-3.61875	1.44166	not-significant
CANX_s554	-0.533858	-0.149364	-2.61082	0.0106005	0.0362125	-3.62036	1.44114	not-significant
SON_s2129	-0.553604	0.117251	-2.61031	0.0106151	0.0362406	-3.62159	1.44081	not-significant
NCL_s67	-0.876259	0.833438	-2.60928	0.0106447	0.0363199	-3.62409	1.43986	Downregulated	NCL_s67
GTF2I_s210	-0.575931	-0.346554	-2.60849	0.0106674	0.0363756	-3.626	1.43919	not-significant
LIMA1_t608	-0.695179	-0.0494483	-2.60824	0.0106749	0.0363791	-3.62662	1.43915	Downregulated	LIMA1_t608
MCM2_s139	-0.679475	0.498983	-2.60742	0.0106986	0.0364207	-3.62861	1.43865	Downregulated	MCM2_s139
DKC1_s489	-0.618379	0.13938	-2.60737	0.0106999	0.0364207	-3.62872	1.43865	Downregulated	DKC1_s489
CGN_s137	-0.58328	-0.188227	-2.60658	0.0107229	0.0364773	-3.63064	1.43798	not-significant
BUD13_t159s163	-0.529153	0.123701	-2.60421	0.0107919	0.0366899	-3.63638	1.43545	not-significant
SEC24B_s1189	-0.419822	-0.308368	-2.60385	0.0108023	0.0367034	-3.63724	1.43529	not-significant
TJP3_s591	-0.754416	-0.975653	-2.60283	0.0108324	0.0367836	-3.63973	1.43435	Downregulated	TJP3_s591
KRT18_s398	-0.747781	0.0973372	-2.60259	0.0108394	0.0367855	-3.64031	1.43432	Downregulated	KRT18_s398
BAZ1B_s1468	-0.528801	0.165514	-2.60197	0.0108576	0.036825	-3.6418	1.43386	not-significant
SERPINC1_s68	0.496832	0.190471	2.60148	0.0108718	0.0368514	-3.64297	1.43355	not-significant
PKP3_s329	-0.896301	-0.623248	-2.60052	0.0109002	0.0369256	-3.64531	1.43267	Downregulated	PKP3_s329
CHGA_s142	-0.684508	-1.03808	-2.60004	0.0109142	0.0369509	-3.64645	1.43237	Downregulated	CHGA_s142
PCF11_s494	-0.491789	0.169617	-2.59973	0.0109236	0.0369606	-3.64722	1.43226	not-significant
MAP4_t282	0.613424	0.151775	2.59924	0.010938	0.0369686	-3.6484	1.43217	Upregulated	MAP4_t282
SLC9A1_s693	-0.709246	-1.0907	-2.59921	0.010939	0.0369686	-3.64848	1.43217	Downregulated	SLC9A1_s693
AFDN_s1653	-0.509255	-0.278247	-2.59832	0.0109653	0.0370355	-3.65062	1.43138	not-significant
MISP_s471	-0.931974	-0.170094	-2.59787	0.0109785	0.037058	-3.6517	1.43112	Downregulated	MISP_s471
SRCAP_s3148	-0.483397	0.11302	-2.59751	0.0109891	0.0370719	-3.65257	1.43095	not-significant
TAF7_s213	-0.448106	0.140579	-2.59534	0.0110538	0.0372493	-3.65781	1.42888	not-significant
ARAF_s257	-0.418642	-0.119623	-2.59531	0.0110548	0.0372493	-3.65789	1.42888	not-significant
KAT7_t85	-0.640481	0.291685	-2.59329	0.011115	0.0374301	-3.66275	1.42678	Downregulated	KAT7_t85
RAI14_s327	0.499514	0.443049	2.59167	0.0111638	0.037572	-3.66666	1.42514	not-significant
NOP56_s570	-0.512926	0.118229	-2.59117	0.0111789	0.0376006	-3.66787	1.42481	not-significant
SYNPO_s1028	0.445614	0.269359	2.58983	0.0112194	0.0377143	-3.6711	1.42349	not-significant
CLIC6_s293s299	-0.514421	-0.429136	-2.58682	0.0113109	0.0379997	-3.67836	1.42022	not-significant
SNRNP200_s225	-0.496698	0.209395	-2.58625	0.0113283	0.0380354	-3.67973	1.41981	not-significant
ZC3H4_s1275	-0.576951	0.21029	-2.58504	0.0113653	0.0381167	-3.68265	1.41888	not-significant
LAD1_s123	-0.838629	-0.278098	-2.58502	0.0113659	0.0381167	-3.6827	1.41888	Downregulated	LAD1_s123
RNF20_s136	-0.453933	-0.0507839	-2.58437	0.0113859	0.0381611	-3.68426	1.41838	not-significant
RBM12_s413	-0.594864	0.102125	-2.58379	0.0114034	0.0381669	-3.68564	1.41831	Downregulated	RBM12_s413
CDKN2AIP_s131	-0.519014	-0.150958	-2.58372	0.0114057	0.0381669	-3.68581	1.41831	not-significant
CLIC6_s393	-0.956425	-1.08109	-2.58365	0.0114077	0.0381669	-3.68598	1.41831	Downregulated	CLIC6_s393
CLASP2_s370	0.423231	-0.107163	2.58269	0.0114373	0.0382312	-3.68828	1.41758	not-significant
NOLC1_s653	-0.608086	0.461686	-2.58259	0.0114404	0.0382312	-3.68853	1.41758	Downregulated	NOLC1_s653
DOK3_s274	-0.560997	0.162623	-2.58233	0.0114485	0.0382356	-3.68916	1.41753	not-significant
PCDH1_y958	-0.588987	-0.436989	-2.58105	0.0114879	0.0383448	-3.69223	1.41629	Downregulated	PCDH1_y958
THRAP3_s320	-0.513026	0.036162	-2.58003	0.0115194	0.0384273	-3.69467	1.41536	not-significant
CHAMP1_s542	-0.502537	0.0871968	-2.57918	0.0115457	0.0384925	-3.69671	1.41462	not-significant
SRRM2_s1179	-0.489395	0.116144	-2.57831	0.0115728	0.0385602	-3.69881	1.41386	not-significant
YTHDC1_s308	-0.425259	0.149651	-2.57799	0.0115828	0.0385708	-3.69958	1.41374	not-significant
AFTPH_s518	-0.491834	-0.188777	-2.57654	0.0116281	0.0386991	-3.70306	1.4123	not-significant
ARHGAP5_s1218	0.447253	-0.139836	2.57583	0.0116501	0.0387497	-3.70475	1.41173	not-significant
UFD1_s294	0.430729	-0.291329	2.57519	0.0116702	0.0387845	-3.70629	1.41134	not-significant
DOP1B_s1021	-0.669619	-0.409642	-2.57506	0.0116745	0.0387845	-3.70662	1.41134	Downregulated	DOP1B_s1021
PCYT1A_s329	-0.471347	0.0394976	-2.57485	0.0116811	0.0387845	-3.70712	1.41134	not-significant
CPSF7_t203	-0.493646	0.0986923	-2.57412	0.011704	0.0387922	-3.70887	1.41126	not-significant
IWS1_s235	-0.566484	0.335642	-2.57391	0.0117106	0.0387922	-3.70937	1.41126	not-significant
IWS1_s261	-0.566484	0.335642	-2.57391	0.0117106	0.0387922	-3.70937	1.41126	not-significant
PAK4_s104	-0.460379	-0.0432506	-2.57379	0.0117144	0.0387922	-3.70966	1.41126	not-significant
ZNRF2_s82	-0.485293	-0.303137	-2.57369	0.0117175	0.0387922	-3.7099	1.41126	not-significant
AHNAK_s5782	0.537356	-0.0711915	2.57249	0.0117553	0.0388947	-3.71278	1.41011	not-significant
PNN_s450	-0.590721	0.196715	-2.57172	0.0117797	0.0389524	-3.71462	1.40947	Downregulated	PNN_s450
SCAF1_s498s500	-0.474441	0.141114	-2.57054	0.0118169	0.0390529	-3.71744	1.40835	not-significant
BCLAF1_t492	-0.566554	0.201554	-2.56956	0.0118481	0.0391287	-3.71979	1.4075	not-significant
SEC62_t375	-0.53105	-0.306016	-2.56938	0.0118536	0.0391287	-3.72021	1.4075	not-significant
RBM12B_s710s718	-0.472436	0.191746	-2.56703	0.0119287	0.0393535	-3.72583	1.40502	not-significant
WRNIP1_s65	-0.671707	0.217194	-2.56561	0.0119742	0.0394809	-3.72924	1.40361	Downregulated	WRNIP1_s65
FNBP4_s501	-0.549039	0.15308	-2.56522	0.0119866	0.0394988	-3.73016	1.40342	not-significant
LMO7_t656	-0.620746	0.0256665	-2.56488	0.0119978	0.0395127	-3.73099	1.40326	Downregulated	LMO7_t656
EEF1D_s499	-0.498194	0.169346	-2.56436	0.0120144	0.0395444	-3.73222	1.40292	not-significant
TNKS1BP1_s1024	-0.387747	0.0141619	-2.56346	0.0120433	0.0396067	-3.73437	1.40223	not-significant
PHRF1_s1360	-0.54765	0.268125	-2.56334	0.0120472	0.0396067	-3.73466	1.40223	not-significant
SP110_s386	-0.618284	0.308961	-2.56125	0.0121149	0.0398062	-3.73965	1.40005	Downregulated	SP110_s386
BCLAF1_s494	-0.567024	0.157841	-2.56059	0.0121363	0.0398534	-3.74123	1.39953	not-significant
PAK2_s55	0.577169	-0.227049	2.55974	0.012164	0.0399212	-3.74326	1.3988	not-significant
FYB1_s467	-0.681507	0.388925	-2.55651	0.0122692	0.0402434	-3.75094	1.39531	Downregulated	FYB1_s467
OCLN_s369	-0.674602	-0.831964	-2.55402	0.0123514	0.0404861	-3.75689	1.39269	Downregulated	OCLN_s369
MAP3K1_s21	-0.510552	0.0718876	-2.55383	0.0123575	0.0404861	-3.75733	1.39269	not-significant
TEX2_s790s794	-0.399505	0.0590555	-2.55348	0.0123691	0.0405007	-3.75816	1.39254	not-significant
XBP1_s47	-0.421385	-0.120126	-2.55268	0.0123957	0.0405388	-3.76008	1.39213	not-significant
HNRNPU_y274	-0.52654	0.116117	-2.55257	0.0123991	0.0405388	-3.76032	1.39213	not-significant
TEAD3_s148	0.420139	-0.197921	2.55248	0.0124021	0.0405388	-3.76054	1.39213	not-significant
EPB41L2_s499	0.521732	0.181973	2.55164	0.0124301	0.0406068	-3.76255	1.3914	not-significant
KRT8_s281	-0.750493	0.188077	-2.55127	0.0124425	0.0406239	-3.76343	1.39122	Downregulated	KRT8_s281
NADK_s48	-0.636456	-0.0364879	-2.55063	0.0124637	0.0406684	-3.76495	1.39074	Downregulated	NADK_s48
LEO1_s570	-0.521505	0.0808503	-2.5504	0.0124712	0.0406684	-3.76549	1.39074	not-significant
PJA1_s15	0.461762	-0.0754594	2.55021	0.0124776	0.0406684	-3.76594	1.39074	not-significant
PHRF1_s1229	-0.548509	0.096451	-2.54986	0.0124891	0.0406827	-3.76677	1.39059	not-significant
SH2D4A_s315	-0.677439	-0.784529	-2.54946	0.0125027	0.0407035	-3.76773	1.39037	Downregulated	SH2D4A_s315
ACIN1_s670	-0.531619	-0.0725858	-2.54844	0.0125366	0.0407905	-3.77015	1.38944	not-significant
CGN_s258	-0.4953	-0.279508	-2.54797	0.0125522	0.0408011	-3.77126	1.38933	not-significant
KHDRBS1_s58	0.659233	-0.411835	2.54792	0.0125542	0.0408011	-3.7714	1.38933	Upregulated	KHDRBS1_s58
LAT_s84	-0.490503	0.103043	-2.54744	0.01257	0.0408291	-3.77252	1.38903	not-significant
FLNA_s959	0.665893	-0.477696	2.54705	0.0125832	0.0408487	-3.77346	1.38882	Upregulated	FLNA_s959
SLC9A3R1_s269	-0.484585	-0.102433	-2.54619	0.012612	0.0409187	-3.77549	1.38808	not-significant
UTP18_s121s124	-0.614746	0.319229	-2.5452	0.0126455	0.0409866	-3.77785	1.38736	Downregulated	UTP18_s121s124
LMO7_s1176	-0.564251	-0.20088	-2.54514	0.0126473	0.0409866	-3.77798	1.38736	not-significant
PHRF1_s1371	-0.53744	0.133169	-2.54426	0.0126772	0.0410421	-3.78008	1.38677	not-significant
NSUN2_s421	-0.602709	0.39155	-2.54421	0.0126789	0.0410421	-3.78021	1.38677	Downregulated	NSUN2_s421
KHSRP_s480	-0.501627	0.192634	-2.54003	0.0128208	0.0414639	-3.79012	1.38233	not-significant
PKP2_s172	-0.668421	-0.455462	-2.53994	0.0128238	0.0414639	-3.79032	1.38233	Downregulated	PKP2_s172
HIST1H1C_s113	-0.55056	0.0880927	-2.5392	0.0128489	0.0414693	-3.79207	1.38227	not-significant
HIST1H1E_s113	-0.55056	0.0880927	-2.5392	0.0128489	0.0414693	-3.79207	1.38227	not-significant
HIST1H1B_s116	-0.55056	0.0880927	-2.5392	0.0128489	0.0414693	-3.79207	1.38227	not-significant
KRT19_s35	-0.866702	-0.132234	-2.53904	0.0128547	0.0414693	-3.79246	1.38227	Downregulated	KRT19_s35
LMNB1_t575	-0.594156	0.451773	-2.53765	0.0129021	0.0415987	-3.79574	1.38092	Downregulated	LMNB1_t575
THRAP3_s672	-0.565352	0.0534187	-2.5363	0.0129487	0.0417253	-3.79895	1.3796	not-significant
PTGES3_s117	-0.477501	0.174998	-2.53412	0.0130238	0.0419435	-3.8041	1.37734	not-significant
CHERP_s815s817t819	-0.461852	0.106039	-2.53271	0.0130727	0.0420719	-3.80744	1.37601	not-significant
RYBP_s99	-0.557391	0.10463	-2.53237	0.0130846	0.0420719	-3.80824	1.37601	not-significant
RANBP2_s2278	-0.600684	0.253206	-2.53233	0.0130859	0.0420719	-3.80833	1.37601	Downregulated	RANBP2_s2278
GGA3_s87	-0.468647	-0.00258461	-2.53047	0.0131508	0.0422565	-3.81273	1.37411	not-significant
BCLAF1_s283s288	-0.570512	0.303547	-2.52987	0.0131718	0.0422942	-3.81415	1.37372	not-significant
C7orf43_s248	-0.426609	-0.077866	-2.52971	0.0131774	0.0422942	-3.81453	1.37372	not-significant
UIMC1_s653	-0.432656	0.0589028	-2.52832	0.0132258	0.0424255	-3.81779	1.37237	not-significant
MFAP1_t267	-0.547637	0.148117	-2.52729	0.013262	0.0425176	-3.82022	1.37143	not-significant
NSUN2_s708s716	-0.559034	0.249221	-2.5248	0.0133501	0.0427463	-3.82611	1.3691	not-significant
ARHGAP21_s1099	-0.487796	-0.322102	-2.52466	0.0133548	0.0427463	-3.82643	1.3691	not-significant
MECOM_y64	-0.587115	-0.244496	-2.52463	0.0133559	0.0427463	-3.8265	1.3691	Downregulated	MECOM_y64
MEPCE_s60	-0.464327	0.1576	-2.52304	0.0134123	0.0429028	-3.83025	1.36751	not-significant
MAP2_s829	0.383605	-0.0132561	2.52248	0.0134323	0.0429426	-3.83157	1.36711	not-significant
CTTN_s261	0.507524	0.173774	2.52206	0.0134471	0.0429657	-3.83255	1.36688	not-significant
PICALM_s16	0.518476	0.031128	2.51955	0.0135369	0.0432284	-3.83847	1.36423	not-significant
LIMA1_s132	-0.587177	0.0201346	-2.51714	0.0136236	0.0434806	-3.84414	1.3617	Downregulated	LIMA1_s132
CHAMP1_s505	-0.601912	0.196081	-2.51674	0.013638	0.0435021	-3.84508	1.36149	Downregulated	CHAMP1_s505
SGPP1_s112	-0.457088	0.175344	-2.5165	0.0136465	0.0435051	-3.84564	1.36146	not-significant
SMARCA4_s695	-0.474022	0.153475	-2.51445	0.0137207	0.0437169	-3.85046	1.35935	not-significant
PPFIBP2_s329	-0.613725	-0.738051	-2.51391	0.0137403	0.0437549	-3.85173	1.35897	Downregulated	PPFIBP2_s329
GATA6_s37	-0.409019	-0.135768	-2.5136	0.0137517	0.0437665	-3.85246	1.35886	not-significant
SEC62_s117	-0.551302	-0.249675	-2.51154	0.0138265	0.0439801	-3.85728	1.35674	not-significant
RREB1_s1167	-0.489763	0.0648303	-2.51052	0.013864	0.0440748	-3.85969	1.35581	not-significant
ALKBH5_s64	-0.48673	0.131665	-2.50844	0.0139401	0.0442694	-3.86455	1.3539	not-significant
CCNL1_s352	-0.590656	0.187206	-2.50842	0.0139409	0.0442694	-3.8646	1.3539	Downregulated	CCNL1_s352
NUFIP2_s652	-0.491522	0.193891	-2.50735	0.0139806	0.0443708	-3.86713	1.3529	not-significant
GOLGA5_s116	-0.507454	-0.20698	-2.50566	0.014043	0.0445441	-3.87109	1.35121	not-significant
RBM39_s136	-0.538387	0.0482631	-2.50514	0.0140621	0.0445797	-3.87229	1.35086	not-significant
CLK3_s157	-0.438607	0.0670006	-2.50461	0.0140819	0.0446176	-3.87354	1.35049	not-significant
THOC2_s1417	-0.495299	0.268228	-2.50371	0.0141154	0.0446988	-3.87565	1.3497	not-significant
NOLC1_s573	-0.658066	0.298066	-2.50345	0.0141251	0.0447045	-3.87626	1.34965	Downregulated	NOLC1_s573
AKAP12_s1674	0.381766	0.209847	2.50296	0.0141431	0.0447367	-3.87739	1.34934	not-significant
EPS8L2_s570	-0.563327	-0.384082	-2.50265	0.0141546	0.0447406	-3.87811	1.3493	not-significant
AHSG_s134	0.448552	0.08443	2.50251	0.0141601	0.0447406	-3.87846	1.3493	not-significant
HACD3_s135	-0.463993	0.154441	-2.50213	0.0141743	0.0447605	-3.87935	1.34911	not-significant
LSR_t345	-0.53957	-0.360354	-2.49987	0.0142586	0.0450018	-3.88461	1.34677	not-significant
BCLAF1_y509	-0.603666	0.164609	-2.49853	0.0143091	0.0451147	-3.88775	1.34568	Downregulated	BCLAF1_y509
EEF1D_t495	-0.450088	0.211766	-2.4985	0.0143103	0.0451147	-3.88782	1.34568	not-significant
BAG6_s967	-0.444823	0.217992	-2.49811	0.0143251	0.0451364	-3.88874	1.34547	not-significant
SF1_s112	-0.481564	0.0366686	-2.4972	0.0143594	0.0452192	-3.89086	1.34468	not-significant
NOSTRIN_s114	-0.627806	-0.648338	-2.49698	0.0143678	0.0452206	-3.89138	1.34466	Downregulated	NOSTRIN_s114
SEPT9_s22	-0.655736	-0.333778	-2.49644	0.0143882	0.0452598	-3.89264	1.34429	Downregulated	SEPT9_s22
PLEKHG3_s643	-0.347076	0.0118029	-2.49561	0.0144197	0.0453248	-3.89458	1.34366	not-significant
ARFGEF2_s614	-0.409483	-0.261044	-2.49543	0.0144265	0.0453248	-3.895	1.34366	not-significant
LARP4B_s601	-0.549866	-0.170948	-2.49503	0.0144413	0.0453248	-3.89592	1.34366	not-significant
ETV3_t157	-0.55684	0.144798	-2.49491	0.014446	0.0453248	-3.8962	1.34366	not-significant
ARHGAP12_s240	-0.415611	-0.166592	-2.49471	0.0144537	0.0453248	-3.89668	1.34366	not-significant
EXOSC9_s306	-0.474341	0.165895	-2.49429	0.0144698	0.0453248	-3.89766	1.34366	not-significant
SEC16A_s1327	-0.464072	-0.571	-2.4941	0.0144768	0.0453248	-3.89809	1.34366	not-significant
TAF6_s690	-0.51669	0.141871	-2.49402	0.0144798	0.0453248	-3.89828	1.34366	not-significant
C9orf78_s261	-0.564031	0.21384	-2.494	0.0144806	0.0453248	-3.89833	1.34366	not-significant
SPTBN1_s2152	-0.523207	0.260437	-2.49375	0.0144901	0.0453294	-3.89891	1.34362	not-significant
PARP4_s1186	-0.540665	0.0683485	-2.49306	0.0145165	0.045387	-3.90052	1.34307	not-significant
SH2D3A_s125	-0.464295	-0.142294	-2.49261	0.0145336	0.0454156	-3.90157	1.34279	not-significant
EEF1D_s528	-0.542752	-0.0845442	-2.49219	0.0145498	0.0454411	-3.90255	1.34255	not-significant
RAD54L2_t1260	-0.516383	0.0218892	-2.4919	0.014561	0.045451	-3.90324	1.34246	not-significant
SLC12A2_s77	-0.523742	-0.493257	-2.48767	0.0147233	0.0458971	-3.91307	1.33821	not-significant
EPB41_s542	-0.414418	-0.206774	-2.48761	0.0147256	0.0458971	-3.91321	1.33821	not-significant
PTPN2_s327	-0.569877	0.566737	-2.48739	0.0147343	0.0458971	-3.91373	1.33821	not-significant
PCBP1_s171	-0.470939	0.0837748	-2.48714	0.0147437	0.0458971	-3.9143	1.33821	not-significant
ZC3HAV1_s275	-0.446516	0.206198	-2.48713	0.0147443	0.0458971	-3.91433	1.33821	not-significant
SPG11_s1955	-0.547084	0.2931	-2.48663	0.0147635	0.0459027	-3.91549	1.33816	not-significant
MTMR3_s651	-0.424057	-0.102278	-2.48648	0.0147694	0.0459027	-3.91584	1.33816	not-significant
RBM15B_s267	-0.432535	0.102952	-2.48646	0.0147703	0.0459027	-3.9159	1.33816	not-significant
PKP3_s328	-0.760929	-0.658712	-2.4855	0.0148075	0.045993	-3.91812	1.33731	Downregulated	PKP3_s328
WAPL_s221	-0.511834	0.0906051	-2.48261	0.0149202	0.0463013	-3.92485	1.33441	not-significant
USP5_t623	0.377413	0.0537895	2.48253	0.014923	0.0463013	-3.92502	1.33441	not-significant
UBXN7_s350	-0.539687	0.0445804	-2.48186	0.0149496	0.0463585	-3.9266	1.33387	not-significant
CWC22_s829	-0.445882	0.126389	-2.48084	0.0149893	0.0464561	-3.92894	1.33296	not-significant
EML4_t899	-0.464514	0.106737	-2.47979	0.0150306	0.0465587	-3.93138	1.332	not-significant
TJP1_s1115	0.356113	-0.288439	2.47766	0.0151147	0.0467938	-3.93633	1.32981	not-significant
LSP1_t330	-0.575198	-0.198127	-2.47738	0.0151258	0.0468025	-3.93698	1.32973	not-significant
YAP1_t63	0.42605	0.0604024	2.47669	0.0151532	0.0468502	-3.93858	1.32929	not-significant
EVL_s354	-0.488797	0.0703307	-2.4765	0.0151608	0.0468502	-3.93903	1.32929	not-significant
TNS3_s1154	-0.555434	-0.0206335	-2.47637	0.0151659	0.0468502	-3.93933	1.32929	not-significant
MYCT1_s135s138	-0.407328	-0.419442	-2.47548	0.015201	0.0469332	-3.94138	1.32852	not-significant
LIMA1_t488	-0.529958	0.0150437	-2.47496	0.0152217	0.0469407	-3.94258	1.32845	not-significant
GPSM3_s39	-0.583381	0.122858	-2.47486	0.0152258	0.0469407	-3.94282	1.32845	not-significant
SRFBP1_s203	-0.711269	0.534683	-2.4748	0.0152282	0.0469407	-3.94296	1.32845	Downregulated	SRFBP1_s203
PLCB2_s954	-0.532899	0.335338	-2.47334	0.0152864	0.0470945	-3.94634	1.32703	not-significant
GOLGA3_s983	-0.461309	-0.0947109	-2.47303	0.0152988	0.0471071	-3.94706	1.32691	not-significant
SYNRG_s997	-0.545186	-0.449024	-2.47164	0.0153547	0.0472477	-3.95028	1.32562	not-significant
SMPD3_s209	-0.779811	-0.967263	-2.47137	0.0153655	0.0472477	-3.95091	1.32562	Downregulated	SMPD3_s209
ANKIB1_s737	-0.322113	0.120095	-2.47127	0.0153694	0.0472477	-3.95114	1.32562	not-significant
PLXDC2_s457	0.496446	0.669112	2.47068	0.0153932	0.0472837	-3.9525	1.32529	not-significant
BRWD1_s696	-0.447685	-0.110405	-2.47056	0.0153978	0.0472837	-3.95277	1.32529	not-significant
UFL1_s458	-0.468827	-0.147941	-2.46909	0.0154571	0.0474403	-3.95617	1.32385	not-significant
EPN1_t470	-0.588952	0.0329624	-2.46872	0.015472	0.0474603	-3.95703	1.32367	Downregulated	EPN1_t470
STXBP5_s746	-0.550692	0.0343396	-2.46795	0.0155032	0.0475205	-3.95881	1.32312	not-significant
SPTBN1_s2125	-0.377207	0.0797625	-2.46782	0.0155084	0.0475205	-3.9591	1.32312	not-significant
PPHLN1_t73	-0.503541	0.0562569	-2.46753	0.0155201	0.0475307	-3.95977	1.32303	not-significant
NUCKS1_s181	-0.682251	0.462109	-2.46649	0.0155625	0.0476351	-3.96219	1.32207	Downregulated	NUCKS1_s181
RBBP8NL_t640	-0.429052	-0.189996	-2.46622	0.0155733	0.0476425	-3.96281	1.32201	not-significant
SPECC1L_s384	0.370893	-0.0875641	2.46513	0.0156179	0.047753	-3.96534	1.321	not-significant
LMNB2_s37	0.481548	0.386629	2.46483	0.0156301	0.0477647	-3.96603	1.32089	not-significant
THRAP3_s253	-0.526801	0.09452	-2.46306	0.0157024	0.0479598	-3.97011	1.31912	not-significant
RAB12_s21	0.421353	0.0987603	2.4622	0.0157373	0.0480406	-3.97208	1.31839	not-significant
SLC4A2_s446	-0.712894	-0.899356	-2.46191	0.0157494	0.0480519	-3.97276	1.31829	Downregulated	SLC4A2_s446
ACTL6A_s233	-0.538132	0.215361	-2.46106	0.0157842	0.0481311	-3.97471	1.31757	not-significant
EXOSC9_t305	-0.461313	0.159255	-2.46086	0.0157923	0.0481311	-3.97517	1.31757	not-significant
FYN_y420	-0.520664	-0.310582	-2.45745	0.0159335	0.0484646	-3.98304	1.31458	not-significant
SRC_y419	-0.520664	-0.310582	-2.45745	0.0159335	0.0484646	-3.98304	1.31458	not-significant
SIK3_s674	0.418373	-0.227183	2.45743	0.0159342	0.0484646	-3.98308	1.31458	not-significant
CCDC88A_s1652	0.463065	0.17178	2.45706	0.0159493	0.0484646	-3.98392	1.31458	not-significant
C17orf49_s62	-0.721994	0.414996	-2.45702	0.0159514	0.0484646	-3.98403	1.31458	Downregulated	C17orf49_s62
DNAJC5_s10	-0.474608	0.263015	-2.45698	0.015953	0.0484646	-3.98412	1.31458	not-significant
CCNK_s340	-0.576904	0.167471	-2.45549	0.0160148	0.0486263	-3.98754	1.31313	not-significant
ZFP91_s103	-0.515158	0.207339	-2.45482	0.0160427	0.0486613	-3.98909	1.31282	not-significant
PPP1R10_s542	-0.452083	-0.130816	-2.4548	0.0160434	0.0486613	-3.98913	1.31282	not-significant
TRA2A_s199	-0.524582	0.240323	-2.45305	0.0161168	0.0488319	-3.99316	1.3113	not-significant
TRA2B_s266	-0.524582	0.240323	-2.45305	0.0161168	0.0488319	-3.99316	1.3113	not-significant
HDAC4_s467	0.46097	0.279327	2.45253	0.0161385	0.0488579	-3.99435	1.31107	not-significant
LIMA1_s372	-0.723211	0.116952	-2.45241	0.0161436	0.0488579	-3.99463	1.31107	Downregulated	LIMA1_s372
SEPT10_s432	0.43858	-0.126994	2.45223	0.0161512	0.0488579	-3.99505	1.31107	not-significant
LARP7_s268	-0.54596	0.20282	-2.45069	0.016216	0.0490278	-3.99859	1.30956	not-significant
AHNAK_s135	0.486861	-0.586433	2.45021	0.0162359	0.0490619	-3.99968	1.30926	not-significant
SRSF11_s441	-0.590954	0.118036	-2.4498	0.0162534	0.0490725	-4.00063	1.30916	Downregulated	SRSF11_s441
CLNS1A_s102	-0.490182	0.264131	-2.44955	0.0162641	0.0490725	-4.00121	1.30916	not-significant
API5_s464	-0.657896	0.275825	-2.44952	0.0162654	0.0490725	-4.00128	1.30916	Downregulated	API5_s464
WRAP53_s491	-0.449335	0.133995	-2.44885	0.0162936	0.0491314	-4.00281	1.30864	not-significant
TRIM16_s62	-0.627277	-0.0430974	-2.44865	0.0163022	0.0491314	-4.00328	1.30864	Downregulated	TRIM16_s62
DHCR7_s14	-0.501829	-0.210715	-2.44835	0.0163149	0.0491437	-4.00397	1.30853	not-significant
CAMK2D_t336	-0.400256	-0.109484	-2.44642	0.0163966	0.0493634	-4.00838	1.30659	not-significant
FYN_s21	-0.398503	0.133003	-2.44597	0.0164157	0.049395	-4.00941	1.30632	not-significant
SAFB2_s513	-0.560658	-0.109143	-2.44277	0.0165525	0.0497583	-4.01675	1.30313	not-significant
TPD52_s176	-0.612438	-0.988656	-2.44274	0.016554	0.0497583	-4.01682	1.30313	Downregulated	TPD52_s176
EEF1B2_s95	-0.531269	-0.141497	-2.44203	0.0165843	0.0497906	-4.01844	1.30285	not-significant
SRRM1_t220	-0.544655	0.171923	-2.44192	0.0165892	0.0497906	-4.0187	1.30285	not-significant
ARHGAP45_s14	-0.584814	0.0770721	-2.44168	0.0165995	0.0497906	-4.01925	1.30285	not-significant
ZMYND8_s668	-0.568598	0.171511	-2.44149	0.0166074	0.0497906	-4.01967	1.30285	not-significant
COIL_s271	-0.573431	0.13473	-2.44147	0.0166086	0.0497906	-4.01973	1.30285	not-significant
TJP2_s1017	-0.513099	-0.398231	-2.44114	0.0166226	0.0498063	-4.02048	1.30272	not-significant
ZBTB7A_s337	-0.539303	0.0987892	-2.44034	0.0166572	0.0498838	-4.02232	1.30204	not-significant
DOCK7_s900	-0.432893	0.0297508	-2.43763	0.0167745	0.0502086	-4.02852	1.29922	not-significant
RAP1GAP_s562	-0.703999	-0.976657	-2.43724	0.0167915	0.0502331	-4.02941	1.29901	not-significant
SYNE1_s8234	0.393546	-0.218096	2.43666	0.0168167	0.050282	-4.03074	1.29859	not-significant
MECOM_s726	-0.496743	-0.268637	-2.43542	0.0168705	0.0504108	-4.03356	1.29748	not-significant
MED12_s698	-0.481403	0.124459	-2.43512	0.0168836	0.0504108	-4.03425	1.29748	not-significant
CCDC88B_s436	-0.493028	0.275016	-2.43506	0.0168864	0.0504108	-4.03439	1.29748	not-significant
USF2_y221	-0.521616	-0.0513767	-2.43447	0.0169123	0.0504615	-4.03574	1.29704	not-significant
CARMIL1_s1325	-0.420858	-0.117298	-2.43193	0.0170235	0.0507665	-4.04153	1.29442	not-significant
USP42_s856	-0.457448	0.189554	-2.43144	0.0170451	0.0508045	-4.04265	1.2941	not-significant
HSF1_s363	-0.474053	0.246382	-2.43073	0.0170763	0.0508706	-4.04426	1.29353	not-significant
MED12_s635	-0.533988	0.23788	-2.43027	0.0170968	0.050905	-4.04532	1.29324	not-significant
AHNAK_s1580	0.463627	-0.305019	2.4294	0.0171353	0.0509929	-4.04731	1.29249	not-significant
BCLAF1_s510	-0.599184	0.176617	-2.42847	0.0171765	0.0510889	-4.04943	1.29167	not-significant
DYNC1LI2_s117	-0.465937	0.216195	-2.4275	0.0172192	0.0511892	-4.05162	1.29082	not-significant
TCOF1_s446	-0.60803	0.370585	-2.4272	0.0172326	0.0512021	-4.05231	1.29071	not-significant
GFPT1_t263	-0.536321	-0.128679	-2.42677	0.017252	0.0512329	-4.0533	1.29045	not-significant
GOLM1_s191	-0.812299	-1.3432	-2.42559	0.0173046	0.0513623	-4.05599	1.28936	not-significant
LRP1_s4520	0.460685	0.0340902	2.42348	0.0173988	0.051615	-4.06078	1.28722	not-significant
MUC5AC_s5636	-0.972087	-1.25272	-2.42323	0.0174103	0.0516222	-4.06136	1.28716	not-significant
CAAP1_s89	-0.519548	0.0787716	-2.42211	0.0174603	0.0517434	-4.06389	1.28614	not-significant
BUD13_t159	-0.541002	0.0388681	-2.42171	0.0174783	0.0517696	-4.0648	1.28592	not-significant
APIP_s87	-0.688845	0.47902	-2.42094	0.0175132	0.0518459	-4.06656	1.28529	not-significant
SLC4A2_t115	-0.439532	-0.146249	-2.42041	0.0175373	0.0518903	-4.06777	1.28491	not-significant
SRSF11_s421	-0.561452	0.0683772	-2.42003	0.0175544	0.0519108	-4.06863	1.28474	not-significant
CDK12_s681s685	-0.493931	0.0506088	-2.41985	0.0175625	0.0519108	-4.06904	1.28474	not-significant
SMARCA5_s116	-0.576184	0.511921	-2.41915	0.0175942	0.0519749	-4.07063	1.28421	not-significant
CAMK2D_t337	-0.427543	-0.0917529	-2.41897	0.0176025	0.0519749	-4.07105	1.28421	not-significant
LARP1_t449	-0.518308	-0.033386	-2.41725	0.0176805	0.052178	-4.07495	1.28251	not-significant
TCOF1_s153	-0.723974	0.599098	-2.4165	0.0177145	0.0522369	-4.07664	1.28202	not-significant
PML_s403	-0.55583	0.390252	-2.41641	0.0177188	0.0522369	-4.07686	1.28202	not-significant
PUM2_s126	-0.412177	-0.0270141	-2.41545	0.0177624	0.0523383	-4.07902	1.28118	not-significant
MYCBP2_s1624	-0.407944	0.0738737	-2.41433	0.0178137	0.0524623	-4.08157	1.28015	not-significant
ZC3H4_s1269	-0.519483	0.0789959	-2.41365	0.017845	0.0525115	-4.08311	1.27975	not-significant
NOP58_t508	-0.529625	0.173986	-2.41327	0.0178622	0.0525115	-4.08396	1.27975	not-significant
INTS1_t83	-0.414531	-0.274189	-2.41323	0.0178641	0.0525115	-4.08406	1.27975	not-significant
WASF2_s103	-0.462307	-0.0238786	-2.41316	0.0178674	0.0525115	-4.08422	1.27975	not-significant
IWS1_s377	-0.533856	0.127073	-2.41155	0.0179414	0.0526643	-4.08786	1.27848	not-significant
NPM1_s70	-0.624112	0.451768	-2.4115	0.0179438	0.0526643	-4.08798	1.27848	not-significant
RNPS1_s155	-0.492024	0.207126	-2.41138	0.0179491	0.0526643	-4.08824	1.27848	not-significant
PHLDB2_s520	0.356393	-0.192937	2.41122	0.0179565	0.0526643	-4.0886	1.27848	not-significant
PWP1_t55	-0.480635	0.168923	-2.41072	0.0179797	0.0527052	-4.08974	1.27815	not-significant
SSB_s366	-0.563322	0.125251	-2.41029	0.0179996	0.0527344	-4.09072	1.27791	not-significant
SIPA1L1_s1564	-0.452919	-0.0907945	-2.4101	0.0180082	0.0527344	-4.09114	1.27791	not-significant
RICTOR_s21	-0.36744	0.0361132	-2.40928	0.0180462	0.0528184	-4.093	1.27722	not-significant
PDCD4_t79	-0.545204	-0.69257	-2.40878	0.0180694	0.0528592	-4.09413	1.27688	not-significant
PHB2_s91	-0.457668	-0.201918	-2.40837	0.0180885	0.0528689	-4.09506	1.2768	not-significant
RCOR1_s260	-0.477844	0.112477	-2.40831	0.0180914	0.0528689	-4.0952	1.2768	not-significant
MTOR_s1261	-0.427624	-0.0714438	-2.40751	0.0181285	0.0529238	-4.09701	1.27635	not-significant
CHAMP1_s476	-0.451944	-0.0366864	-2.40751	0.0181288	0.0529238	-4.09702	1.27635	not-significant
RFFL_s242	-0.449557	0.109855	-2.40498	0.0182465	0.0532401	-4.10272	1.27376	not-significant
RALBP1_s645	-0.45353	-0.182851	-2.40462	0.0182636	0.0532475	-4.10355	1.2737	not-significant
HMGA1_s36	-0.579876	0.414642	-2.40453	0.0182678	0.0532475	-4.10375	1.2737	not-significant
SEC16A_s1356s1359	-0.339287	0.0962019	-2.4042	0.0182833	0.0532655	-4.1045	1.27355	not-significant
HMGA1_s49	-0.510211	0.258665	-2.40328	0.0183264	0.053358	-4.10657	1.2728	not-significant
CHGA_s322	-0.909379	-1.23531	-2.40293	0.0183426	0.053358	-4.10735	1.2728	not-significant
PHRF1_s864	-0.491756	-0.110719	-2.40292	0.0183433	0.053358	-4.10738	1.2728	not-significant
SRSF2_t25	-0.499378	0.0836803	-2.40211	0.0183814	0.0534416	-4.10921	1.27212	not-significant
SMC4_s41	-0.534614	0.232795	-2.40125	0.0184221	0.0535324	-4.11116	1.27138	not-significant
HUWE1_s3757	-0.446008	-0.0657471	-2.40101	0.0184334	0.053538	-4.1117	1.27134	not-significant
NUP214_t437	-0.479239	0.0628505	-2.40053	0.0184561	0.0535765	-4.11279	1.27103	not-significant
ZBTB21_s714	-0.494035	0.186969	-2.39917	0.0185203	0.0537353	-4.11584	1.26974	not-significant
EBAG9_s36	-0.571897	-0.351185	-2.39751	0.0185992	0.0539369	-4.11959	1.26811	not-significant
NOB1_s201	-0.512512	0.0951262	-2.39659	0.0186431	0.0540366	-4.12166	1.26731	not-significant
TLE3_s286	-0.460777	0.21427	-2.3959	0.018676	0.0541041	-4.12321	1.26677	not-significant
AP3D1_s931	-0.519386	0.0272744	-2.39501	0.0187185	0.0541997	-4.12521	1.266	not-significant
NOP58_s502	-0.529212	0.119133	-2.39461	0.0187379	0.0542274	-4.12612	1.26578	not-significant
N4BP1_s288	-0.438656	0.0616646	-2.39441	0.0187472	0.0542274	-4.12656	1.26578	not-significant
LMNA_s18	0.447177	0.353254	2.39219	0.0188539	0.0545083	-4.13156	1.26354	not-significant
DBNL_s269	0.475502	-0.421577	2.3894	0.0189888	0.0548705	-4.13783	1.26066	not-significant
THUMPD1_s88	-0.492868	0.0817123	-2.38867	0.0190243	0.0549452	-4.13948	1.26007	not-significant
LIMA1_s491	-0.540886	-0.0360938	-2.38841	0.019037	0.0549538	-4.14006	1.26	not-significant
TNKS1BP1_s1621	-0.394119	-0.167562	-2.38721	0.0190951	0.0550936	-4.14274	1.2589	not-significant
HSH2D_s241	-0.556935	-0.272198	-2.38681	0.0191146	0.0551218	-4.14364	1.25868	not-significant
ATP2B1_s1140	-0.438063	-0.263363	-2.38544	0.0191819	0.055288	-4.14674	1.25737	not-significant
PTPRN2_s322	-0.61725	-0.799272	-2.38507	0.0191997	0.055311	-4.14755	1.25719	not-significant
NBN_s350	-0.627977	0.337264	-2.38324	0.0192895	0.0555417	-4.15165	1.25538	not-significant
KCTD12_s185	0.420027	0.405692	2.38203	0.0193492	0.0556854	-4.15437	1.25426	not-significant
DNAJC2_s47	-0.54911	0.449208	-2.38091	0.0194043	0.0558156	-4.15687	1.25324	not-significant
PI4KB_s413	-0.402994	0.0642675	-2.38056	0.0194217	0.0558374	-4.15766	1.25307	not-significant
CANX_t562	-0.432685	-0.156921	-2.37997	0.0194511	0.0558935	-4.15899	1.25264	not-significant
SAMHD1_s33	-0.629791	0.498462	-2.37888	0.0195052	0.0560209	-4.16143	1.25165	not-significant
BAP1_s292	-0.37961	0.0204736	-2.37842	0.0195281	0.0560471	-4.16246	1.25145	not-significant
CANX_s564	-0.419406	-0.191116	-2.37829	0.0195344	0.0560471	-4.16275	1.25145	not-significant
FAM83H_s523	-0.604877	0.316572	-2.3781	0.019544	0.0560471	-4.16318	1.25145	not-significant
KMT2D_s4738	-0.470931	0.0834852	-2.37735	0.0195814	0.0561261	-4.16486	1.25083	not-significant
ATXN1L_t330	-0.41579	-0.134176	-2.37703	0.0195973	0.0561376	-4.16557	1.25075	not-significant
RALGAPA2_s373	-0.403111	-0.244992	-2.37687	0.0196052	0.0561376	-4.16592	1.25075	not-significant
TMPO_s66	-0.360914	0.0988388	-2.37632	0.0196327	0.0561881	-4.16716	1.25036	not-significant
RGS14_s288	-0.514925	0.103086	-2.37514	0.0196917	0.0563201	-4.16979	1.24934	not-significant
FKBP15_s1162	-0.489659	0.21769	-2.375	0.0196986	0.0563201	-4.1701	1.24934	not-significant
PI4K2B_s17	-0.475097	-0.389449	-2.37118	0.0198908	0.0568408	-4.17863	1.24534	not-significant
PRCC_s267	-0.517863	0.112409	-2.3709	0.0199051	0.056853	-4.17926	1.24525	not-significant
ARL6IP4_s332	-0.495408	-0.114063	-2.36976	0.0199627	0.0569889	-4.1818	1.24421	not-significant
UBE2J1_s268	-0.534886	-0.829467	-2.36932	0.0199848	0.0570201	-4.18277	1.24397	not-significant
MPHOSPH8_s164	-0.538692	0.117577	-2.36915	0.0199937	0.0570201	-4.18317	1.24397	not-significant
BUD13_s222s226	-0.514706	0.232038	-2.36881	0.0200107	0.0570316	-4.18391	1.24388	not-significant
CCDC86_s91	-0.48621	0.364482	-2.36867	0.0200178	0.0570316	-4.18422	1.24388	not-significant
CEP350_t878	-0.392063	-0.148878	-2.36794	0.0200552	0.0571095	-4.18586	1.24329	not-significant
EAF1_s165	-0.458544	0.0879907	-2.3677	0.0200671	0.0571148	-4.18638	1.24325	not-significant
GOLM1_t255	-0.603214	-0.894627	-2.36683	0.0201118	0.0572133	-4.18834	1.2425	not-significant
POF1B_s56	-0.50895	-0.134265	-2.36639	0.0201339	0.0572476	-4.1893	1.24224	not-significant
[truncated: 3,683 more rows]
