# Supplementary material for: ITGB1-mediated molecular landscape and cuproptosis phenotype induced the worse prognosis in diffuse gastric cancer
Source: Front Oncol. 2023 Mar 16;13:1115510. doi: 10.3389/fonc.2023.1115510 (PMC10063208; doi:10.3389/fonc.2023.1115510)
Supplement: Supplementary file 4 [file Table_3.xlsx]

## Sheet: Table S3
The kinases associated with ITGB1
Kinase.Gene	mS	Enrichment	m	z.score	p.value	FDR
ABL1	-0.0376664	-0.571306	7	0.117043	0.453413	0.486392
ABL2	0.36687	5.56452	1	0.677411	0.249072	0.42051
ACTR2	-0.218632	-3.31611	3	-0.413971	0.339448	0.422948
ACVR2B	-0.134562	-2.04098	4	-0.214843	0.414945	0.464818
ADRBK1	0.102742	1.55834	42	1.71093	0.0435466	0.260163
ADRBK2	-0.275588	-4.17999	9	-0.984456	0.162446	0.415932
AKT1	0.0216391	0.328212	89	1.29304	0.0979985	0.40059
AKT2	0.0859198	1.30319	24	1.16435	0.12214	0.408183
AKT3	0.00898829	0.13633	17	0.48348	0.314377	0.42051
ARAF	-0.11354	-1.72212	21	-0.341482	0.36637	0.431133
ATM	-0.0761447	-1.15493	4	-0.0319745	0.487246	0.495205
ATR	-0.583898	-8.85628	2	-1.14652	0.12579	0.408183
AURKA	-0.333707	-5.06151	19	-1.8269	0.0338574	0.21321
AURKB	0.32686	4.95766	19	2.6798	0.00368331	0.0470183
BCKDK	-0.742132	-11.2563	2	-1.49677	0.0672261	0.33327
BLK	-0.520664	-7.89718	2	-1.00655	0.157075	0.408183
BLVRA	0.364189	5.52385	1	0.673215	0.250405	0.42051
BMX	-0.265524	-4.02734	3	-0.541093	0.294222	0.42051
BRAF	-0.417771	-6.33655	3	-0.953831	0.170085	0.418741
BTK	0.244755	3.71233	1	0.486279	0.313385	0.42051
CAMK1	0.0885836	1.34359	12	0.837766	0.201081	0.42051
CAMK1D	-0.347388	-5.26902	3	-0.763024	0.222725	0.42051
CAMK2A	-0.0129627	-0.196613	31	0.461589	0.322188	0.42051
CAMK2B	0.0623733	0.946049	25	1.00409	0.157667	0.408183
CAMK2D	0.111356	1.68899	22	1.30152	0.0965404	0.40059
CAMK2G	0.436781	6.62489	10	2.48819	0.0064198	0.0623256
CAMK4	-0.137257	-2.08185	23	-0.535405	0.296185	0.42051
CDC42BPA	0.103808	1.5745	9	0.797012	0.212722	0.42051
CDC42BPB	-0.28873	-4.37933	6	-0.854192	0.196499	0.42051
CDC7	-0.468909	-7.11219	2	-0.891993	0.186198	0.42051
CDK1	-0.186042	-2.8218	124	-2.09344	0.0181548	0.145055
CDK14	-0.354624	-5.37877	1	-0.451858	0.325686	0.42051
CDK16	0.12287	1.86363	2	0.417909	0.338007	0.422948
CDK19	-0.32046	-4.86058	1	-0.398385	0.345173	0.423095
CDK2	-0.272701	-4.1362	67	-2.64905	0.00403591	0.0470183
CDK3	-0.248271	-3.76565	6	-0.699074	0.242253	0.42051
CDK4	-0.449674	-6.82045	14	-2.24735	0.0123089	0.106221
CDK5	0.463892	7.0361	37	5.04424	2.28e-07	2.65e-05
CDK6	-0.348177	-5.28099	8	-1.24951	0.10574	0.404114
CDK7	-0.455048	-6.90195	32	-3.44525	0.000285269	0.00664677
CDK9	-0.199434	-3.02491	3	-0.361924	0.358704	0.429113
CHEK1	-0.162347	-2.4624	18	-0.640253	0.261004	0.42051
CHEK2	-0.45298	-6.87058	2	-0.856734	0.195796	0.42051
CHUK	0.120875	1.83337	46	1.98305	0.0236812	0.164289
CIT	1.60298	24.3132	2	3.69413	0.000110322	0.00367215
CLK1	-0.535901	-8.1283	43	-4.82358	7.05e-07	5.37e-05
CLK2	-0.455352	-6.90656	5	-1.36292	0.0864542	0.394977
CLK3	-0.331928	-5.03452	2	-0.588786	0.278003	0.42051
CLK4	-0.308359	-4.67704	1	-0.379444	0.352179	0.427384
CSF1R	-0.388145	-5.88719	4	-1.00865	0.156572	0.408183
CSNK1A1	-0.173851	-2.63689	46	-1.14564	0.125972	0.408183
CSNK1D	0.19063	2.89139	32	2.27159	0.0115558	0.103557
CSNK1E	-0.0702082	-1.06488	6	-0.0164009	0.493457	0.495205
CSNK1G1	-0.0839838	-1.27383	4	-0.056514	0.477466	0.494443
CSNK1G2	-0.314632	-4.77218	5	-0.870418	0.192036	0.42051
CSNK1G3	0.22967	3.48353	2	0.654312	0.256456	0.42051
CSNK2A1	-0.274489	-4.16332	114	-3.48534	0.000245752	0.00664677
CSNK2A2	0.0556585	0.844202	36	1.14185	0.126758	0.408183
DAPK1	0.569428	8.63682	6	2.4359	0.00742743	0.0692236
DAPK3	1.13137	17.16	2	2.65021	0.00402205	0.0470183
DMPK	0.77928	11.8197	13	4.76981	9.22e-07	5.37e-05
DYRK2	-0.41548	-6.30181	2	-0.773729	0.219545	0.42051
DYRK3	0.589172	8.93628	1	1.02535	0.152598	0.408183
EEF2K	-0.420163	-6.37283	1	-0.554438	0.28964	0.42051
EGFR	0.031413	0.476457	9	0.45708	0.323807	0.42051
EIF2AK2	-0.315979	-4.79262	15	-1.51578	0.064788	0.33327
EPHA1	-0.224819	-3.40995	3	-0.430743	0.333328	0.42051
EPHA2	-0.424682	-6.44138	3	-0.972567	0.165384	0.418741
EPHA3	-0.224819	-3.40995	3	-0.430743	0.333328	0.42051
EPHA4	-0.520664	-7.89718	2	-1.00655	0.157075	0.408183
EPHA5	-0.520664	-7.89718	2	-1.00655	0.157075	0.408183
EPHA6	-0.520664	-7.89718	2	-1.00655	0.157075	0.408183
EPHA7	-0.520664	-7.89718	2	-1.00655	0.157075	0.408183
EPHA8	-0.520664	-7.89718	1	-0.71174	0.238313	0.42051
EPHB1	-0.216352	-3.28152	3	-0.407789	0.341714	0.423095
EPHB2	-0.224819	-3.40995	3	-0.430743	0.333328	0.42051
EPHB3	-0.0768966	-1.16633	2	-0.0242738	0.490317	0.495205
EPHB6	0.36687	5.56452	1	0.677411	0.249072	0.42051
ERBB2	0.0565451	0.85765	6	0.469558	0.319335	0.42051
ERBB3	0.244755	3.71233	1	0.486279	0.313385	0.42051
ERBB4	0.244755	3.71233	2	0.687703	0.24582	0.42051
FGR	-0.101075	-1.53306	4	-0.110016	0.456198	0.486392
FLT1	-0.0768966	-1.16633	2	-0.0242738	0.490317	0.495205
FLT3	-0.756006	-11.4667	1	-1.08009	0.14005	0.408183
FYN	-0.0962053	-1.4592	4	-0.0947715	0.462248	0.4878
GRK1	-0.0319272	-0.484256	7	0.14081	0.44401	0.481183
GRK4	-0.241228	-3.65883	3	-0.475226	0.317313	0.42051
GRK5	-0.0460691	-0.698755	8	0.0879256	0.464968	0.488007
GRK6	-0.497717	-7.54913	5	-1.51119	0.0653703	0.33327
GRK7	-0.359174	-5.44778	5	-1.02631	0.152373	0.408183
GSK3A	0.294437	4.46587	60	4.36903	6.24e-06	0.000290782
GSK3B	0.188241	2.85514	64	3.18259	0.000729828	0.0132865
GTF2F1	-0.488274	-7.4059	1	-0.661044	0.254292	0.42051
HCK	-0.137954	-2.09242	4	-0.22546	0.410811	0.46241
HIPK1	-0.298188	-4.52278	4	-0.727051	0.233597	0.42051
HIPK2	-0.193529	-2.93536	43	-1.30962	0.0951617	0.40059
ICK	-0.33726	-5.1154	2	-0.600588	0.274057	0.42051
IKBKB	0.132779	2.01393	45	2.08636	0.018473	0.145055
INSR	0.168337	2.55325	6	0.898155	0.184552	0.42051
ITK	-0.520664	-7.89718	2	-1.00655	0.157075	0.408183
JAK2	0.322949	4.89834	3	1.05424	0.145886	0.408183
JAK3	0.244755	3.71233	1	0.486279	0.313385	0.42051
KDR	0.392271	5.94979	1	0.717169	0.236635	0.42051
KIT	-0.599111	-9.08703	3	-1.44544	0.0741673	0.353279
LATS1	0.493204	7.48069	3	1.5158	0.0647852	0.33327
LCK	0.322949	4.89834	3	1.05424	0.145886	0.408183
LYN	-0.570454	-8.65237	1	-0.78967	0.21486	0.42051
MAK	0.29417	4.46183	11	1.86932	0.0307889	0.199272
MAP2K1	-0.0378662	-0.574337	33	0.252332	0.400392	0.45508
MAP2K2	-0.0749144	-1.13627	12	-0.0487111	0.480575	0.495205
MAP2K3	0.322647	4.89375	7	1.60913	0.0537942	0.313351
MAP2K4	0.281843	4.27486	28	2.88031	0.0019864	0.0289269
MAP2K5	-0.303425	-4.6022	5	-0.831195	0.202932	0.42051
MAP2K6	0.0146622	0.22239	14	0.47198	0.318471	0.42051
MAP2K7	-0.0794576	-1.20518	13	-0.0763392	0.469575	0.488441
MAP3K2	-0.465168	-7.05545	1	-0.624879	0.266025	0.42051
MAP3K5	0.152479	2.31273	1	0.34185	0.366232	0.431133
MAP3K7	0.174864	2.65225	2	0.532997	0.297018	0.42051
MAP3K8	0.0597149	0.905728	2	0.278116	0.390462	0.447797
MAP4K6	-0.173758	-2.63548	1	-0.16877	0.432989	0.475879
MAPK1	-0.0148046	-0.224549	92	0.767535	0.221382	0.42051
MAPK10	0.0516427	0.783292	7	0.486879	0.313172	0.42051
MAPK11	-0.372291	-5.64673	18	-2.03439	0.0209563	0.15751
MAPK12	-0.207326	-3.14462	10	-0.699841	0.242013	0.42051
MAPK13	-0.27606	-4.18714	8	-0.930243	0.176123	0.418741
MAPK14	-0.163022	-2.47264	9	-0.455899	0.324231	0.42051
MAPK15	0.258366	3.91878	1	0.507583	0.305873	0.42051
MAPK3	-0.0576575	-0.874522	103	0.131413	0.447724	0.482962
MAPK6	-0.318319	-4.82811	1	-0.395034	0.346409	0.423095
MAPK7	-0.0637197	-0.966471	26	0.0176425	0.492962	0.495205
MAPK8	0.293011	4.44425	32	3.17806	0.000741309	0.0132865
MAPK9	0.11131	1.6883	14	1.03799	0.149638	0.408183
MAPKAPK2	0.227072	3.44412	8	1.29712	0.0972949	0.40059
MAPKAPK3	0.749572	11.3692	4	2.55282	0.00534278	0.0576358
MAPKAPK5	0.747522	11.3381	4	2.5464	0.00544201	0.0576358
MARK1	0.496124	7.52497	12	3.04743	0.00115405	0.0192067
MARK2	-0.227799	-3.45514	3	-0.438821	0.330396	0.42051
MARK3	0.28956	4.39191	14	2.08188	0.0186766	0.145055
MARK4	0.225232	3.41621	18	1.93346	0.0265897	0.177011
MET	0.100877	1.53006	7	0.690764	0.244857	0.42051
MKNK2	0.209597	3.17906	1	0.43125	0.333143	0.42051
MOK	-0.199015	-3.01856	3	-0.360788	0.359129	0.429113
MST1R	-0.520664	-7.89718	1	-0.71174	0.238313	0.42051
MST3	-0.488073	-7.40286	1	-0.66073	0.254393	0.42051
MTOR	-0.208742	-3.1661	10	-0.706852	0.239829	0.42051
MYLK	1.60298	24.3132	2	3.69413	0.000110322	0.00367215
NEK1	-0.203614	-3.08833	4	-0.431001	0.333234	0.42051
NEK2	-0.241754	-3.66681	23	-1.31979	0.0934519	0.40059
NEK4	-0.258294	-3.91769	3	-0.521494	0.301011	0.42051
NLK	-0.347956	-5.27764	7	-1.16789	0.121425	0.408183
NUAK1	0.677081	10.2696	3	2.01428	0.0219899	0.160114
NUAK2	0.161127	2.4439	1	0.355386	0.36115	0.429326
PAK1	0.0127533	0.193435	37	0.749117	0.226893	0.42051
PAK2	-0.00423722	-0.0642682	30	0.528886	0.298442	0.42051
PAK3	0.250334	3.79695	5	1.10688	0.134173	0.408183
PAK4	-0.145001	-2.19931	15	-0.479319	0.315856	0.42051
PAK5	0.0517668	0.785175	6	0.451239	0.325909	0.42051
PAK6	0.167436	2.53959	5	0.816747	0.207037	0.42051
PBK	0.258366	3.91878	1	0.507583	0.305873	0.42051
PDGFRA	-0.0768966	-1.16633	2	-0.0242738	0.490317	0.495205
PDGFRB	-0.53726	-8.14891	3	-1.27776	0.100667	0.404114
PDHK3	0.291773	4.42547	4	1.11974	0.131412	0.408183
PDHK4	-0.248694	-3.77207	6	-0.700696	0.241746	0.42051
PDK1	-0.0452455	-0.686263	25	0.161877	0.435701	0.476612
PDK2	0.0282985	0.429219	11	0.489153	0.312367	0.42051
PDK3	-0.353952	-5.36858	1	-0.450807	0.326064	0.42051
PDK4	-0.353952	-5.36858	1	-0.450807	0.326064	0.42051
PDPK1	-0.175576	-2.66306	2	-0.242701	0.404118	0.457085
PIM1	-0.230255	-3.49239	11	-0.853027	0.196822	0.42051
PIM2	-0.46686	-7.08111	3	-1.08691	0.138538	0.408183
PIM3	-0.417771	-6.33655	3	-0.953831	0.170085	0.418741
PKD1	-0.0531684	-0.806433	22	0.09369	0.462678	0.4878
PKD2	-0.0187473	-0.28435	6	0.180895	0.428225	0.475126
PKM	-0.444288	-6.73875	1	-0.592198	0.276859	0.42051
PLK1	0.0937657	1.42219	36	1.49972	0.0668436	0.33327
PLK2	-0.256639	-3.89258	3	-0.517007	0.302576	0.42051
PLK3	0.339324	5.14671	2	0.897031	0.184851	0.42051
PLK4	-0.573242	-8.69467	5	-1.77552	0.0379064	0.232426
PRKAA1	-0.189426	-2.87313	18	-0.820076	0.206086	0.42051
PRKAA2	-0.130935	-1.98597	28	-0.538382	0.295157	0.42051
PRKACA	-0.0377398	-0.57242	55	0.327227	0.371748	0.435263
PRKACB	-0.235892	-3.5779	18	-1.12863	0.129526	0.408183
PRKACG	-0.158743	-2.40775	18	-0.616325	0.26884	0.42051
PRKCA	0.248744	3.77283	48	3.41229	0.000322096	0.00682257
PRKCB	-0.041178	-0.624569	50	0.273946	0.392063	0.447797
PRKCD	-0.133521	-2.02518	34	-0.616862	0.268663	0.42051
PRKCE	0.130147	1.974	25	1.53448	0.0624559	0.33327
PRKCG	-0.12474	-1.89199	44	-0.610574	0.270741	0.42051
PRKCH	-0.113175	-1.71658	18	-0.313728	0.376864	0.439046
PRKCI	-0.222453	-3.37406	26	-1.24919	0.105798	0.404114
PRKCQ	-0.310923	-4.71593	2	-0.542292	0.293809	0.42051
PRKCT	0.069306	1.0512	35	1.25225	0.105239	0.404114
PRKCZ	-0.000833256	-0.0126384	13	0.367365	0.356673	0.429113
PRKD1	0.236817	3.59193	8	1.34026	0.0900798	0.40059
PRKD2	0.139173	2.11092	2	0.453997	0.324915	0.42051
PRKDC	-0.340145	-5.15915	34	-2.50262	0.00616395	0.0623256
PRKG1	0.235714	3.5752	36	2.83277	0.00230732	0.0316239
PRKG2	-0.250514	-3.79967	25	-1.44453	0.0742947	0.353279
PTK6	0.190385	2.88767	4	0.802361	0.211172	0.42051
RAF1	-0.0440822	-0.668619	69	0.284055	0.388184	0.447757
RET	0.362046	5.49134	2	0.947325	0.171736	0.418741
ROCK1	0.249608	3.78594	49	3.45713	0.000272983	0.00664677
ROCK2	0.592737	8.99035	24	5.05052	2.2e-07	2.65e-05
RPS6KA1	-0.178477	-2.70705	5	-0.393896	0.346829	0.423095
RPS6KA2	-0.225062	-3.41364	30	-1.36422	0.0862498	0.394977
RPS6KA3	-0.161239	-2.4456	18	-0.632899	0.2634	0.42051
RPS6KA5	-0.251426	-3.81351	1	-0.290335	0.38578	0.447198
RPS6KB1	-0.16958	-2.5721	7	-0.42922	0.333882	0.42051
RPS6KB2	0.32765	4.96964	3	1.06699	0.142989	0.408183
SGK1	-0.34282	-5.19973	8	-1.22579	0.110139	0.408183
SGK2	0.00279994	0.0424681	1	0.107575	0.457166	0.486392
SGK3	-0.479398	-7.27128	2	-0.91521	0.180041	0.42051
SRC	-0.103813	-1.57459	10	-0.187503	0.425633	0.47451
SRRM1	0.334632	5.07555	3	1.08591	0.138758	0.408183
STK11	-0.110177	-1.67111	6	-0.169637	0.432648	0.475879
STK3	1.19772	18.1664	1	1.97784	0.0239736	0.164289
STK38	0.493204	7.48069	3	1.5158	0.0647852	0.33327
SYK	0.244755	3.71233	1	0.486279	0.313385	0.42051
TBK1	-0.369685	-5.6072	2	-0.672361	0.250677	0.42051
TGFBR2	0.336728	5.10733	23	3.02249	0.00125352	0.0194713
TLK1	-0.588772	-8.93021	2	-1.15731	0.123573	0.408183
TLK2	-0.122065	-1.85142	3	-0.152179	0.439523	0.478546
TRKA	0.36687	5.56452	1	0.677411	0.249072	0.42051
TRKB	-0.520664	-7.89718	1	-0.71174	0.238313	0.42051
TRPM6	-0.740402	-11.2301	1	-1.05567	0.145559	0.408183
TTK	-0.123211	-1.8688	25	-0.448272	0.326978	0.42051
TXK	-0.520664	-7.89718	2	-1.00655	0.157075	0.408183
TYK2	0.244755	3.71233	2	0.687703	0.24582	0.42051
UHMK1	-0.0604997	-0.917631	2	0.0120206	0.495205	0.495205
VRK1	0.258366	3.91878	1	0.507583	0.305873	0.42051
WNK1	0.532792	8.08113	1	0.937108	0.174351	0.418741
WNK2	0.532792	8.08113	1	0.937108	0.174351	0.418741
YES1	-0.0447208	-0.678304	6	0.081315	0.467596	0.488441
