# Supplementary material for: ITGB1-mediated molecular landscape and cuproptosis phenotype induced the worse prognosis in diffuse gastric cancer
Source: Front Oncol. 2023 Mar 16;13:1115510. doi: 10.3389/fonc.2023.1115510 (PMC10063208; doi:10.3389/fonc.2023.1115510)
Supplement: Supplementary file 5 [file Table_4.xlsx]

## Sheet: CPTAC
mRNA differential analysis in CPTAC database
	logFC	AveExpr	t	P.Value	adj.P.Val	B
ITGB1	0.809302	14.1138	11.2277	1.5617e-17	3.87833e-13	28.9649
RAB31	1.33047	11.4285	9.06597	1.46255e-13	1.81604e-09	20.3573
NRP2	1.33118	10.3011	8.10322	9.30701e-12	6.2447e-08	16.4204
SDC2	1.01488	10.9371	8.08523	1.00583e-11	6.2447e-08	16.3467
ARMC9	1.18182	8.44557	7.92849	1.97834e-11	9.58069e-08	15.7044
ANO6	0.548547	11.3532	7.89208	2.31473e-11	9.58069e-08	15.5552
OSTM1	0.514713	10.1486	7.85067	2.76731e-11	9.81763e-08	15.3856
ANTXR1	1.5953	12.1506	7.80179	3.4165e-11	1.04476e-07	15.1854
RAI14	0.958857	11.0164	7.77795	3.78629e-11	1.04476e-07	15.0878
LRP12	0.951039	8.30142	7.73703	4.51636e-11	1.12159e-07	14.9203
CLIC4	1.01164	12.4675	7.68379	5.68043e-11	1.28243e-07	14.7024
CALD1	1.36326	13.7119	7.65095	6.5432e-11	1.35411e-07	14.5681
GASK1B	1.08822	11.5846	7.53453	1.0797e-10	2.06256e-07	14.0922
TWSG1	0.978738	10.686	7.44663	1.57523e-10	2.79423e-07	13.7332
RASSF8	1.30508	9.15617	7.383	2.06992e-10	3.1503e-07	13.4736
CDH11	1.24222	11.4382	7.37493	2.14285e-10	3.1503e-07	13.4407
MSC-AS1	1.10969	7.70364	7.37345	2.15652e-10	3.1503e-07	13.4346
FSTL1	1.04178	13.7294	7.35438	2.3403e-10	3.19233e-07	13.3569
FRMD6	1.21344	9.76732	7.34443	2.44239e-10	3.19233e-07	13.3163
CORO1C	0.580705	11.7165	7.27524	3.28543e-10	4.07951e-07	13.0345
ANTXR2	1.07445	11.1026	7.24662	3.71371e-10	4.39173e-07	12.918
ASPN	1.80853	11.4211	7.23075	3.97475e-10	4.47064e-07	12.8534
STON1	1.47013	9.13593	7.21211	4.30473e-10	4.47064e-07	12.7776
PLXDC2	1.43214	11.3897	7.21126	4.3205e-10	4.47064e-07	12.7741
KCTD10	0.626631	10.972	7.17869	4.96623e-10	4.93326e-07	12.6417
DPYSL3	1.71011	12.0473	7.1691	5.17407e-10	4.94203e-07	12.6028
LAMA4	0.954037	12.0417	7.1585	5.41388e-10	4.97957e-07	12.5597
ATP5IF1	-0.550007	10.6288	-7.13177	6.0692e-10	5.38295e-07	12.4511
SHC4	1.76247	5.26356	7.10139	6.90976e-10	5.66124e-07	12.3278
MICAL2	0.828195	11.4497	7.09613	7.06686e-10	5.66124e-07	12.3064
MICALCL	0.828195	11.4497	7.09613	7.06686e-10	5.66124e-07	12.3064
EPDR1	1.23349	8.65354	7.08357	7.4559e-10	5.78625e-07	12.2554
ENTPD1	0.798387	11.4671	7.06505	8.06924e-10	6.02245e-07	12.1803
RECQL	0.49651	10.5968	7.05999	8.24527e-10	6.02245e-07	12.1598
PEA15	0.627268	11.9505	7.01925	9.80935e-10	6.84623e-07	11.9947
NOX4	1.78258	6.50895	7.01651	9.92447e-10	6.84623e-07	11.9836
PKD2	1.09487	10.3489	6.98955	1.11327e-09	7.47213e-07	11.8744
HOPX	1.76228	9.0961	6.98257	1.14684e-09	7.49488e-07	11.8461
AKT3	1.07579	9.61763	6.96799	1.2203e-09	7.67649e-07	11.7871
PMP22	0.982783	11.3518	6.9649	1.23645e-09	7.67649e-07	11.7746
BICC1	1.36346	9.5495	6.95161	1.30841e-09	7.92516e-07	11.7208
FBXO32	1.44189	10.3949	6.93817	1.38542e-09	8.19178e-07	11.6665
ZNF532	0.808859	10.3944	6.89553	1.66075e-09	9.59143e-07	11.4941
CSGALNACT2	0.846933	10.6668	6.887	1.72203e-09	9.7193e-07	11.4597
ZEB1	1.10066	10.6083	6.8808	1.76799e-09	9.75693e-07	11.4347
RAB23	1.13501	9.8102	6.87492	1.81275e-09	9.78648e-07	11.4109
FAP	1.90769	9.80612	6.8693	1.85656e-09	9.79894e-07	11.3882
CALU	0.681754	12.5358	6.85793	1.94837e-09	9.79894e-07	11.3423
TIMP2	1.28555	13.4875	6.85663	1.9591e-09	9.79894e-07	11.3371
MRAS	0.930057	9.20195	6.85498	1.97289e-09	9.79894e-07	11.3304
KATNAL1	0.927552	8.25356	6.81454	2.34224e-09	1.14054e-06	11.1673
RHOQ	0.590353	10.8299	6.78872	2.6131e-09	1.24795e-06	11.0633
DDR2	1.23447	11.2975	6.76564	2.88149e-09	1.34365e-06	10.9703
FKBP7	0.908949	8.58021	6.75868	2.96776e-09	1.34365e-06	10.9423
LUM	1.37061	14.4169	6.75804	2.9758e-09	1.34365e-06	10.9397
LHFPL2	0.747721	11.0421	6.71131	3.62632e-09	1.60815e-06	10.7518
EOGT	0.785353	9.68039	6.70106	3.78696e-09	1.62476e-06	10.7106
SEPTIN7P6	0.689855	8.10633	6.70058	3.79463e-09	1.62476e-06	10.7087
DGKI	1.51965	5.78832	6.67297	4.26425e-09	1.77274e-06	10.5978
PDE3A	1.65809	9.27646	6.67193	4.28303e-09	1.77274e-06	10.5936
SERINC1	0.445667	12.5139	6.66108	4.48381e-09	1.82543e-06	10.5501
SGTB	0.716012	8.26129	6.6292	5.12946e-09	2.02113e-06	10.4222
SPSB1	0.811367	9.67375	6.62808	5.15392e-09	2.02113e-06	10.4177
SH3GLB1	0.380683	11.5813	6.62557	5.20868e-09	2.02113e-06	10.4076
C3orf80	1.42637	6.72292	6.61588	5.42585e-09	2.05569e-06	10.3688
ITGA1	0.863846	11.8434	6.61425	5.46331e-09	2.05569e-06	10.3623
ZNF25	0.737685	8.69783	6.60396	5.70545e-09	2.0945e-06	10.3211
PALLD	1.08193	12.509	6.5996	5.81144e-09	2.0945e-06	10.3036
COL10A1	3.20545	8.48304	6.59894	5.82742e-09	2.0945e-06	10.301
MOGS	-0.433685	10.6062	-6.59585	5.90381e-09	2.0945e-06	10.2886
KERA	1.95457	2.86682	6.55918	6.88975e-09	2.40986e-06	10.1418
NID2	1.06632	10.0621	6.53907	7.49802e-09	2.53537e-06	10.0614
SEPTIN7	0.475554	11.8119	6.53901	7.50002e-09	2.53537e-06	10.0612
MOXD1	1.46588	9.15234	6.53728	7.55485e-09	2.53537e-06	10.0542
LPAR2	-0.75725	8.92088	-6.53075	7.76515e-09	2.53827e-06	10.0281
NADK	-0.45453	11.1353	-6.53066	7.76792e-09	2.53827e-06	10.0278
FERMT2	1.17782	10.8106	6.52716	7.88332e-09	2.54252e-06	10.0138
NTM	1.76188	7.26321	6.50675	8.58928e-09	2.71527e-06	9.93229
FGF1	1.21368	5.86644	6.50335	8.71262e-09	2.71527e-06	9.91875
INHBA	1.74337	10.3269	6.50242	8.74696e-09	2.71527e-06	9.91501
PRKG1	1.073	8.82713	6.48061	9.58566e-09	2.93889e-06	9.828
ARSB	0.720486	9.09234	6.44939	1.09271e-08	3.30932e-06	9.70355
MSN	0.707343	12.9198	6.43949	1.139e-08	3.37831e-06	9.66413
GUCY1A1	1.4679	10.5044	6.43872	1.1427e-08	3.37831e-06	9.66105
SOCS5	0.531282	9.76668	6.43302	1.17031e-08	3.41922e-06	9.63837
EDNRA	1.13616	9.68494	6.41667	1.25332e-08	3.61917e-06	9.57326
AMOTL1	1.11555	10.4634	6.38827	1.41149e-08	4.02906e-06	9.46035
PICALM	0.360584	12.4082	6.37702	1.4795e-08	4.17522e-06	9.41564
RBFOX2	0.580044	11.2854	6.36234	1.57313e-08	4.36833e-06	9.35734
QKI	0.748118	11.1679	6.36083	1.58311e-08	4.36833e-06	9.35133
PRNP	0.744969	11.4663	6.33707	1.74833e-08	4.72231e-06	9.25703
GUCY1B1	1.0898	9.89651	6.33692	1.74943e-08	4.72231e-06	9.25644
SEPTIN7P8	0.687545	7.49375	6.32668	1.82582e-08	4.87552e-06	9.21584
ENOX1	1.08849	6.18962	6.31565	1.91184e-08	5.05092e-06	9.17211
LAMB1	0.710337	12.8923	6.29408	2.09171e-08	5.41428e-06	9.0867
TRIM59-IFT80	1.55616	4.61555	6.29394	2.09298e-08	5.41428e-06	9.08612
ST6GALNAC5	1.685	7.37377	6.29082	2.12039e-08	5.42864e-06	9.07376
SGCB	0.661145	10.5045	6.28539	2.1689e-08	5.49617e-06	9.05228
LAYN	1.25644	7.87612	6.28229	2.19711e-08	5.51141e-06	9.04001
SUGCT	1.49874	4.80631	6.26352	2.37578e-08	5.90002e-06	8.96575
ARL10	0.869208	8.00949	6.25569	2.45443e-08	6.03499e-06	8.93481
HDGFL3	0.953188	8.91635	6.24632	2.55204e-08	6.21347e-06	8.89778
SPIN1	0.407662	11.3182	6.24195	2.59885e-08	6.26601e-06	8.88052
MSRB3	1.49241	10.4604	6.23583	2.6659e-08	6.36587e-06	8.85632
C4orf3	0.455543	11.5567	6.22677	2.76815e-08	6.51464e-06	8.82058
PGAP2	-0.440052	8.57723	-6.22345	2.80671e-08	6.51464e-06	8.80744
LTBP1	1.20091	11.9404	6.22343	2.8069e-08	6.51464e-06	8.80738
TSHZ2	1.34523	8.8828	6.22056	2.84053e-08	6.53165e-06	8.79607
GPR176	0.980558	8.56451	6.21447	2.9134e-08	6.59948e-06	8.77201
KIRREL1	0.966354	10.6004	6.21319	2.92894e-08	6.59948e-06	8.76696
PRRX1	1.54942	10.2757	6.21148	2.94976e-08	6.59948e-06	8.76024
PDLIM3	1.50842	11.0739	6.20724	3.00226e-08	6.65699e-06	8.74348
CAMSAP2	0.55679	10.095	6.20241	3.06303e-08	6.72413e-06	8.72445
CHSY3	0.945301	6.94432	6.20056	3.0867e-08	6.72413e-06	8.71714
RNF144A	1.18232	9.11174	6.18262	3.32528e-08	7.18086e-06	8.64645
KLHL5	0.761807	9.93354	6.17631	3.41354e-08	7.30792e-06	8.62157
LAMC1	0.763574	12.8189	6.16786	3.53524e-08	7.50377e-06	8.58831
IGFBP7	0.986148	13.8137	6.15611	3.71179e-08	7.81174e-06	8.54204
DIO2	1.38126	10.9218	6.14424	3.89886e-08	8.13588e-06	8.49535
LETM1	-0.588979	10.144	-6.14224	3.93133e-08	8.13588e-06	8.48748
GNB4	0.97326	9.33275	6.13593	4.0353e-08	8.28205e-06	8.46269
NBEAP2	1.0267	6.07423	6.11228	4.45042e-08	9.05916e-06	8.36973
TAFA5	1.55669	7.09836	6.10703	4.5481e-08	9.14069e-06	8.34912
CCSER2	0.5439	10.4671	6.10618	4.56409e-08	9.14069e-06	8.34579
GAK	-0.516178	11.1809	-6.10244	4.63526e-08	9.20897e-06	8.3311
DEGS1	0.548962	10.741	6.10025	4.67725e-08	9.21864e-06	8.32254
STOM	0.661743	12.2499	6.08455	4.99084e-08	9.75924e-06	8.26094
ARL8B	0.247626	11.1987	6.07505	5.19061e-08	1.00706e-05	8.22368
NAP1L4P3	0.618812	7.49194	6.05969	5.53036e-08	1.06466e-05	8.1635
PDGFC	0.998168	9.07609	6.05221	5.70366e-08	1.08958e-05	8.13421
GLT8D2	1.20785	8.92173	6.04156	5.95974e-08	1.12808e-05	8.09252
SFRP4	2.85525	10.8856	6.04009	5.99607e-08	1.12808e-05	8.08676
SPOCK1	2.19284	9.02354	6.0311	6.22234e-08	1.16185e-05	8.0516
TMEM43	0.541665	11.2123	6.02081	6.49202e-08	1.20315e-05	8.01133
GFPT2	1.62142	8.36252	6.00629	6.89179e-08	1.26484e-05	7.95462
PLS3	0.530739	12.0715	6.00507	6.9267e-08	1.26484e-05	7.94982
TSEN54	-0.454188	9.348	-6.00324	6.9789e-08	1.26507e-05	7.9427
TSPAN2	1.39255	8.85075	5.99948	7.08772e-08	1.27548e-05	7.92802
NPTN	0.408865	11.6003	5.99554	7.20353e-08	1.27847e-05	7.91264
COPS8	0.385189	9.9608	5.99542	7.20731e-08	1.27847e-05	7.91214
POGLUT2	0.893785	7.66274	5.99121	7.33308e-08	1.29156e-05	7.89572
CNN3	0.744725	11.8821	5.9881	7.42746e-08	1.29897e-05	7.88358
PLSCR4	1.14917	9.53549	5.98364	7.56495e-08	1.31376e-05	7.86618
PARVA	0.696572	11.2563	5.97848	7.72729e-08	1.33263e-05	7.84603
BICD1	0.664982	8.80484	5.97344	7.88894e-08	1.35113e-05	7.82639
CDS2	0.377962	10.4905	5.97046	7.98612e-08	1.35841e-05	7.81477
ATL3	0.46221	11.1674	5.93677	9.1709e-08	1.54357e-05	7.68352
ARMH4	0.718151	7.3594	5.93476	9.24672e-08	1.54357e-05	7.6757
IL1R1	0.856529	11.7245	5.93299	9.31393e-08	1.54357e-05	7.66883
CD109	1.35422	9.3572	5.93275	9.32332e-08	1.54357e-05	7.66788
PLEKHJ1	-0.57615	10.4357	-5.92233	9.7303e-08	1.59203e-05	7.62734
MARVELD1	0.985476	10.0989	5.92198	9.74424e-08	1.59203e-05	7.62598
KDF1	-0.898773	7.92056	-5.91733	9.93184e-08	1.6079e-05	7.60789
POGLUT3	0.661634	10.5847	5.91637	9.97085e-08	1.6079e-05	7.60417
PICK1	-0.487483	8.95833	-5.91165	1.01654e-07	1.62468e-05	7.58584
SEC23A	0.60286	11.1113	5.91069	1.02058e-07	1.62468e-05	7.58208
ZNF365	1.5955	4.31394	5.90767	1.03329e-07	1.63444e-05	7.57034
DOK5	1.507	6.1102	5.89893	1.07091e-07	1.68322e-05	7.53641
PIP4P2	0.844622	8.12831	5.89281	1.09809e-07	1.71509e-05	7.51264
FBXO46	-0.561989	8.72748	-5.88221	1.14679e-07	1.77997e-05	7.47147
GPX8	0.951934	9.64609	5.87486	1.18179e-07	1.82289e-05	7.44296
AIDA	0.345674	10.7819	5.8723	1.19421e-07	1.82703e-05	7.43304
JCAD	0.843052	9.89179	5.87128	1.19919e-07	1.82703e-05	7.42909
VCAN	1.22017	12.6706	5.86973	1.20681e-07	1.82744e-05	7.42308
KCNQ3	1.35127	5.84915	5.86074	1.25197e-07	1.88432e-05	7.38824
COL8A1	1.8455	11.4337	5.85611	1.27589e-07	1.90877e-05	7.37029
GATA6	-0.997908	10.2147	-5.85358	1.28915e-07	1.91705e-05	7.36048
SH3PXD2A	0.802912	11.5511	5.84777	1.3201e-07	1.94797e-05	7.33798
RTN4	0.501464	12.1737	5.84675	1.32563e-07	1.94797e-05	7.33402
EID1	0.602683	11.8836	5.84185	1.35238e-07	1.97559e-05	7.31507
LGALS1	0.988274	11.8924	5.83791	1.37435e-07	1.99547e-05	7.29979
MYOF	0.795408	12.0359	5.83654	1.38206e-07	1.99547e-05	7.29448
TGFBR1	0.605993	11.1401	5.83179	1.4091e-07	2.01701e-05	7.27611
MEN1	-0.397833	9.33186	-5.83107	1.41323e-07	2.01701e-05	7.27333
TGFBI	1.03161	12.5177	5.82552	1.44561e-07	2.05145e-05	7.25184
GLIPR1	0.774798	10.7961	5.81275	1.52285e-07	2.14878e-05	7.20248
BNIP2	0.35631	11.036	5.80397	1.57833e-07	2.21448e-05	7.16855
AXL	0.780773	10.4375	5.80234	1.58883e-07	2.21669e-05	7.16226
UACA	0.558179	11.3291	5.79845	1.61422e-07	2.23321e-05	7.14723
FKBP14	0.638201	9.31052	5.79777	1.61866e-07	2.23321e-05	7.14463
IDS	0.589444	11.8847	5.79391	1.64432e-07	2.24815e-05	7.12972
CRACR2B	-1.01486	9.6535	-5.79342	1.64759e-07	2.24815e-05	7.12783
SEPTIN7P7	0.642606	6.53535	5.79116	1.66287e-07	2.25124e-05	7.11908
MDFIC	0.717122	9.99867	5.7904	1.66799e-07	2.25124e-05	7.11616
SFXN3	0.675556	10.2781	5.78439	1.70927e-07	2.29449e-05	7.09298
MAEA	-0.398337	10.5183	-5.77007	1.81181e-07	2.41117e-05	7.03775
STX2	0.63812	9.13903	5.76956	1.81561e-07	2.41117e-05	7.03576
SYT11	0.886622	9.69374	5.76738	1.83174e-07	2.41965e-05	7.02737
LRCH2	0.985724	6.80998	5.75656	1.9141e-07	2.51506e-05	6.98568
SAMD4A	1.03169	9.39025	5.75138	1.95483e-07	2.54222e-05	6.96572
PDE10A	1.10092	7.65336	5.75004	1.96548e-07	2.54222e-05	6.96057
LINC00473	1.10092	7.65336	5.75004	1.96548e-07	2.54222e-05	6.96057
YAF2	0.319298	8.70235	5.74861	1.97697e-07	2.54383e-05	6.95504
FUT11	0.561636	8.47768	5.73212	2.11384e-07	2.70594e-05	6.89158
CEP112	1.05785	7.2278	5.72798	2.14958e-07	2.73736e-05	6.87569
LIMS1	0.501077	11.2247	5.72671	2.16074e-07	2.73736e-05	6.87078
GINM1	0.381604	9.93744	5.72549	2.17146e-07	2.73736e-05	6.86609
FBN1	1.13592	12.5716	5.72125	2.20907e-07	2.77071e-05	6.84981
GEM	1.21851	10.4925	5.71288	2.28531e-07	2.85193e-05	6.81765
FEM1B	0.347227	11.021	5.71164	2.2969e-07	2.85206e-05	6.81286
LOC102724064	-0.980573	6.26516	-5.70907	2.32095e-07	2.86759e-05	6.80298
CNKSR1	-0.824707	8.67057	-5.69904	2.41713e-07	2.97163e-05	6.7645
TSHZ3	1.08295	8.48836	5.69605	2.4466e-07	2.99305e-05	6.75301
LXN	1.01271	9.10781	5.68724	2.53548e-07	3.08657e-05	6.7192
HACD4	0.662669	9.30324	5.68301	2.57926e-07	3.09974e-05	6.70297
DKK3	0.899308	11.4959	5.68251	2.58439e-07	3.09974e-05	6.70109
ESRRA	-0.490579	10.2787	-5.68099	2.60042e-07	3.09974e-05	6.69523
SPRED1	0.53043	10.7445	5.68034	2.60718e-07	3.09974e-05	6.69277
CTHRC1	1.71061	10.0823	5.6802	2.6087e-07	3.09974e-05	6.69222
CHN1	1.02816	8.62401	5.67202	2.69644e-07	3.18874e-05	6.66087
ATP10A	0.857112	8.42124	5.66911	2.72837e-07	3.2112e-05	6.64971
FN1	1.57532	14.3783	5.66701	2.75164e-07	3.21795e-05	6.64166
MAP3K20	0.943672	11.0882	5.66529	2.77084e-07	3.21795e-05	6.63508
LMNTD2	-1.08931	6.04292	-5.6651	2.77298e-07	3.21795e-05	6.63435
ATP6AP2	0.351745	11.9187	5.65802	2.8535e-07	3.29599e-05	6.60722
ITGB5	0.627216	11.61	5.65593	2.87764e-07	3.30848e-05	6.59924
EMG1	-0.431541	9.47556	-5.64835	2.96706e-07	3.39558e-05	6.57024
BNIP3L	0.376781	10.9801	5.63933	3.07708e-07	3.50533e-05	6.53575
SLC25A10	-0.782303	9.12816	-5.63701	3.10612e-07	3.52225e-05	6.52685
RNF217	0.881284	8.55413	5.63009	3.19398e-07	3.60543e-05	6.50042
DCAF11	-0.319682	10.8957	-5.6253	3.25637e-07	3.65138e-05	6.48209
SPARC	1.16237	15.1328	5.62471	3.2641e-07	3.65138e-05	6.47984
HIP1R	-0.784058	10.7979	-5.61937	3.33504e-07	3.71401e-05	6.45948
SGIP1	1.11553	8.12051	5.61435	3.4032e-07	3.77299e-05	6.44031
MXRA7	1.06712	11.3265	5.61162	3.44089e-07	3.79782e-05	6.42988
ECM2	1.13921	9.39085	5.60422	3.54496e-07	3.86282e-05	6.40165
CCN4	1.48403	8.71245	5.60408	3.54702e-07	3.86282e-05	6.4011
GXYLT2	1.58558	6.7753	5.60314	3.56053e-07	3.86282e-05	6.3975
NRP1	0.687966	11.4625	5.60303	3.562e-07	3.86282e-05	6.39711
RPLP0P2	1.60359	5.32059	5.59307	3.70784e-07	4.0035e-05	6.3591
PTGFRN	0.569989	11.2826	5.58354	3.85272e-07	4.14192e-05	6.32279
KDSR	0.41507	10.3467	5.57648	3.96367e-07	4.24283e-05	6.2959
PXMP2	-0.703025	8.17078	-5.57173	4.04008e-07	4.30606e-05	6.27782
WWTR1	0.989892	11.1431	5.56782	4.10404e-07	4.35554e-05	6.26294
DCN	1.18432	14.1857	5.5647	4.15585e-07	4.37693e-05	6.25106
NFYB	0.432183	10.0827	5.56448	4.15944e-07	4.37693e-05	6.25024
RASGRF2	0.874677	8.42348	5.56251	4.1925e-07	4.39311e-05	6.24274
MARCKSL1	-0.608737	11.9919	-5.55815	4.26662e-07	4.44752e-05	6.22614
TNC	1.73406	11.8947	5.55735	4.28025e-07	4.44752e-05	6.22312
ANXA5	0.628406	12.9225	5.55424	4.33411e-07	4.48472e-05	6.21128
RSU1	0.410954	10.7553	5.54974	4.41312e-07	4.54753e-05	6.19417
ZYG11B	0.408291	9.88349	5.5455	4.48882e-07	4.60642e-05	6.17807
HSD11B1	1.23493	7.54717	5.54374	4.52061e-07	4.61996e-05	6.17138
TUSC3	0.868831	8.52358	5.54171	4.55758e-07	4.63268e-05	6.16367
ACTN1	0.836811	12.6402	5.54101	4.57037e-07	4.63268e-05	6.16102
RBMS1	0.655685	10.5399	5.53037	4.76977e-07	4.81514e-05	6.12058
PRKD1	1.15463	7.49142	5.51705	5.03116e-07	5.04105e-05	6.07007
EMP1	0.844574	11.9882	5.5169	5.03415e-07	5.04105e-05	6.0695
TMCO4	-0.415731	9.04152	-5.51268	5.12007e-07	5.08569e-05	6.05348
SRPX2	0.967221	8.28518	5.51265	5.12066e-07	5.08569e-05	6.05337
PAM	0.747718	11.9381	5.51078	5.15911e-07	5.08569e-05	6.04629
MATN3	1.58161	6.79655	5.5085	5.20636e-07	5.08569e-05	6.03766
DAB2	0.774647	11.1032	5.50781	5.22071e-07	5.08569e-05	6.03505
LOC112267931	0.774647	11.1032	5.50781	5.22071e-07	5.08569e-05	6.03505
ISM1	2.08729	6.35264	5.50775	5.22208e-07	5.08569e-05	6.0348
DZIP1	0.950878	8.60381	5.50182	5.3474e-07	5.182e-05	6.01235
SULF1	1.64354	12.5863	5.50111	5.3627e-07	5.182e-05	6.00965
ISLR	1.48371	10.6595	5.49658	5.46083e-07	5.25637e-05	5.99248
SLC29A2	-0.828103	8.08828	-5.49536	5.48748e-07	5.26162e-05	5.98787
COL4A2	0.859022	13.5173	5.4925	5.55052e-07	5.29127e-05	5.97706
ANGPTL2	1.19515	11.1426	5.49203	5.56101e-07	5.29127e-05	5.97527
MMD	0.636432	8.88856	5.47984	5.83869e-07	5.53428e-05	5.92914
ANKH	0.722291	10.6432	5.47756	5.89215e-07	5.56371e-05	5.92052
CTSK	1.22005	11.888	5.47618	5.92477e-07	5.57332e-05	5.91529
TPM4	0.47671	13.8601	5.47423	5.97096e-07	5.59558e-05	5.90794
C1orf198	0.654908	10.6851	5.47301	6.00029e-07	5.60193e-05	5.9033
PABPC5	1.15033	5.11968	5.47091	6.05082e-07	5.62795e-05	5.89536
BACE1	0.700523	10.0647	5.46849	6.10947e-07	5.66129e-05	5.88623
SCARB2	0.386001	12.8468	5.46594	6.17202e-07	5.69799e-05	5.87659
BAG2	1.0526	10.0275	5.46046	6.30852e-07	5.79861e-05	5.85589
PRXL2C	0.515506	8.41833	5.4597	6.32771e-07	5.79861e-05	5.85301
BICD2	0.364239	10.1174	5.45734	6.38753e-07	5.83191e-05	5.84411
BMT2	0.480667	8.42708	5.45446	6.46142e-07	5.87776e-05	5.83322
PCNX3	-0.317322	10.3119	-5.45299	6.49924e-07	5.89059e-05	5.8277
BLOC1S6	0.289978	10.8463	5.44882	6.60838e-07	5.95615e-05	5.81194
CNOT11	-0.399373	10.4673	-5.4484	6.61954e-07	5.95615e-05	5.81034
MEDAG	1.57224	8.57972	5.43833	6.89067e-07	6.17773e-05	5.77235
PHRF1	-0.308814	10.1668	-5.43536	6.97256e-07	6.22865e-05	5.76117
DOCK4	0.66958	9.25938	5.424	7.29538e-07	6.49368e-05	5.71834
RAB12	0.481142	9.59486	5.42098	7.38361e-07	6.54485e-05	5.70697
TTC7B	0.700847	8.17464	5.42023	7.40559e-07	6.54485e-05	5.70416
KCND2	1.42966	4.83089	5.41774	7.47945e-07	6.58669e-05	5.69477
CAMSAP3	-0.888247	8.90926	-5.41206	7.65031e-07	6.71335e-05	5.67339
CMTM3	0.806904	9.73966	5.40147	7.97933e-07	6.97742e-05	5.63355
DACT1	1.1756	9.63851	5.39519	8.18075e-07	7.12845e-05	5.60997
CLEC5A	1.74325	6.67922	5.38373	8.56198e-07	7.38504e-05	5.56688
THBS2	1.82721	11.8827	5.38356	8.56748e-07	7.38504e-05	5.56627
DOK6	1.06431	6.46316	5.38283	8.59261e-07	7.38504e-05	5.5635
PDZRN3	1.29735	9.27483	5.38278	8.59417e-07	7.38504e-05	5.56333
LSAMP	1.1743	9.53006	5.38125	8.64639e-07	7.40429e-05	5.5576
ARFIP2	-0.386012	10.2103	-5.3801	8.68598e-07	7.41263e-05	5.55328
CHKA	-0.671486	9.75357	-5.37738	8.78027e-07	7.46498e-05	5.54306
LYPLA2	-0.514248	10.1292	-5.3766	8.80744e-07	7.46498e-05	5.54014
AHNAK2	1.56032	10.4048	5.37257	8.9496e-07	7.55967e-05	5.525
MAP1A	1.18828	9.07883	5.37145	8.98932e-07	7.56749e-05	5.52081
CDC42EP3	0.94382	9.86283	5.36961	9.05531e-07	7.59728e-05	5.51389
MCRIP2	-0.759966	8.67407	-5.36835	9.10072e-07	7.60967e-05	5.50916
BGN	1.19267	12.57	5.36262	9.30991e-07	7.75847e-05	5.48766
WDR47	0.377408	8.8287	5.35669	9.53132e-07	7.91641e-05	5.46543
RHOBTB3	0.972018	10.2774	5.35441	9.61757e-07	7.96142e-05	5.45691
GLIS2	1.00588	9.13162	5.34989	9.79138e-07	8.07837e-05	5.43997
COX8A	-0.527826	11.0153	-5.34858	9.84227e-07	8.09348e-05	5.43507
DNAJC18	0.685571	7.841	5.34415	1.00166e-06	8.20966e-05	5.41846
VGLL3	1.35419	8.70333	5.34268	1.00751e-06	8.23047e-05	5.41295
ELK3	0.61011	10.8814	5.33829	1.02517e-06	8.34724e-05	5.39652
PRKAR1A	0.361332	12.7228	5.33503	1.03846e-06	8.41271e-05	5.38434
PBX3	0.875264	9.24616	5.33418	1.04196e-06	8.41271e-05	5.38116
FASTK	-0.39323	10.5155	-5.33384	1.04337e-06	8.41271e-05	5.37988
CRTAP	0.55366	11.9598	5.33182	1.05172e-06	8.42588e-05	5.37234
TRPS1	0.91393	8.78171	5.33181	1.05179e-06	8.42588e-05	5.37228
TMOD2	0.741367	8.75686	5.33077	1.05613e-06	8.43341e-05	5.36839
HOMEZ	-0.401545	8.40991	-5.32844	1.06588e-06	8.48397e-05	5.3597
OSBPL8	0.476536	11.0725	5.3261	1.0758e-06	8.51995e-05	5.35094
TMEM45A	0.962992	8.33458	5.32576	1.07726e-06	8.51995e-05	5.34966
COASY	-0.37415	10.5078	-5.32187	1.09393e-06	8.62431e-05	5.33514
TRPC1	1.08018	7.51009	5.32005	1.10185e-06	8.6593e-05	5.32831
RASSF7	-0.843088	10.0442	-5.31555	1.12162e-06	8.78686e-05	5.3115
RERG	1.46796	8.44982	5.31382	1.12931e-06	8.8193e-05	5.30503
PI4K2A	0.394178	9.75804	5.31179	1.13838e-06	8.85125e-05	5.29747
COL5A2	1.07118	12.8499	5.31131	1.14053e-06	8.85125e-05	5.29569
VSTM4	1.05852	9.32524	5.31003	1.14634e-06	8.86861e-05	5.29088
MPDZ	1.00794	9.57548	5.30192	1.18362e-06	9.1286e-05	5.26062
FGFR3	-1.46503	8.57784	-5.29732	1.20532e-06	9.25333e-05	5.24345
COL6A3	1.15866	14.5068	5.29691	1.20725e-06	9.25333e-05	5.24194
AUP1	-0.319002	11.5511	-5.29328	1.22471e-06	9.35826e-05	5.22837
ARHGAP31	0.714434	9.79938	5.29107	1.2354e-06	9.41102e-05	5.22015
CHST3	0.89234	9.04049	5.28794	1.25073e-06	9.49867e-05	5.20849
ADAMTS12	1.50835	9.1579	5.28122	1.28434e-06	9.72415e-05	5.18342
ITGAV	0.726648	12.392	5.27903	1.29547e-06	9.77865e-05	5.17526
SNCA	0.87928	6.33793	5.27293	1.32697e-06	9.98608e-05	5.15255
CTTNBP2NL	0.417384	10.12	5.26444	1.37211e-06	0.000102945	5.12094
HMGCL	-0.43413	9.87397	-5.26008	1.39581e-06	0.000104408	5.10475
SSPN	1.27188	8.30334	5.25926	1.40035e-06	0.000104433	5.10168
RBM10	-0.302766	10.3802	-5.25679	1.41401e-06	0.000104924	5.09251
TMEM47	1.02965	10.3302	5.25655	1.41537e-06	0.000104924	5.0916
NNMT	0.98634	10.817	5.25413	1.42891e-06	0.000105612	5.0826
DIXDC1	0.983381	9.82076	5.25285	1.43609e-06	0.000105775	5.07786
SH3RF3	0.804923	8.45502	5.25178	1.44217e-06	0.000105775	5.07387
TSPAN9	0.837829	9.93044	5.25147	1.4439e-06	0.000105775	5.07274
PCYT2	-0.590765	9.72911	-5.24971	1.45394e-06	0.000106198	5.06619
CHSY1	0.538604	10.5339	5.2489	1.45861e-06	0.000106226	5.06316
ELOVL5	0.708992	10.5399	5.24752	1.4665e-06	0.000106488	5.05806
KCNJ8	0.975237	8.66941	5.24207	1.49827e-06	0.000108478	5.0378
BNC2	1.45475	8.94123	5.23963	1.51272e-06	0.000108941	5.02874
SLC8A1	0.735969	9.37133	5.23951	1.51344e-06	0.000108941	5.02828
GAS1	1.81585	7.92199	5.23715	1.52753e-06	0.000109637	5.01953
TCP11L1	0.493279	7.8411	5.2332	1.55142e-06	0.000111032	5.00486
ZNF438	0.359238	8.47949	5.23164	1.56095e-06	0.000111212	4.99908
UQCC2	-0.419217	10.4417	-5.23132	1.5629e-06	0.000111212	4.9979
FGD5	0.78601	9.49886	5.23024	1.56955e-06	0.000111366	4.99389
TCF4	0.786172	11.0785	5.22821	1.58211e-06	0.000111734	4.98635
GABARAPL1	0.657081	10.4193	5.22795	1.58373e-06	0.000111734	4.98539
CPTP	-0.541133	8.83298	-5.22662	1.59202e-06	0.000112001	4.98045
TNFSF11	1.32803	6.06167	5.22489	1.60285e-06	0.000112444	4.97405
EML1	1.07255	9.61482	5.22161	1.62363e-06	0.000113581	4.96188
SVIL	0.996245	11.3419	5.22061	1.63002e-06	0.000113665	4.95816
DSTNP2	0.682375	7.82344	5.21999	1.63399e-06	0.000113665	4.95587
CORIN	1.77417	6.16497	5.21842	1.64404e-06	0.000114032	4.95007
PRKCZ	-0.527868	9.01239	-5.21773	1.6485e-06	0.000114032	4.94751
RFTN1	0.69185	10.3444	5.21703	1.65303e-06	0.000114032	4.94492
PPIAP39	1.36797	2.86424	5.21447	1.66976e-06	0.000114866	4.93541
CCDC184	1.00049	5.0492	5.2121	1.68532e-06	0.000115468	4.92664
TGFB2	0.999227	8.19295	5.21173	1.6878e-06	0.000115468	4.92526
LOX	0.969339	10.0141	5.20358	1.74258e-06	0.000118888	4.89508
NAP1L1P3	0.540137	7.25271	5.2026	1.74924e-06	0.000119015	4.89147
TM6SF1	0.730123	7.8027	5.20127	1.75842e-06	0.000119313	4.88653
HMCN1	1.67217	9.48342	5.19917	1.77292e-06	0.000119969	4.87877
KCNN2	1.19986	3.70911	5.19814	1.78012e-06	0.000120129	4.87494
PRCC	-0.284645	9.98855	-5.19389	1.81001e-06	0.000121815	4.85921
TEAD1	0.546643	10.7458	5.19262	1.81904e-06	0.000122092	4.85451
NR2F6	-0.645428	10.1322	-5.19054	1.83389e-06	0.000122709	4.84683
SETD7	0.548396	11.2734	5.18995	1.83812e-06	0.000122709	4.84466
JAKMIP2	0.908042	5.46835	5.18721	1.85795e-06	0.000123701	4.83452
LZTS1	1.03194	8.40739	5.18188	1.8971e-06	0.000125969	4.81482
FGF7	1.5031	10.1574	5.17922	1.91693e-06	0.000126913	4.805
MARK2	-0.33345	10.2386	-5.17861	1.92153e-06	0.000126913	4.80274
ZFP1	0.388377	7.94269	5.17526	1.94681e-06	0.000128242	4.79039
FNDC1	2.14728	9.55026	5.17337	1.96126e-06	0.000128788	4.78341
HEG1	0.737484	11.4544	5.17282	1.96548e-06	0.000128788	4.78138
PABPC4L	0.995632	5.33831	5.16882	1.9965e-06	0.000130218	4.76659
JAM3	0.934664	10.1588	5.1686	1.99821e-06	0.000130218	4.76578
C1S	0.900844	13.8265	5.16754	2.00647e-06	0.000130218	4.76188
TUBA1A	1.02153	11.8845	5.16731	2.00828e-06	0.000130218	4.76103
HTRA3	1.13307	10.5941	5.16407	2.0339e-06	0.000131439	4.74906
CRISPLD2	0.891468	11.3636	5.16321	2.04076e-06	0.000131439	4.74588
NEXN	1.23493	9.75042	5.16293	2.04299e-06	0.000131439	4.74485
PPFIBP1	0.605321	10.53	5.1614	2.05519e-06	0.000131883	4.73922
HSPA12A	0.880131	7.8167	5.15945	2.07092e-06	0.00013255	4.73202
CDK14	0.930026	8.96546	5.15573	2.10121e-06	0.000134143	4.71831
NUDT11	1.2423	5.17626	5.15321	2.12203e-06	0.000135124	4.709
KLHL42	0.535725	9.98162	5.15216	2.13067e-06	0.000135328	4.70516
PEAK1	0.604521	10.9813	5.15104	2.14008e-06	0.000135579	4.701
PWWP2B	-0.570415	8.66497	-5.15034	2.14592e-06	0.000135602	4.69843
RIN2	0.526086	10.3706	5.14948	2.15309e-06	0.00013571	4.69528
ISCA2	-0.299174	8.42141	-5.14814	2.16439e-06	0.000136077	4.69034
MOV10L1	1.35407	4.08924	5.14682	2.17558e-06	0.000136435	4.68547
PLOD2	0.932943	10.8087	5.14102	2.22537e-06	0.000139206	4.6641
DTWD1	0.41251	9.17675	5.13984	2.23562e-06	0.000139496	4.65976
SCHIP1	1.19136	6.37835	5.1364	2.26578e-06	0.000141023	4.64711
CAVIN1	1.02196	12.4724	5.13413	2.28595e-06	0.000141923	4.63874
SLC16A4	1.07601	7.62677	5.13333	2.29311e-06	0.000142013	4.63579
TMX3	0.394268	10.7944	5.13137	2.31069e-06	0.000142745	4.62858
COL12A1	1.28796	12.8594	5.12454	2.37297e-06	0.0001461	4.60347
S1PR3	1.11461	9.34944	5.1235	2.38264e-06	0.0001461	4.59963
C9orf47	1.11461	9.34944	5.1235	2.38264e-06	0.0001461	4.59963
MAP4	0.41443	12.3097	5.12028	2.41264e-06	0.000147575	4.58781
EFHD2	-0.541202	11.9757	-5.11595	2.4537e-06	0.000149718	4.57189
PKIG	0.822374	9.88742	5.11472	2.46545e-06	0.000150066	4.56737
KCTD20	0.359494	11.1138	5.11227	2.48902e-06	0.000151131	4.55839
AGPAT4	0.912914	8.30107	5.10809	2.52987e-06	0.000153236	4.54302
HOOK3	0.481935	10.3927	5.10501	2.56038e-06	0.000153993	4.53171
BCAP29	0.363733	10.4636	5.10495	2.56097e-06	0.000153993	4.53149
DUS4L-BCAP29	0.363733	10.4636	5.10495	2.56097e-06	0.000153993	4.53149
MTFP1	-0.697823	7.95418	-5.09887	2.62223e-06	0.000157296	4.50918
SYDE1	0.804066	8.74443	5.0973	2.63823e-06	0.000157875	4.50343
SCARF2	1.16841	8.59267	5.09391	2.67328e-06	0.000159587	4.49098
MFGE8	0.819934	11.1439	5.09107	2.70293e-06	0.00016097	4.48057
NAP1L1P1	0.540091	8.5268	5.09008	2.71335e-06	0.000161204	4.47694
GNA12	0.374739	10.5347	5.08913	2.72335e-06	0.000161412	4.47346
NALCN	1.89343	6.03404	5.08753	2.74032e-06	0.000161593	4.4676
PIK3CA	0.388327	10.1807	5.08739	2.7418e-06	0.000161593	4.46709
MYH10	1.13362	10.3445	5.087	2.74593e-06	0.000161593	4.46567
F2R	0.811007	11.7037	5.08112	2.80936e-06	0.00016455	4.44412
PPARG	-0.763429	9.4452	-5.08111	2.80942e-06	0.00016455	4.4441
TMUB1	-0.508559	9.22583	-5.07974	2.82439e-06	0.000165037	4.43909
EVC	1.20816	8.95737	5.07739	2.85029e-06	0.00016616	4.43047
NELFA	-0.402828	9.11535	-5.07617	2.86379e-06	0.000166556	4.42601
INPP5F	0.369796	9.30655	5.07539	2.87253e-06	0.000166674	4.42313
PPFIBP2	-0.559404	10.1769	-5.0745	2.8825e-06	0.000166863	4.41986
GNG10	0.479383	10.1651	5.07353	2.89334e-06	0.000167101	4.41632
CRIM1	0.649578	11.3774	5.06787	2.95756e-06	0.000170411	4.39561
UBTD1	0.704077	7.33777	5.06727	2.96439e-06	0.000170411	4.39343
FGF14	1.74853	7.04538	5.06385	3.00397e-06	0.00017206	4.38092
GPRACR	0.869418	0.836485	5.06307	3.01306e-06	0.00017206	4.37806
SGCD	1.16389	9.32384	5.063	3.01386e-06	0.00017206	4.37781
ESYT2	0.376415	11.8494	5.06098	3.03754e-06	0.000173014	4.37043
MAML2	0.616094	9.3321	5.059	3.06093e-06	0.000173815	4.36319
KLHL20	0.329097	9.14735	5.05861	3.06559e-06	0.000173815	4.36175
SPIRE1	0.741744	8.96665	5.05707	3.08387e-06	0.000174453	4.35614
TACC1	0.702014	11.8959	5.05511	3.10743e-06	0.000175386	4.34897
ZCCHC24	1.02652	10.2015	5.05294	3.13363e-06	0.000176464	4.34104
AP1S2	0.714885	9.41746	5.0522	3.1426e-06	0.000176569	4.33835
CCDC88C	-0.423196	10.4106	-5.05081	3.15962e-06	0.000177124	4.33325
ATXN1	0.574476	10.2817	5.04706	3.20574e-06	0.000178988	4.31958
STAC	1.64922	4.51257	5.04654	3.21224e-06	0.000178988	4.31767
ADGRA2	0.778422	11.1724	5.04636	3.21449e-06	0.000178988	4.31701
AFAP1	0.570582	10.521	5.04235	3.26474e-06	0.00018138	4.30237
C14orf132	1.30332	8.98705	5.04144	3.27632e-06	0.000181616	4.29903
DOCK1	0.389823	10.794	5.03987	3.29625e-06	0.000182314	4.29331
LATS2	0.574658	9.6019	5.03753	3.32619e-06	0.000183561	4.28478
RNF24	0.541282	9.87356	5.03083	3.41343e-06	0.000187958	4.26036
TCTEX1D1	0.993307	4.83084	5.02938	3.43274e-06	0.000188575	4.25504
NXN	0.856213	9.31899	5.02884	3.43982e-06	0.000188575	4.25309
CACNB2	1.39836	6.72791	5.02667	3.46887e-06	0.000189729	4.24516
STK38L	0.478027	11.0656	5.02612	3.47616e-06	0.000189729	4.24318
GLI3	1.10495	7.87497	5.02475	3.49464e-06	0.00019032	4.23818
PPP1R12A	0.488603	11.2629	5.02042	3.55354e-06	0.000193104	4.22241
HEY1	0.568749	7.38906	5.01806	3.58616e-06	0.000194451	4.21379
TMTC3	0.390884	9.48322	5.01341	3.65113e-06	0.000197543	4.19686
C1orf54	0.622785	7.85615	5.01015	3.69728e-06	0.000199605	4.18501
RBM14	-0.285649	9.95273	-5.0077	3.73243e-06	0.000201066	4.17609
TM7SF2	-0.768739	7.45689	-5.00542	3.76536e-06	0.0002024	4.16781
PXDN	0.783018	11.3001	5.00479	3.77455e-06	0.000202456	4.16551
SEPTIN11	0.616707	11.8221	5.00401	3.78594e-06	0.000202629	4.16267
DPYD	0.672471	9.43564	5.00315	3.79854e-06	0.000202867	4.15953
HHIPL1	0.93754	6.9403	5.00029	3.84057e-06	0.000204556	4.14916
TOR1AIP1	0.408396	10.8674	4.99988	3.84666e-06	0.000204556	4.14766
SPECC1L	0.362659	10.3638	4.99626	3.90065e-06	0.000206985	4.13452
ARHGEF16	-0.793571	9.77784	-4.99299	3.95013e-06	0.000209163	4.12263
ABCC9	1.29458	9.26366	4.99201	3.96517e-06	0.000209513	4.11905
TIMP1	0.949192	13.074	4.99013	3.99388e-06	0.000210514	4.11224
ARRDC3	0.543205	11.365	4.98967	4.00107e-06	0.000210514	4.11055
RIPK4	-1.13681	8.77352	-4.98602	4.05767e-06	0.000212732	4.0973
NREP	0.846683	10.615	4.98585	4.06036e-06	0.000212732	4.09668
COL3A1	1.2486	16.3042	4.98489	4.0753e-06	0.000213065	4.09321
UBE2Q2	0.497663	10.1174	4.98322	4.10159e-06	0.000213989	4.08715
TRAK2	0.427124	10.7438	4.9813	4.13205e-06	0.000215043	4.08018
LPCAT3	-0.605936	10.8331	-4.98086	4.13911e-06	0.000215043	4.07857
NRXN3	2.09989	7.09293	4.97845	4.17761e-06	0.00021659	4.06984
GNB5	0.668706	8.86406	4.97551	4.22522e-06	0.000218363	4.05915
ITPRIP	0.644083	9.74192	4.97525	4.22938e-06	0.000218363	4.05822
RASL12	0.853337	8.63959	4.97379	4.25321e-06	0.000219137	4.05293
MAP1B	1.08873	10.115	4.97083	4.30195e-06	0.00022119	4.04219
CNRIP1	0.767205	8.2801	4.96432	4.41094e-06	0.000226325	4.0186
PDGFRB	0.856646	12.3482	4.95835	4.51329e-06	0.000231099	3.99697
C1QTNF5	0.940969	9.97116	4.95102	4.64208e-06	0.000237204	3.97045
BTRC	0.253665	9.25125	4.9502	4.65673e-06	0.000237464	3.96748
C8orf88	1.33391	5.24964	4.94951	4.66918e-06	0.000237612	3.96497
GET4	-0.442168	9.89544	-4.94628	4.72732e-06	0.000240078	3.9533
TRAF4	-0.610454	10.3905	-4.94098	4.82457e-06	0.000244517	3.93411
NMRAL1	-0.371042	9.21317	-4.94017	4.83944e-06	0.000244771	3.93121
PYGO1	0.964229	7.39089	4.9377	4.88556e-06	0.0002461	3.92227
LHFPL6	1.02442	10.261	4.93756	4.88817e-06	0.0002461	3.92177
POLR2H	-0.342204	9.99309	-4.93669	4.90451e-06	0.0002461	3.91862
MYO5A	0.630118	10.0275	4.93654	4.90734e-06	0.0002461	3.91808
COPZ2	1.09514	7.62127	4.93593	4.91882e-06	0.0002461	3.91588
ZEB2	0.813118	11.1504	4.93559	4.92518e-06	0.0002461	3.91466
DSTYK	0.401351	9.19735	4.93361	4.9628e-06	0.000247482	3.90749
TLN1	0.591828	12.9563	4.93199	4.99365e-06	0.000248522	3.90165
RAB8B	0.458695	10.4037	4.9307	5.01843e-06	0.000249255	3.89698
BMPR2	0.48998	11.5544	4.92569	5.11578e-06	0.000253583	3.87888
ZFYVE16	0.364659	10.4119	4.92291	5.17046e-06	0.000255783	3.86886
HNRNPL	-0.278424	11.891	-4.92146	5.1992e-06	0.000256694	3.86363
LPAR4	1.42264	3.74807	4.92007	5.22702e-06	0.000257555	3.85861
GLRB	1.35418	6.10851	4.91881	5.25226e-06	0.000258286	3.85407
MAP4K5	0.363769	10.5753	4.91724	5.28387e-06	0.000259327	3.84841
ZC2HC1A	0.63413	8.11838	4.91543	5.32062e-06	0.000260062	3.84188
AP1G2	-0.514098	10.8719	-4.91503	5.32879e-06	0.000260062	3.84044
ADAM23	1.08189	7.45289	4.91496	5.33025e-06	0.000260062	3.84018
TCEAL7	1.00293	6.64634	4.91354	5.35926e-06	0.000260965	3.83506
SSH1	0.433319	10.6025	4.91258	5.37908e-06	0.000261417	3.83159
MTG1	-0.446716	9.65317	-4.91116	5.40842e-06	0.00026233	3.82646
EVC2	0.977047	6.73267	4.90968	5.4391e-06	0.000263303	3.82113
MXRA8	1.09988	10.9414	4.90801	5.47383e-06	0.000264469	3.81513
EXOC3L4	-1.02426	7.22389	-4.90724	5.48995e-06	0.000264733	3.81236
AZIN2	0.857645	6.73224	4.9065	5.50552e-06	0.000264969	3.8097
DOCK11P1	0.682518	6.90932	4.90578	5.52086e-06	0.000265193	3.80707
PDLIM4	1.02326	8.13842	4.90291	5.58164e-06	0.000267469	3.79676
THY1	0.978199	12.3269	4.90253	5.58978e-06	0.000267469	3.79539
RECK	0.85965	8.99381	4.90015	5.64095e-06	0.000268941	3.7868
SNAI2	0.863792	8.41493	4.8998	5.64835e-06	0.000268941	3.78557
GREM1	1.95054	13.4232	4.89946	5.6557e-06	0.000268941	3.78434
CTBP1	-0.317043	11.1238	-4.89909	5.66385e-06	0.000268941	3.78298
CLMP	1.21687	8.42569	4.89811	5.6851e-06	0.000269435	3.77946
MN1	1.41408	8.28109	4.89568	5.73811e-06	0.000271287	3.77071
MBNL1	0.40482	12.3473	4.89532	5.74604e-06	0.000271287	3.76941
CCNK	-0.299174	10.1486	-4.89039	5.85523e-06	0.000275423	3.75168
PDLIM7	1.05002	10.6426	4.88977	5.86901e-06	0.000275423	3.74946
DCBLD2	0.779214	9.11059	4.88944	5.87642e-06	0.000275423	3.74828
PRICKLE2	0.919654	9.02817	4.88937	5.87799e-06	0.000275423	3.74802
RUNX1	0.523702	11.3347	4.88788	5.91151e-06	0.000275952	3.74267
LOC100506403	0.523702	11.3347	4.88788	5.91151e-06	0.000275952	3.74267
PRSS8	-0.988071	11.0002	-4.88712	5.9287e-06	0.000275966	3.73993
FTO	0.509947	9.46941	4.88645	5.94385e-06	0.000275966	3.73753
NEK7	0.41023	10.8746	4.8864	5.94515e-06	0.000275966	3.73732
LRRC32	0.871611	10.7603	4.88335	6.01457e-06	0.000278668	3.72639
VIM	0.740931	14.2479	4.88222	6.04064e-06	0.000279354	3.72231
ACTA2	1.33613	13.4158	4.87957	6.10207e-06	0.000281535	3.71278
STIMATE	0.431745	8.76552	4.87921	6.11048e-06	0.000281535	3.71149
TEDC1	-0.55746	8.10912	-4.8761	6.18343e-06	0.000284369	3.70031
PEG3	1.17096	7.02465	4.87503	6.20867e-06	0.000285002	3.69647
PLEKHG1	0.553784	10.0478	4.87298	6.25735e-06	0.000286248	3.68912
TRIO	0.518374	11.1287	4.87292	6.25887e-06	0.000286248	3.68889
CALHM5	0.965984	8.51505	4.8705	6.31684e-06	0.000288368	3.6802
LRRC38	0.918625	1.27719	4.86805	6.37598e-06	0.000290534	3.67143
THBS1	1.07946	13.5902	4.86756	6.38807e-06	0.000290552	3.66964
RAB34	0.797996	9.71925	4.86575	6.43213e-06	0.000292021	3.66317
C11orf52	-0.972159	6.84699	-4.86317	6.49576e-06	0.000294372	3.6539
NUDT16L1	-0.385593	8.98019	-4.85962	6.58429e-06	0.00029784	3.64115
PTPRM	0.763978	10.2819	4.85854	6.61135e-06	0.00029852	3.63729
PPP3CB	0.325821	10.5273	4.85637	6.66617e-06	0.000300449	3.62951
MAP7D3	0.795932	8.4301	4.85303	6.7515e-06	0.000303744	3.61754
COL8A2	1.29179	8.63723	4.85021	6.82424e-06	0.000306461	3.60745
CMYA5	1.31671	6.9143	4.84816	6.87774e-06	0.000308306	3.60009
CSDC2	1.212	6.40619	4.84675	6.91484e-06	0.000309411	3.59503
LPGAT1	0.418166	11.0433	4.84583	6.93903e-06	0.000309935	3.59174
PSMG4	-0.538559	9.5762	-4.84423	6.98119e-06	0.000311258	3.58604
GAS7	0.892155	10.3939	4.84354	6.99975e-06	0.000311527	3.58354
CSGALNACT2P1	0.924298	5.42465	4.84189	7.04379e-06	0.000312926	3.57763
MMP14	0.863771	13.0946	4.8365	7.18959e-06	0.000318833	3.55834
EPB41L3	0.713531	9.48931	4.83379	7.26395e-06	0.000321071	3.54866
TMEFF1	0.993916	6.22732	4.83355	7.27051e-06	0.000321071	3.54781
CCIN	1.14372	2.57755	4.83323	7.2794e-06	0.000321071	3.54666
ZNF521	1.05118	8.54688	4.83278	7.29177e-06	0.000321071	3.54506
LEPROT	0.405374	11.3845	4.83101	7.34117e-06	0.000322674	3.5387
COL4A1	0.812653	13.7738	4.82567	7.4915e-06	0.000328699	3.51962
PJA2	0.509956	11.7598	4.82412	7.53576e-06	0.000330058	3.51407
GALE	-0.889983	10.3451	-4.82121	7.61936e-06	0.000333132	3.50369
MRPL52	-0.385034	9.63454	-4.82066	7.63519e-06	0.000333238	3.50173
KIF3C	0.826728	7.89075	4.81987	7.65801e-06	0.000333648	3.49893
SNTB2	0.444211	10.2481	4.81611	7.76818e-06	0.000337855	3.48548
ADAMTS5	0.720611	8.23207	4.8153	7.79212e-06	0.000338071	3.48258
SERPING1	0.880564	12.7211	4.81502	7.80037e-06	0.000338071	3.48159
SPART	0.717225	9.89127	4.81385	7.83495e-06	0.000338978	3.47742
FILIP1	1.13266	7.95545	4.81193	7.89241e-06	0.00034087	3.47055
ARPC1A	-0.549923	11.2544	-4.80766	8.0212e-06	0.000345831	3.45531
NUAK1	0.825072	9.32439	4.80624	8.0644e-06	0.000347091	3.45026
LCA5	0.612165	7.66004	4.80345	8.15017e-06	0.000350175	3.4403
EFEMP2	0.850325	10.1181	4.79927	8.28012e-06	0.000355144	3.42541
MGP	1.69574	12.737	4.79739	8.33938e-06	0.000357069	3.4187
PHETA1	-0.59745	9.61405	-4.79612	8.37957e-06	0.000358173	3.41418
NRIP3	1.01981	5.27999	4.79435	8.43576e-06	0.000359955	3.40789
ACOT9	0.426258	9.83406	4.79067	8.55405e-06	0.000364376	3.39479
SHISAL1	1.52715	6.69163	4.78604	8.70536e-06	0.00036956	3.37829
FLNA	1.13028	14.4596	4.7856	8.71982e-06	0.00036956	3.37673
RBM47	-0.728068	11.4672	-4.78558	8.72038e-06	0.00036956	3.37667
AKAP12	1.00204	10.8168	4.78311	8.80242e-06	0.000372401	3.36786
LRRC45	-0.42575	8.85482	-4.78185	8.84449e-06	0.000373544	3.36337
LINC02693	0.677222	7.94767	4.78098	8.87334e-06	0.000374127	3.36031
MYLK	1.37613	12.3743	4.77974	8.91514e-06	0.000374979	3.35588
BEND6	1.24071	6.06995	4.77949	8.92377e-06	0.000374979	3.35497
LLGL2	-0.674635	11.4043	-4.77824	8.9658e-06	0.000376109	3.35055
DLC1	0.7596	10.4641	4.77762	8.98694e-06	0.00037636	3.34834
SLC35B4	0.350104	9.29195	4.77295	9.14706e-06	0.000381998	3.33172
FAM151B	0.571144	4.80423	4.77279	9.15232e-06	0.000381998	3.33118
RHOJ	0.874713	8.95457	4.76847	9.30292e-06	0.000387632	3.31583
FSIP1	0.685645	3.5478	4.7676	9.33357e-06	0.000388258	3.31273
ITGA5	0.875054	11.4202	4.76413	9.45671e-06	0.000392722	3.3004
TPM1	0.905765	13.38	4.763	9.49702e-06	0.000393738	3.2964
AURKAIP1	-0.472157	10.3141	-4.76153	9.54989e-06	0.00039527	3.29118
DSTN	0.656433	13.4052	4.75902	9.64098e-06	0.000398376	3.28225
RO60	0.3444	9.65678	4.75565	9.76413e-06	0.000402795	3.27031
KIAA1755	0.942998	8.41106	4.75352	9.84273e-06	0.000405364	3.26277
VCL	0.616886	12.3869	4.75121	9.92908e-06	0.000408243	3.25455
TARBP2	-0.356181	8.94317	-4.7507	9.94811e-06	0.000408349	3.25275
FGF2	0.900092	8.61677	4.74903	1.0011e-05	0.000409461	3.24683
KIAA1522	-0.631453	11.5483	-4.74849	1.00312e-05	0.000409461	3.24493
NDST1	0.481416	10.9996	4.74845	1.00328e-05	0.000409461	3.24478
TMEM125	-0.805057	8.72919	-4.74823	1.00411e-05	0.000409461	3.244
TGFB1I1	1.03122	9.44584	4.74686	1.0093e-05	0.000410899	3.23916
SLC24A3	1.09483	9.08662	4.74628	1.01152e-05	0.000411083	3.23709
SH3PXD2B	0.846357	10.6621	4.74567	1.01385e-05	0.000411083	3.23492
WWC3	0.598075	9.95382	4.74544	1.01471e-05	0.000411083	3.23412
UNC5CL	-1.22547	9.45176	-4.74499	1.01645e-05	0.000411117	3.23251
SV2A	0.933809	7.13973	4.74423	1.01937e-05	0.000411628	3.22981
AGPS	0.374686	10.9867	4.74111	1.03142e-05	0.000415818	3.21876
UBE2J2	-0.287767	9.87817	-4.73998	1.03583e-05	0.000416282	3.21475
ZNF469	1.08105	7.97189	4.73984	1.03635e-05	0.000416282	3.21428
TST	-0.823847	10.3919	-4.73943	1.03795e-05	0.000416282	3.21283
MYRF	-0.969776	10.9665	-4.73909	1.03928e-05	0.000416282	3.21163
NAP1L3	1.14018	6.50081	4.73278	1.06429e-05	0.000425612	3.18927
UQCC3	-0.493459	8.5184	-4.73106	1.07117e-05	0.000427044	3.18321
NDN	0.922481	9.06992	4.73103	1.07131e-05	0.000427044	3.18308
THPO	1.17241	3.27729	4.72905	1.07932e-05	0.000429248	3.17608
MCC	0.766761	9.17025	4.72881	1.08029e-05	0.000429248	3.17523
FBXO30	0.480171	9.59953	4.72741	1.08601e-05	0.000430831	3.17026
ZBTB47	0.786381	9.24637	4.72294	1.10441e-05	0.00043743	3.15447
ZBTB7B	-0.438721	10.4435	-4.72247	1.10636e-05	0.000437505	3.15281
PRSS23	0.71152	11.6398	4.71722	1.12841e-05	0.000445517	3.13425
SWAP70	0.381552	10.9524	4.71474	1.13896e-05	0.000448967	3.12551
CPXM2	1.56988	9.37746	4.71178	1.15172e-05	0.000453276	3.11504
SAMD8	0.348117	9.6979	4.71044	1.1575e-05	0.000454636	3.11033
EXTL3	0.482472	10.2481	4.71014	1.15883e-05	0.000454636	3.10925
FAM124B	1.1573	6.15827	4.70959	1.16122e-05	0.000454855	3.10731
RNF130	0.484456	10.5894	4.70719	1.17172e-05	0.000458246	3.09885
MCCC2	-0.513946	10.932	-4.70633	1.1755e-05	0.000459	3.09582
ZNF667	1.06655	5.78406	4.70424	1.18478e-05	0.000461895	3.08843
SESTD1	0.558834	10.2427	4.70309	1.18989e-05	0.000463163	3.08438
GPNMB	0.93543	12.7613	4.70103	1.19911e-05	0.000466021	3.07713
ALKBH1	-0.226979	8.05216	-4.69516	1.22585e-05	0.000475581	3.0564
FMNL3	0.605832	10.5932	4.69479	1.22754e-05	0.000475581	3.0551
STXBP2	-0.513132	10.5055	-4.69394	1.23144e-05	0.000476348	3.05212
GOLM2	0.379528	11.5786	4.69282	1.23661e-05	0.000477606	3.04818
UBE2E2	0.687085	8.22656	4.68959	1.25167e-05	0.000482672	3.0368
MAP1LC3B	0.321202	10.9426	4.68768	1.26068e-05	0.000485393	3.03006
ABCB1	0.821845	8.64976	4.68707	1.26358e-05	0.000485595	3.02791
MTA2	-0.254358	11.1714	-4.68674	1.26512e-05	0.000485595	3.02676
IFRD2	-0.425032	10.1762	-4.68585	1.26933e-05	0.000486458	3.02364
LOC347097	1.02305	3.89122	4.68473	1.2747e-05	0.000487764	3.01967
ELOVL4	0.806007	5.88178	4.68216	1.28702e-05	0.00049172	3.01063
CPNE8	0.681752	8.13463	4.68139	1.29074e-05	0.000492383	3.00792
EPB41L2	0.509867	11.7808	4.67961	1.29936e-05	0.00049371	3.00166
HTRA1	0.951802	11.4264	4.67926	1.30108e-05	0.00049371	3.00042
CNIH3	1.01193	5.20921	4.67922	1.30124e-05	0.00049371	3.0003
DST	0.728788	12.3631	4.67868	1.30389e-05	0.00049371	2.9984
NEK8	-0.438248	7.12626	-4.67863	1.30415e-05	0.00049371	2.9982
PPP1R16A	-0.591604	10.0436	-4.67701	1.31206e-05	0.000495948	2.99252
ANXA1	0.682778	12.0995	4.6763	1.31558e-05	0.000496359	2.99001
RPS6KB2	-0.342074	9.89232	-4.67598	1.31715e-05	0.000496359	2.98889
MSR1	0.999499	10.4197	4.6752	1.32098e-05	0.00049705	2.98616
CEP170	0.577534	10.3813	4.67344	1.32973e-05	0.000498831	2.97995
CEP170P1	0.577534	10.3813	4.67344	1.32973e-05	0.000498831	2.97995
TGFB3	1.35368	9.35748	4.67247	1.33457e-05	0.000499492	2.97654
TBC1D12	0.375724	9.29657	4.67213	1.33626e-05	0.000499492	2.97535
ST3GAL4	0.867447	8.51594	4.67187	1.33753e-05	0.000499492	2.97446
CCDC74A	0.94897	6.64259	4.67117	1.34107e-05	0.000500061	2.97198
NCAM2	1.54305	5.32905	4.66962	1.34887e-05	0.000502216	2.96653
NUDT22	-0.386122	9.10757	-4.66882	1.35289e-05	0.000502958	2.96373
NCS1	1.29192	8.85788	4.66778	1.35815e-05	0.000503589	2.96008
NECAB3	-0.389701	8.54407	-4.66769	1.35864e-05	0.000503589	2.95975
EHBP1	0.439336	10.1402	4.66386	1.37821e-05	0.000510081	2.94631
NEDD4	0.57892	8.78399	4.66308	1.38225e-05	0.000510816	2.94356
DHRS13	-0.582239	7.41823	-4.66048	1.39574e-05	0.000515036	2.93443
PDF	-0.68083	7.00735	-4.65725	1.41271e-05	0.000520524	2.92308
PRDM6	1.4332	6.60927	4.65409	1.42944e-05	0.000525909	2.91202
CLEC2B	0.597878	8.81578	4.65334	1.43348e-05	0.000526611	2.90937
SPARCL1	1.1903	13.477	4.65233	1.43891e-05	0.000527485	2.90582
AMPH	1.09467	6.49197	4.6521	1.4401e-05	0.000527485	2.90504
MYO1B	0.603468	11.1131	4.65123	1.44481e-05	0.000528429	2.90197
MICU3	0.972948	6.62151	4.64953	1.45403e-05	0.000531022	2.89599
SPHK1	1.05472	8.79097	4.64878	1.45808e-05	0.000531716	2.89339
RPIA	-0.445374	9.53924	-4.64694	1.46813e-05	0.000534596	2.88693
CLIP1	0.385828	11.119	4.6445	1.48155e-05	0.000538695	2.87838
CALCRL	0.906438	9.9324	4.64397	1.4845e-05	0.000538976	2.87652
ITGBL1	2.18897	9.64334	4.64186	1.49624e-05	0.000542446	2.86912
CTSL	0.752427	11.5373	4.64002	1.50653e-05	0.000545381	2.86268
ABL2	0.457177	10.0649	4.63424	1.53933e-05	0.000555905	2.84245
ALG1	-0.341374	9.8089	-4.63411	1.54008e-05	0.000555905	2.84199
HIPK3	0.385594	11.591	4.63351	1.54355e-05	0.000556351	2.83988
DNAJB4	0.623626	9.40663	4.63022	1.56258e-05	0.000562395	2.82837
ACVR1	0.407086	10.0817	4.62978	1.56511e-05	0.000562487	2.82685
PPP4C	-0.387406	10.643	-4.62882	1.57073e-05	0.00056332	2.82348
XYLT1	0.806819	9.63473	4.62861	1.57196e-05	0.00056332	2.82275
NDUFV1	-0.450459	11.2206	-4.62742	1.57895e-05	0.000564245	2.81858
TLCD5	0.773276	6.93125	4.62723	1.58008e-05	0.000564245	2.81791
IRAG1	1.12663	10.6899	4.62701	1.58136e-05	0.000564245	2.81715
GOLGA2P7	-0.720115	9.85866	-4.62603	1.58714e-05	0.000565476	2.81372
B3GLCT	0.456062	8.06873	4.62566	1.58936e-05	0.000565476	2.81241
ADGRL4	0.779874	9.67433	4.62404	1.59893e-05	0.000568067	2.80677
NDUFB11	-0.433221	10.0209	-4.62286	1.60597e-05	0.00056948	2.80265
SIRT7	-0.515819	9.6895	-4.62261	1.60749e-05	0.00056948	2.80176
IHO1	0.995284	3.95397	4.62105	1.61686e-05	0.000571785	2.7963
FBXL7	0.887769	8.35192	4.62076	1.61861e-05	0.000571785	2.79529
FOXF1	0.822083	9.40336	4.62015	1.62225e-05	0.000572257	2.79318
ASPSCR1	-0.387249	8.96787	-4.61915	1.6283e-05	0.000573576	2.78968
MINDY2	0.54837	9.92245	4.61595	1.6478e-05	0.000579623	2.7785
P4HA3	1.42201	7.28088	4.61513	1.65283e-05	0.000580573	2.77564
SH3BGRL	0.588328	11.7816	4.61465	1.65579e-05	0.000580788	2.77396
ZNF296	-0.752132	5.87969	-4.61346	1.66315e-05	0.00058255	2.76979
HSPA8P4	0.867641	1.88561	4.61201	1.67214e-05	0.000584872	2.76473
LOC105373958	-1.14406	2.48601	-4.61152	1.67522e-05	0.000585018	2.76301
CPT2	-0.458531	9.65885	-4.61119	1.67727e-05	0.000585018	2.76186
MSC	0.784777	8.48678	4.61065	1.68066e-05	0.000585123	2.75996
GPR161	0.875494	7.20436	4.61036	1.68241e-05	0.000585123	2.75898
MRPS34	-0.478185	9.95184	-4.61001	1.68464e-05	0.000585123	2.75774
EIF2B5	-0.246835	10.5715	-4.60812	1.69654e-05	0.000588432	2.75114
TMEM97	-0.713968	10.0267	-4.60214	1.73464e-05	0.00060081	2.73028
TRIM6	0.897842	5.97261	4.60113	1.74116e-05	0.000602228	2.72676
OARD1	-0.382304	9.71173	-4.59928	1.75313e-05	0.000605524	2.72033
PIDD1	-0.484721	8.46555	-4.5978	1.7628e-05	0.000607563	2.71516
DKK2	1.75909	5.94924	4.59763	1.76392e-05	0.000607563	2.71457
ARL4C	0.698598	10.5425	4.59385	1.78888e-05	0.000614592	2.70138
CCDC50	0.44049	11.31	4.59357	1.79072e-05	0.000614592	2.70041
CYP39A1	1.08847	6.22026	4.59302	1.79434e-05	0.000614592	2.69852
GBE1	0.458338	9.05276	4.59264	1.79687e-05	0.000614592	2.69719
OLR1	1.59166	7.53321	4.59244	1.79823e-05	0.000614592	2.69648
ADGRL2	0.696602	10.3829	4.5923	1.79918e-05	0.000614592	2.69599
ATAD3B	-0.564763	9.20718	-4.59137	1.80538e-05	0.000615861	2.69276
SERPINF1	1.16612	11.8094	4.58785	1.82915e-05	0.000623114	2.68048
RBMS3	1.03613	8.53156	4.5867	1.83692e-05	0.000624904	2.6765
LMAN2	-0.372142	11.411	-4.5857	1.84375e-05	0.000626369	2.67302
CD276	0.603033	10.7973	4.58481	1.84988e-05	0.000627596	2.6699
MFSD11	-0.256249	10.5683	-4.58389	1.8562e-05	0.00062845	2.6667
SHOC2	0.237006	10.4321	4.5837	1.85746e-05	0.00062845	2.66606
TMEM14B	-0.376297	9.61899	-4.58104	1.8759e-05	0.000633825	2.65679
GPC1	0.81574	9.7917	4.57739	1.90145e-05	0.000641585	2.6441
DENND5A	0.678043	10.4389	4.57696	1.90451e-05	0.000641745	2.64259
LAPTM4A	0.273862	12.8029	4.57572	1.91328e-05	0.000643827	2.63828
CAMK1G	1.04479	3.6336	4.57414	1.92449e-05	0.000646723	2.63279
RNF11	0.352584	10.9925	4.57309	1.93195e-05	0.000648297	2.62916
ESRP2	-0.867221	10.0967	-4.5724	1.9369e-05	0.000648297	2.62676
COL1A2	1.18696	15.5567	4.57239	1.93701e-05	0.000648297	2.62671
REXO2	0.374708	10.1349	4.57198	1.93991e-05	0.000648394	2.62531
NAP1L1	0.423352	12.4791	4.57069	1.94919e-05	0.000650621	2.62083
LMCD1	0.665975	9.49452	4.56946	1.95815e-05	0.000652733	2.61652
DOCK11	0.557052	9.6501	4.56854	1.96481e-05	0.000653884	2.61334
ZNF593	-0.543501	8.26488	-4.56826	1.96686e-05	0.000653884	2.61236
ADAMTS3	0.952526	6.21672	4.56293	2.00602e-05	0.000666011	2.59386
PCDHGA12	1.02833	6.8258	4.55739	2.04753e-05	0.000678029	2.57464
NPB	-0.797288	5.82183	-4.5571	2.04974e-05	0.000678029	2.57363
CYBRD1	0.998438	12.2017	4.55701	2.05041e-05	0.000678029	2.57332
HRH1	0.662091	8.5923	4.55362	2.0763e-05	0.000685675	2.56155
USP44	1.04599	4.49352	4.54619	2.1341e-05	0.000703829	2.53579
MACF1	0.55937	12.7692	4.54541	2.14024e-05	0.000704745	2.5331
FOXRED1	-0.370073	9.15844	-4.54512	2.14256e-05	0.000704745	2.53208
LUZP1	0.440059	10.5453	4.54434	2.1487e-05	0.00070522	2.5294
PLXNC1	0.735746	10.4199	4.54422	2.14968e-05	0.00070522	2.52897
C1orf216	0.554216	8.50685	4.54348	2.15555e-05	0.000706213	2.52641
EGFLAM	0.947635	7.04219	4.54253	2.16314e-05	0.000707767	2.52311
PAK4	-0.531839	9.52098	-4.54192	2.16802e-05	0.00070843	2.521
TMEM65	0.50071	8.54615	4.54129	2.17302e-05	0.000709056	2.51884
CLIP4	0.731894	9.30839	4.54096	2.17565e-05	0.000709056	2.5177
DYNC1I2P1	0.297157	10.3061	4.53899	2.19157e-05	0.000713309	2.51086
FADS1	0.941247	8.87899	4.53675	2.20973e-05	0.00071828	2.50312
PHTF2	0.417867	9.67821	4.53302	2.24036e-05	0.000727284	2.49021
P4HA1	0.441646	10.1338	4.53104	2.2568e-05	0.000731661	2.48336
CDC42BPG	-0.747176	8.81467	-4.53067	2.25989e-05	0.00073171	2.48207
LPP	0.763991	12.5004	4.52998	2.26564e-05	0.00073228	2.47969
CNNM3	-0.343408	9.46692	-4.52975	2.26755e-05	0.00073228	2.4789
ALPK3	0.986197	8.17998	4.52463	2.31075e-05	0.000745242	2.4612
FHL3	0.699582	8.28973	4.52428	2.31369e-05	0.000745242	2.46001
CHST11	0.574897	9.60666	4.51963	2.35365e-05	0.000757132	2.44395
MAGI2	0.793949	6.98512	4.51575	2.38758e-05	0.000766086	2.43053
CERCAM	0.983957	9.90697	4.51574	2.38766e-05	0.000766086	2.4305
ARL2BP	0.287903	10.4122	4.51407	2.40238e-05	0.000769817	2.42473
GSDME	0.895664	7.77944	4.51353	2.40715e-05	0.000770169	2.42287
HAND2	2.34302	6.79451	4.51324	2.40968e-05	0.000770169	2.42188
PPM1F	0.473657	10.1386	4.51111	2.42866e-05	0.000775237	2.41453
RFTN2	0.718248	7.40918	4.50989	2.43961e-05	0.000777731	2.41031
ZDHHC15	1.09881	5.19493	4.50829	2.45405e-05	0.000780788	2.40478
PLPP7	0.970099	5.77499	4.50813	2.45549e-05	0.000780788	2.40423
CDK17	0.332158	9.85802	4.50488	2.48498e-05	0.000788538	2.39304
OLFML1	0.843294	8.78863	4.50449	2.48857e-05	0.000788538	2.39168
CAMK1D	0.633936	8.82942	4.5044	2.48938e-05	0.000788538	2.39137
AEBP1	1.0978	12.7692	4.5011	2.51975e-05	0.000796534	2.38001
CD93	0.717982	11.7225	4.50096	2.52104e-05	0.000796534	2.37953
CPSF1	-0.564484	11.076	-4.49982	2.53168e-05	0.000798879	2.37558
CLIP3	0.97548	8.57467	4.49897	2.53959e-05	0.000800358	2.37266
DCXR	-0.500508	9.36908	-4.49843	2.54459e-05	0.000800916	2.37081
GAP43	1.6567	3.80949	4.49787	2.54988e-05	0.000801421	2.36886
MEIS3	0.884642	7.09799	4.49744	2.55387e-05	0.000801421	2.3674
COL15A1	0.910694	12.0709	4.49723	2.55587e-05	0.000801421	2.36666
FIBIN	1.163	8.73608	4.49551	2.57207e-05	0.000805484	2.36074
WNT9A	1.40947	6.6511	4.49319	2.59404e-05	0.000811341	2.35277
GEMIN7	-0.460709	8.43575	-4.49055	2.61937e-05	0.000818231	2.34366
REEP3	0.386427	10.6961	4.48958	2.62868e-05	0.00082011	2.34033
CMTM8	-0.556101	7.1478	-4.48479	2.67531e-05	0.000832452	2.32385
RUNX1T1	1.22666	7.66806	4.48466	2.67659e-05	0.000832452	2.3234
VPS37B	-0.508286	10.3928	-4.48448	2.6783e-05	0.000832452	2.32281
IQCA1	0.914047	4.43814	4.48337	2.68925e-05	0.00083481	2.31898
MEF2A	0.442398	10.6834	4.48223	2.70053e-05	0.000836349	2.31506
TARS2	-0.338886	9.28217	-4.48219	2.70094e-05	0.000836349	2.31492
ATP8B4	0.597945	8.10434	4.48054	2.7173e-05	0.000840366	2.30926
PTCD1	-0.473523	8.95411	-4.47934	2.72931e-05	0.000843029	2.30512
AAMP	-0.344181	11.2628	-4.47788	2.744e-05	0.000846516	2.30009
FGFRL1	-0.692401	8.89292	-4.47475	2.77563e-05	0.00085521	2.28935
CTSO	0.54316	10.491	4.4731	2.79244e-05	0.000859325	2.28369
EHD3	0.624308	8.44277	4.47078	2.81624e-05	0.00086517	2.27574
LOC100506302	-0.505823	6.28194	-4.47058	2.8184e-05	0.00086517	2.27502
MFSD10	-0.388473	10.0664	-4.46996	2.82474e-05	0.000866044	2.27292
CYP7B1	0.996537	6.65791	4.46874	2.83738e-05	0.00086822	2.26873
ATP2B4	0.723177	11.8322	4.46849	2.83999e-05	0.00086822	2.26787
STEAP1	0.676584	9.75484	4.46827	2.84233e-05	0.00086822	2.2671
RNF150	1.24041	8.24525	4.46742	2.85112e-05	0.000869835	2.26421
ADPRH	0.4923	8.48644	4.46646	2.86123e-05	0.00087185	2.26089
CRTC3	0.422142	10.2304	4.46281	2.89973e-05	0.000882499	2.24836
SACS	0.599071	9.60567	4.45979	2.93193e-05	0.000891206	2.23802
ZFPM2	1.12553	7.09563	4.45778	2.9536e-05	0.000896696	2.23112
CIAO3	-0.388568	9.33835	-4.4555	2.97827e-05	0.000902505	2.22332
TBC1D1	0.435495	10.8013	4.45534	2.98e-05	0.000902505	2.22278
PHYHIPL	1.21802	7.79885	4.45436	2.9907e-05	0.000904641	2.21942
DNAJB5	1.15489	8.37846	4.45254	3.01069e-05	0.000908857	2.21318
FKBP10	0.827326	10.6907	4.45243	3.01196e-05	0.000908857	2.21279
CLPTM1L	-0.367596	11.3704	-4.45165	3.0205e-05	0.000910329	2.21013
TMEM134	-0.428241	8.88753	-4.44511	3.09353e-05	0.000930087	2.18775
JTB	-0.311098	11.5964	-4.44511	3.09355e-05	0.000930087	2.18775
MMP2	1.27421	13.5752	4.44361	3.11054e-05	0.000934064	2.18262
TXNRD2	-0.396637	8.68924	-4.43931	3.15981e-05	0.000947714	2.1679
TRIM23	0.414539	8.47366	4.43447	3.21613e-05	0.000963442	2.15135
ZNF542P	0.748272	7.66427	4.43367	3.22552e-05	0.00096362	2.14862
OSMR	0.742905	10.8786	4.43345	3.22805e-05	0.00096362	2.14788
AARS2	-0.310288	8.90359	-4.43343	3.22836e-05	0.00096362	2.14779
TAGLN	1.4232	13.6173	4.43237	3.24091e-05	0.000966067	2.14416
GNA14	0.971418	7.22355	4.43208	3.24434e-05	0.000966067	2.14317
YTHDF2	-0.209794	10.926	-4.42977	3.27179e-05	0.000973073	2.13528
RNF180	0.956591	7.04105	4.42618	3.31484e-05	0.000983013	2.12304
DAZAP1	-0.266565	11.0156	-4.42605	3.31642e-05	0.000983013	2.12259
CSGALNACT1	0.842324	9.57235	4.42593	3.31789e-05	0.000983013	2.12218
PRDM8	0.869871	6.63069	4.42567	3.32104e-05	0.000983013	2.12129
ADAMTS2	1.0809	10.7004	4.42467	3.33319e-05	0.000985434	2.11787
MRC2	0.892626	11.4263	4.42268	3.3574e-05	0.000991412	2.11109
ASL	-0.502008	10.3661	-4.42081	3.38031e-05	0.00099699	2.10472
MLLT11	0.679766	7.58362	4.4178	3.41766e-05	0.00100681	2.09443
MKX	1.6188	5.22244	4.4156	3.44508e-05	0.00101252	2.08695
EBP	-0.655712	9.52368	-4.41559	3.4452e-05	0.00101252	2.08692
FLAD1	-0.284499	9.55389	-4.41527	3.44927e-05	0.00101252	2.08581
FAM171B	0.805918	7.8558	4.414	3.4653e-05	0.00101461	2.08147
ARHGAP20	0.985929	6.77554	4.41398	3.46543e-05	0.00101461	2.08143
TRPC4	1.02365	5.64607	4.41373	3.46863e-05	0.00101461	2.08057
JAZF1	0.61272	8.75216	4.41332	3.47388e-05	0.00101495	2.07915
PTPN14	0.608346	9.57228	4.41246	3.48465e-05	0.0010169	2.07626
AMIGO2	0.942822	9.11465	4.40962	3.52091e-05	0.00102585	2.06656
PAPSS2	0.713476	10.0591	4.40941	3.52358e-05	0.00102585	2.06585
PPP1R18	0.562543	10.7723	4.40853	3.53486e-05	0.0010267	2.06286
LOC107987457	0.562543	10.7723	4.40853	3.53486e-05	0.0010267	2.06286
LSR	-0.814252	11.6006	-4.40822	3.53892e-05	0.0010267	2.06179
DTX2	-0.517971	9.31634	-4.40693	3.5555e-05	0.00103031	2.05741
LAMA2	0.878758	10.3565	4.40648	3.56133e-05	0.00103079	2.05588
ITGA11	0.995081	9.52154	4.40569	3.57166e-05	0.0010317	2.05317
NOTCH2	0.633156	11.4943	4.4056	3.57278e-05	0.0010317	2.05287
VAMP4	0.399255	9.3769	4.40433	3.58929e-05	0.00103527	2.04856
KISS1	-1.39059	2.04327	-4.39845	3.66692e-05	0.00105643	2.02853
ITPRIPL2	0.403852	10.707	4.39807	3.67195e-05	0.00105665	2.02724
ZFPM1	-0.835462	8.35537	-4.39684	3.68839e-05	0.00105904	2.02306
MMP15	-0.762046	10.6648	-4.39681	3.68877e-05	0.00105904	2.02297
KLHL4	1.20793	4.63828	4.39454	3.71939e-05	0.0010666	2.01523
PPFIA2	1.35244	5.89293	4.39416	3.72454e-05	0.00106684	2.01393
HMGA2-AS1	1.75924	3.69084	4.39138	3.7623e-05	0.00107642	2.00449
SNX29	0.461014	9.3394	4.38978	3.78415e-05	0.00108142	1.99907
FZD1	0.731854	9.86437	4.38879	3.79778e-05	0.00108328	1.99571
EEA1	0.333707	10.2448	4.38868	3.79938e-05	0.00108328	1.99531
CPED1	1.10805	9.68524	4.38738	3.81735e-05	0.00108716	1.99089
MPST	-0.574618	10.3452	-4.38655	3.82883e-05	0.00108918	1.98808
PLEKHO2	0.508641	10.595	4.38619	3.83376e-05	0.00108933	1.98688
TRPC3	0.967881	4.31597	4.38492	3.85153e-05	0.00109313	1.98255
CAVIN3	0.803079	9.26286	4.38428	3.86047e-05	0.00109442	1.98038
PMEPA1	0.803732	11.0328	4.38333	3.87386e-05	0.00109696	1.97714
STK3	0.494369	9.03892	4.38245	3.88621e-05	0.0010992	1.97416
KCNE4	0.832138	8.49078	4.37988	3.92267e-05	0.00110826	1.96542
SMIM13	0.328257	8.85945	4.37878	3.93834e-05	0.00111091	1.96169
AZI2	0.254666	10.2835	4.37859	3.94102e-05	0.00111091	1.96106
NFKBIB	-0.414423	9.21976	-4.37222	4.03307e-05	0.00113557	1.93945
NOD1	0.504044	9.10511	4.36985	4.06789e-05	0.00114279	1.93141
CYTL1	1.09999	4.70819	4.36984	4.06792e-05	0.00114279	1.9314
GPRC5D	-0.827191	3.8276	-4.36858	4.08651e-05	0.00114672	1.92713
CD58	0.363036	8.76047	4.36771	4.09949e-05	0.00114906	1.92417
C1orf159	-0.429991	8.02946	-4.36471	4.1442e-05	0.00116028	1.91402
RUFY2	0.33071	8.67346	4.36221	4.18192e-05	0.00116952	1.90554
FAM136A	-0.392285	10.3911	-4.36173	4.18923e-05	0.00117025	1.90391
ALDH6A1	-0.568503	9.17855	-4.35746	4.25435e-05	0.00118711	1.88948
KLHL41	1.20249	4.53729	4.35609	4.27555e-05	0.00119168	1.88483
ITSN1	0.37782	10.1088	4.35359	4.31436e-05	0.00120033	1.87638
NLRP3	0.761175	7.46949	4.35347	4.31623e-05	0.00120033	1.87597
PLXDC1	0.856109	9.93057	4.35237	4.33343e-05	0.00120345	1.87225
DNPH1	-0.483175	9.47173	-4.35213	4.33716e-05	0.00120345	1.87145
DCLK2	1.0673	6.77686	4.35181	4.34218e-05	0.0012035	1.87036
PRELP	1.88587	9.40389	4.35142	4.34828e-05	0.00120385	1.86905
PAFAH1B1	0.263718	11.7632	4.35008	4.36952e-05	0.00120682	1.86449
ROR2	1.01784	8.44113	4.34973	4.37502e-05	0.00120682	1.86331
PDE5A	0.900657	10.6471	4.34945	4.37942e-05	0.00120682	1.86237
TREM2	1.02481	8.193	4.34909	4.38515e-05	0.00120682	1.86115
AFAP1L2	0.659482	9.14922	4.34891	4.38794e-05	0.00120682	1.86056
FILIP1L	0.807101	11.8028	4.3489	4.38818e-05	0.00120682	1.86051
AKAP6	1.39937	6.85389	4.34717	4.41569e-05	0.00121304	1.85466
ADAM19	0.643584	10.1085	4.34654	4.42579e-05	0.00121447	1.85252
ROBO1	0.77228	9.99238	4.346	4.43437e-05	0.00121483	1.85071
DNAJC11	-0.387924	10.3499	-4.34584	4.43688e-05	0.00121483	1.85018
BBS9	0.403432	7.82562	4.34525	4.44637e-05	0.00121609	1.84818
OMD	2.30009	7.32845	4.34203	4.4984e-05	0.00122841	1.8373
CAV1	0.913888	11.1966	4.34142	4.50824e-05	0.00122841	1.83526
CRB3	-0.7175	8.35708	-4.34141	4.50851e-05	0.00122841	1.8352
SLC2A3	0.857068	10.5474	4.34124	4.51118e-05	0.00122841	1.83465
ANP32A	-0.307561	11.0077	-4.33833	4.55882e-05	0.00124002	1.82483
C1R	0.804226	13.1604	4.33784	4.56692e-05	0.00124086	1.82317
ADAMTS6	0.992317	7.26847	4.33591	4.59881e-05	0.00124816	1.81666
TENM4	1.32238	7.70634	4.33491	4.61546e-05	0.00125031	1.81328
LOC100420981	0.457776	9.12676	4.33463	4.6201e-05	0.00125031	1.81234
ZNF454	0.870069	4.05761	4.33453	4.62181e-05	0.00125031	1.81199
ATXN7L3B	-0.372827	11.674	-4.33419	4.62741e-05	0.00125046	1.81086
AP4E1	0.292305	9.02076	4.33337	4.6412e-05	0.00125282	1.80808
ZNF354C	0.385698	8.88473	4.33214	4.66192e-05	0.00125705	1.80391
ATP8B2	0.779582	10.2807	4.32978	4.70175e-05	0.00126631	1.79596
CTDSP2	0.328774	12.3629	4.3295	4.70646e-05	0.00126631	1.79502
CA5B	0.666452	8.33779	4.32855	4.72262e-05	0.00126928	1.79182
ABCA1	0.543521	11.0304	4.32794	4.73303e-05	0.0012707	1.78976
TRAM2	0.502806	10.8508	4.32759	4.73896e-05	0.00127092	1.78859
ZNF423	1.05762	7.52998	4.32726	4.74451e-05	0.00127104	1.78749
ERG	0.813339	9.12688	4.32308	4.81668e-05	0.00128898	1.77338
PRR16	0.895966	7.22621	4.32148	4.84443e-05	0.00129501	1.76801
ATP5MC1	-0.477872	9.53722	-4.3206	4.85976e-05	0.00129771	1.76505
SMG5	-0.24228	11.224	-4.31958	4.87779e-05	0.00130113	1.76159
CCHCR1	-0.449585	8.87346	-4.31923	4.8839e-05	0.00130136	1.76042
C1orf210	-0.834522	8.14144	-4.31834	4.89954e-05	0.00130413	1.75743
RCE1	-0.350141	8.58358	-4.31684	4.9261e-05	0.00130979	1.75238
ARMCX1	0.676439	8.36523	4.31627	4.93622e-05	0.00131108	1.75046
PABPN1	-0.295065	11.2166	-4.3153	4.95337e-05	0.00131423	1.74722
CHDH	-0.701153	9.41888	-4.31405	4.97577e-05	0.00131876	1.743
LIME1	-0.748151	8.30893	-4.3118	5.01622e-05	0.00132776	1.73543
GNPDA2	0.406291	8.75546	4.31157	5.02041e-05	0.00132776	1.73465
PFKL	-0.383618	12.0135	-4.3112	5.02704e-05	0.0013281	1.73341
MMP16	1.24098	6.83885	4.31069	5.03629e-05	0.00132913	1.7317
KIAA0825	0.610825	5.38319	4.31038	5.04201e-05	0.00132923	1.73063
RNASEL	0.380287	9.11337	4.3081	5.08353e-05	0.00133875	1.72297
GFUS	-0.658215	11.5849	-4.307	5.10365e-05	0.00134139	1.71928
SCRIB	-0.453533	10.7051	-4.30656	5.11177e-05	0.00134139	1.71779
RTL8B	0.733567	7.34718	4.30632	5.11617e-05	0.00134139	1.71699
MCAM	0.826881	11.702	4.3062	5.11825e-05	0.00134139	1.71661
ANOS1	1.04963	8.34237	4.30608	5.12055e-05	0.00134139	1.71619
GLYCTK	-0.672695	9.14831	-4.30565	5.12843e-05	0.00134172	1.71475
MIA2	-0.409716	10.1002	-4.30542	5.13261e-05	0.00134172	1.71399
MMEL1	-0.563903	7.44363	-4.30497	5.14102e-05	0.0013425	1.71246
VGLL4	0.372785	11.0824	4.30321	5.17366e-05	0.00134961	1.70654
BMPR1B	1.68148	5.43331	4.3006	5.22237e-05	0.00136089	1.69778
SV2B	0.95741	6.3071	4.29854	5.2611e-05	0.00136946	1.69088
SERPINH1	0.674862	12.2192	4.29827	5.26631e-05	0.00136946	1.68995
KCNMA1	1.61912	9.10136	4.29681	5.29396e-05	0.00137521	1.68506
MT1F	-1.12803	7.27102	-4.29601	5.30917e-05	0.00137772	1.68238
HDX	0.720371	5.89625	4.29543	5.32018e-05	0.00137858	1.68044
RILPL1	0.631446	7.65605	4.29526	5.32359e-05	0.00137858	1.67984
YDJC	-0.469465	8.7295	-4.29155	5.39484e-05	0.00139558	1.66742
HCFC2	0.427187	8.76318	4.29031	5.41886e-05	0.00140033	1.66327
STARD7	-0.253852	11.8984	-4.28883	5.44786e-05	0.00140636	1.65828
STMN3	0.741829	9.33156	4.28764	5.47117e-05	0.00141092	1.65429
CYP27C1	1.22305	4.23905	4.28731	5.47753e-05	0.00141109	1.65321
CYTH3	0.587428	10.1722	4.28629	5.49774e-05	0.00141483	1.64976
KLF9	0.688509	11.1591	4.28598	5.50378e-05	0.00141492	1.64874
TONSL	-0.570263	8.69686	-4.28459	5.5314e-05	0.00142054	1.64406
SELENOO	-0.359358	8.93851	-4.28353	5.55231e-05	0.00142444	1.64054
TNS1	1.15474	12.0116	4.28286	5.5657e-05	0.00142639	1.63829
H2AX	-0.61515	9.45731	-4.28258	5.57139e-05	0.00142639	1.63733
VEGFC	0.762554	7.2651	4.27719	5.67996e-05	0.00145269	1.6193
SH2D4A	-0.673867	9.99579	-4.27663	5.69132e-05	0.0014541	1.61743
PCDHGB7	0.91888	7.81777	4.27579	5.70848e-05	0.00145627	1.61462
TNFAIP6	1.25269	7.46376	4.27564	5.71154e-05	0.00145627	1.61412
OGFOD2	-0.348462	8.47915	-4.27085	5.81037e-05	0.00147913	1.59809
TRMT44	-0.295603	8.06005	-4.27072	5.81312e-05	0.00147913	1.59765
IGFBP4	0.920906	13.4941	4.26893	5.85052e-05	0.00148712	1.59166
THEM6	-0.574952	9.94675	-4.26695	5.89206e-05	0.00149615	1.58505
MGAT4B	-0.576805	11.6528	-4.26592	5.91393e-05	0.00150017	1.58159
DUS1L	-0.331705	11.0632	-4.26383	5.9583e-05	0.00150909	1.57461
REEP4	-0.398787	9.24308	-4.26355	5.9642e-05	0.00150909	1.57368
PCDHGA4	1.11058	5.09341	4.26341	5.96734e-05	0.00150909	1.57319
BHMT2	1.06121	6.82435	4.26289	5.97847e-05	0.00151037	1.57145
APBB2	0.450542	10.0624	4.26207	5.99599e-05	0.00151326	1.56872
TPM2	1.36398	12.2233	4.26156	6.00688e-05	0.00151447	1.56702
PEX10	-0.306797	9.22205	-4.26079	6.02341e-05	0.00151709	1.56446
CD200	0.822245	8.52908	4.25994	6.04174e-05	0.00152017	1.56162
RER1	-0.26793	11.5956	-4.25957	6.04975e-05	0.00152064	1.56038
PHLDB1	0.762395	11.1777	4.25688	6.10832e-05	0.00153381	1.55138
SLC26A1	-0.653138	5.78875	-4.2562	6.12305e-05	0.00153596	1.54914
NTAN1	0.371626	9.09292	4.25571	6.13384e-05	0.00153711	1.54749
NECAB1	1.16116	5.9639	4.25398	6.17188e-05	0.00154508	1.54172
COX7A1	0.935503	7.26815	4.25251	6.20443e-05	0.00155167	1.5368
TMEM52B	1.08837	4.33744	4.25147	6.22738e-05	0.00155584	1.53336
TTC8	0.433138	8.55972	4.2505	6.24904e-05	0.00155969	1.53011
AGAP2-AS1	0.54174	7.51025	4.24688	6.33047e-05	0.00157842	1.51802
B4GALNT1	1.00638	6.21088	4.24391	6.39779e-05	0.00159361	1.50815
A2M	0.876596	14.8317	4.24271	6.42534e-05	0.00159887	1.50414
PCDHB4	0.888104	5.96229	4.242	6.44152e-05	0.00160129	1.50179
ROCK1	0.35839	11.4424	4.2387	6.51784e-05	0.00161864	1.49079
MID2	0.796592	6.83462	4.23602	6.58055e-05	0.00163258	1.48185
PLEKHA6	-0.59344	10.7744	-4.23555	6.59154e-05	0.00163368	1.48029
EPN1	-0.517742	11.2174	-4.2341	6.62569e-05	0.00163957	1.47547
ADAMTS9	0.749346	9.26836	4.23385	6.63161e-05	0.00163957	1.47463
TENM3	1.65732	7.04127	4.2337	6.63512e-05	0.00163957	1.47414
ISLR2	1.17477	5.49803	4.23259	6.66139e-05	0.00164442	1.47045
DLG4	0.711844	8.03119	4.23201	6.67516e-05	0.00164619	1.46852
MYL9	1.36949	12.6024	4.22853	6.7586e-05	0.00166511	1.45693
SIGIRR	-0.395959	9.5987	-4.22708	6.79342e-05	0.00167012	1.45213
RNF44	-0.342456	10.338	-4.22703	6.79475e-05	0.00167012	1.45195
PROS1	0.750753	10.2845	4.22685	6.79911e-05	0.00167012	1.45135
FCGR2A	0.675053	10.9166	4.22627	6.81309e-05	0.0016719	1.44943
VAT1	0.526149	11.2945	4.22384	6.87245e-05	0.0016848	1.44134
TRO	0.948757	7.62391	4.22194	6.91899e-05	0.00169454	1.43504
KTN1	0.317725	12.3512	4.22033	6.95865e-05	0.00170257	1.4297
BBOF1	0.549622	7.24568	4.21924	6.98577e-05	0.00170753	1.42607
ZFPL1	-0.341033	8.80508	-4.21698	7.04209e-05	0.0017196	1.41858
RNF38	0.356502	10.1349	4.21648	7.05481e-05	0.00172101	1.41689
LZTFL1	0.386629	9.26677	4.21583	7.07114e-05	0.0017233	1.41474
HIVEP2	0.441374	10.3081	4.21538	7.08232e-05	0.00172434	1.41326
ETNPPL	-2.07692	1.92187	-4.2145	7.10461e-05	0.00172807	1.41033
MCCC1	-0.452765	9.37922	-4.21302	7.14214e-05	0.0017355	1.40541
COL5A1	0.96235	12.6424	4.2115	7.1808e-05	0.00174319	1.40037
SYNC	0.449752	10.288	4.21042	7.20836e-05	0.00174817	1.3968
GJC1	0.813773	8.39066	4.20848	7.25811e-05	0.00175852	1.39038
ST6GALNAC6	0.631832	10.0136	4.20657	7.30767e-05	0.0017688	1.38403
AOPEP	0.539372	9.76156	4.20515	7.34454e-05	0.00177599	1.37934
TXN2	-0.353716	10.5354	-4.20307	7.39897e-05	0.00178741	1.37245
ACO2	-0.396514	11.2011	-4.20277	7.40684e-05	0.00178758	1.37145
DYRK3	0.610908	7.17818	4.20199	7.42742e-05	0.0017889	1.36886
GLG1	0.308847	11.9256	4.2018	7.43249e-05	0.0017889	1.36823
COL9A2	-1.01869	8.21137	-4.20175	7.43394e-05	0.0017889	1.36805
CYC1	-0.537493	11.3853	-4.20135	7.44426e-05	0.00178965	1.36675
LOC283731	1.17681	3.19821	4.20005	7.47872e-05	0.00179619	1.36244
PTPN12	0.39517	11.4391	4.19836	7.52384e-05	0.00180454	1.35683
OVOL2	-0.821937	7.46625	-4.1982	7.52801e-05	0.00180454	1.35631
EVA1A	1.11012	5.66737	4.19785	7.53749e-05	0.0018046	1.35514
TUFM	-0.371333	11.8768	-4.19765	7.54276e-05	0.0018046	1.35449
GNS	0.337881	12.3072	4.19657	7.57166e-05	0.00180976	1.35092
ERC1	0.443584	10.1992	4.1953	7.60584e-05	0.00181619	1.34672
DIP2C	0.628034	9.35292	4.19435	7.63169e-05	0.00182032	1.34355
CRISPLD1	1.55455	8.55531	4.19412	7.63779e-05	0.00182032	1.34281
RAP2A	0.414813	10.4763	4.19348	7.65515e-05	0.0018227	1.34069
SGCE	0.795315	9.12865	4.1928	7.67375e-05	0.00182538	1.33843
ZNF513	-0.388466	9.22134	-4.19091	7.72542e-05	0.00183217	1.33217
MYO1E	0.432047	11.1918	4.19081	7.72805e-05	0.00183217	1.33185
BLVRA	0.473599	9.28083	4.19045	7.73799e-05	0.00183217	1.33065
FADS2	0.82532	9.37318	4.19029	7.74234e-05	0.00183217	1.33013
CYB5R3	0.440784	11.7329	4.19016	7.74591e-05	0.00183217	1.32969
TIMP3	0.990633	12.8777	4.19014	7.74654e-05	0.00183217	1.32962
GLI2	0.994652	7.70722	4.18837	7.79511e-05	0.0018419	1.32379
SRRT	-0.32213	10.9778	-4.18746	7.82034e-05	0.00184463	1.32077
MRGPRF	1.3386	8.85482	4.18742	7.8215e-05	0.00184463	1.32064
POLA2	-0.384821	8.7935	-4.1864	7.8498e-05	0.00184954	1.31727
BMP1	0.677461	10.1006	4.18567	7.87002e-05	0.00185255	1.31487
CCDC80	1.49334	11.9392	4.18498	7.88926e-05	0.00185532	1.31259
TBC1D19	0.533156	6.81485	4.18313	7.94122e-05	0.00186513	1.30647
FRAT2	-0.465926	9.4427	-4.18296	7.946e-05	0.00186513	1.30591
TMEM245	0.511416	11.1261	4.18217	7.96837e-05	0.00186862	1.30328
NUDT8	-0.750922	7.33347	-4.17961	8.04086e-05	0.00188384	1.29484
TMEM204	0.606184	8.9514	4.17904	8.0572e-05	0.00188589	1.29294
CLDND1	0.320119	10.7609	4.17874	8.06564e-05	0.00188608	1.29197
CRYGN	1.05233	1.52558	4.17752	8.10069e-05	0.0018925	1.28792
ZFHX4	1.16448	7.54332	4.17639	8.13317e-05	0.0018983	1.28419
MRPS18A	-0.369791	9.38367	-4.17563	8.15501e-05	0.00190161	1.28169
TTBK2	0.515303	8.95655	4.17448	8.18815e-05	0.00190755	1.27791
FAM229B	0.822414	6.71734	4.17397	8.20304e-05	0.00190923	1.27622
C4orf19	-0.958331	8.61753	-4.17356	8.21481e-05	0.00191017	1.27488
TGM2	0.853155	12.4827	4.17066	8.29961e-05	0.00192809	1.2653
EFS	0.862725	7.36484	4.16955	8.3322e-05	0.00193385	1.26165
NPR2	0.63316	8.33697	4.16882	8.35383e-05	0.00193706	1.25923
ALPK2	1.32699	6.66285	4.1683	8.36914e-05	0.0019388	1.25752
KIAA1586	0.565008	7.29796	4.16539	8.45567e-05	0.00195522	1.24793
DDX23	-0.224021	11.454	-4.16516	8.46269e-05	0.00195522	1.24716
DSTNP3	0.746143	6.25707	4.16513	8.46365e-05	0.00195522	1.24705
C3AR1	0.731099	9.37605	4.16449	8.48277e-05	0.00195782	1.24495
C1orf21	0.700793	9.91756	4.16272	8.53578e-05	0.00196659	1.23914
PLXNA4	1.4557	7.40265	4.16255	8.54112e-05	0.00196659	1.23856
APBA2	0.77907	7.38677	4.16243	8.54455e-05	0.00196659	1.23818
PNMA8A	1.34101	6.25312	4.16208	8.5551e-05	0.0019672	1.23703
PDE1A	1.02335	8.41285	4.1611	8.58495e-05	0.00197058	1.23378
SUMF2	-0.314626	11.4742	-4.16107	8.58567e-05	0.00197058	1.23371
PODXL	0.526027	11.3567	4.15965	8.62887e-05	0.00197867	1.22903
CAMK2A	1.30432	3.45009	4.15843	8.6661e-05	0.00198537	1.22501
IMP3	-0.278934	10.1896	-4.15815	8.67487e-05	0.00198555	1.22407
FEZ1	0.822148	8.26004	4.157	8.70995e-05	0.00198789	1.22031
STT3A-AS1	0.822148	8.26004	4.157	8.70995e-05	0.00198789	1.22031
SLC37A1	-0.705204	10.4041	-4.157	8.70999e-05	0.00198789	1.2203
C5orf24	0.318786	10.701	4.15677	8.71711e-05	0.00198789	1.21954
PALD1	0.824397	8.76341	4.15389	8.8061e-05	0.00200634	1.21007
C1QTNF1	0.982321	9.31944	4.1526	8.84641e-05	0.00201367	1.20582
RBMS2	0.466209	8.50292	4.15088	8.90031e-05	0.00202409	1.20015
RNF4	-0.22091	10.5773	-4.14803	8.99034e-05	0.00204269	1.19077
SIAH2	-0.257865	9.69717	-4.14751	9.00673e-05	0.00204454	1.18907
GPR68	0.786921	8.62513	4.14609	9.05192e-05	0.00205293	1.18441
FAM102B	0.412109	10.7012	4.14552	9.0701e-05	0.00205517	1.18254
TXNDC15	0.369274	10.4424	4.1452	9.08037e-05	0.00205527	1.18148
CRMP1	0.790859	7.52809	4.14487	9.09103e-05	0.00205527	1.18039
CPNE2	0.475443	9.11886	4.14473	9.09536e-05	0.00205527	1.17995
KIAA1614	0.668562	7.02927	4.14329	9.14159e-05	0.00206384	1.17522
CCDC88A	0.601825	10.2199	4.14234	9.17223e-05	0.00206887	1.1721
BLVRB	-0.631853	10.0912	-4.14145	9.20111e-05	0.00207351	1.16917
IGFBP6	0.988761	8.5251	4.14054	9.23076e-05	0.0020783	1.16617
GID4	0.366923	8.30358	4.13979	9.25511e-05	0.0020819	1.16372
GNAI2	0.439876	12.142	4.13875	9.28918e-05	0.00208697	1.1603
TUBB6	0.562725	11.013	4.13844	9.29933e-05	0.00208697	1.15928
SYN1	0.715361	4.77097	4.1382	9.30696e-05	0.00208697	1.15851
BCL2L14	-0.751015	8.69011	-4.13807	9.31129e-05	0.00208697	1.15808
STRN3	0.226844	9.5633	4.13728	9.3374e-05	0.00209094	1.15547
IL17RD	1.10549	7.68977	4.13506	9.41061e-05	0.00210543	1.14819
SLC25A39	-0.361498	11.211	-4.13475	9.42083e-05	0.00210582	1.14718
CCDC82	0.309099	9.71661	4.13402	9.44509e-05	0.00210935	1.14478
GRID1	0.98854	5.82221	4.13196	9.51389e-05	0.0021228	1.13802
COL6A2	0.921493	13.6061	4.13096	9.54737e-05	0.00212836	1.13475
PARD6G	0.551964	7.11203	4.1286	9.62706e-05	0.0021442	1.127
CD99L2	0.503181	9.9199	4.12721	9.67433e-05	0.0021528	1.12244
NCLN	-0.386959	10.8472	-4.12659	9.69535e-05	0.00215554	1.12042
PARD3B	0.597561	9.27816	4.12581	9.72212e-05	0.00215826	1.11785
HIP1	0.573494	9.91096	4.12541	9.73575e-05	0.00215826	1.11654
KLHL2	0.353158	9.15148	4.12521	9.7426e-05	0.00215826	1.11589
NOC4L	-0.394261	8.14198	-4.12515	9.74459e-05	0.00215826	1.1157
CDH13	0.891705	8.19632	4.12496	9.75101e-05	0.00215826	1.11508
PHLDB2	0.846249	10.0752	4.12379	9.79113e-05	0.00216499	1.11126
ZNF271P	0.251015	9.4361	4.12357	9.79886e-05	0.00216499	1.11052
SLC37A4	-0.490776	9.50949	-4.12314	9.81368e-05	0.00216634	1.10912
MFSD3	-0.566022	8.39909	-4.12189	9.85678e-05	0.00217392	1.10503
EDA2R	0.976163	5.34195	4.12146	9.87175e-05	0.00217529	1.10362
CAV2	0.640167	10.0062	4.11782	9.99893e-05	0.00220117	1.09169
RDXP1	0.817662	3.40202	4.11759	0.000100069	0.00220117	1.09095
KLHL38	1.10686	2.86504	4.11733	0.000100161	0.00220124	1.09009
ITGA9	0.861665	9.87356	4.11638	0.000100496	0.00220666	1.08698
GTDC1	0.341129	8.72773	4.11335	0.00010157	0.00222826	1.07708
FOXP2	1.37396	7.54491	4.11298	0.000101701	0.00222917	1.07588
MAP3K3	0.456679	9.94926	4.11227	0.000101956	0.00223279	1.07354
FGFR1	0.828949	10.461	4.11104	0.000102399	0.00224052	1.06951
ASAP1	0.47007	10.3612	4.1098	0.000102843	0.00224825	1.06548
EMP3	0.716251	9.28665	4.10947	0.000102962	0.00224887	1.0644
KLF17	1.22515	2.78574	4.10738	0.000103722	0.00226348	1.05755
MEX3B	0.674654	6.73918	4.10571	0.00010433	0.00227475	1.05211
SLITRK4	1.23558	3.84851	4.10251	0.000105506	0.00229837	1.04167
SMARCD2	-0.283889	11.0315	-4.10112	0.000106022	0.00230352	1.03713
FPR3	0.704811	10.1108	4.10105	0.000106051	0.00230352	1.03688
DHCR24	-0.914622	11.2987	-4.10092	0.000106098	0.00230352	1.03646
MEF2C	0.636592	9.97961	4.10072	0.000106171	0.00230352	1.03582
CST6	1.62576	3.09266	4.10063	0.000106206	0.00230352	1.03551
ISG20	-0.73869	9.24141	-4.09705	0.000107547	0.00233056	1.02383
DPYSL2	0.536095	10.959	4.09627	0.000107842	0.00233491	1.02128
MT1E	-1.04362	9.53761	-4.0956	0.000108095	0.00233836	1.01909
TNFSF4	0.978832	7.18083	4.09434	0.000108573	0.00234638	1.01498
MLX	-0.264083	10.6851	-4.09412	0.000108658	0.00234638	1.01426
SHKBP1	-0.331791	10.2754	-4.09387	0.00010875	0.00234638	1.01348
UHRF1BP1L	0.429901	9.14416	4.09296	0.000109099	0.00235187	1.01049
DGKD	-0.577418	10.462	-4.09234	0.000109335	0.00235493	1.00847
BCAT1	1.01267	8.9703	4.09146	0.000109674	0.00236018	1.00559
TOR3A	-0.30323	10.4583	-4.09087	0.000109901	0.0023618	1.00367
RARRES2	0.834289	10.7458	4.09054	0.000110027	0.0023618	1.0026
CHST1	0.766412	6.86284	4.09052	0.000110035	0.0023618	1.00253
LRRC4C	1.35898	3.68289	4.08856	0.00011079	0.00237596	0.996167
TOE1	-0.362523	8.45609	-4.08807	0.000110982	0.00237641	0.994553
PDE4DIP	0.376798	11.4379	4.08798	0.000111015	0.00237641	0.994274
SLC30A4	0.530207	8.09513	4.08777	0.000111098	0.00237641	0.993582
ITPR3	-0.500568	12.2997	-4.08627	0.000111684	0.00238688	0.988687
ANXA6	0.566161	11.9019	4.08602	0.000111782	0.00238692	0.987872
MAP3K21	-0.614339	8.96586	-4.08506	0.000112156	0.00239286	0.984758
TRIM50	-2.12995	2.93055	-4.08413	0.000112524	0.00239864	0.981709
ZNF660	0.801075	5.90227	4.08307	0.000112939	0.00240463	0.978283
SF3B4	-0.219071	10.051	-4.08284	0.000113031	0.00240463	0.977526
PLEKHA7	-0.517482	9.86029	-4.08258	0.000113132	0.00240463	0.976689
THAP3	-0.338884	9.54929	-4.08243	0.000113192	0.00240463	0.976199
VASH1	0.557284	10.5058	4.08054	0.000113945	0.00241842	0.97003
RAD9A	-0.450078	8.89938	-4.08028	0.000114046	0.00241842	0.969203
NDUFA10	-0.311634	11.2536	-4.08006	0.000114133	0.00241842	0.968489
ARSI	1.08416	6.23738	4.07962	0.000114312	0.00241977	0.967034
EPS8L2	-0.682221	10.6397	-4.07942	0.000114392	0.00241977	0.966382
PODNL1	1.13259	6.3977	4.07852	0.00011475	0.00242528	0.963473
PDPN	1.02526	9.9502	4.07828	0.000114849	0.0024253	0.962674
CPQ	0.746818	9.35241	4.07695	0.000115383	0.00243452	0.958351
ILK	0.510789	11.4817	4.07649	0.000115568	0.00243634	0.956864
HS3ST3A1	1.25056	4.90153	4.07591	0.000115802	0.00243921	0.954979
TACC3	-0.588839	9.69603	-4.07432	0.00011645	0.00245057	0.949788
SFXN4	-0.402525	9.06554	-4.0741	0.000116539	0.00245057	0.949075
ENDOD1	0.578989	10.1202	4.0719	0.000117437	0.00246603	0.941927
ATP5MPL	-0.379912	10.4178	-4.07181	0.000117473	0.00246603	0.941647
TRABD2B	0.9918	6.95723	4.06988	0.000118266	0.00248058	0.935384
DSEL	0.930402	7.68262	4.06904	0.000118614	0.00248513	0.93265
ITPKA	-1.13775	7.11395	-4.06888	0.000118683	0.00248513	0.932109
PCDHGA9	0.953783	6.28172	4.0682	0.000118965	0.00248817	0.9299
HS2ST1	0.364567	10.3694	4.06804	0.000119028	0.00248817	0.929402
WASF3	0.835515	7.57885	4.06774	0.000119152	0.00248867	0.928432
FYTTD1	0.380731	10.7576	4.06698	0.000119472	0.00249326	0.925937
PANX1	0.399416	9.30357	4.0657	0.000120005	0.00250135	0.921798
MXRA5	0.970086	12.2543	4.06557	0.000120062	0.00250135	0.921359
TNN	1.79132	6.22611	4.06473	0.000120411	0.00250652	0.918655
RAB36	0.789099	6.84681	4.06274	0.000121251	0.00252189	0.912187
SIRPA	0.514694	10.6482	4.06245	0.000121376	0.00252238	0.911229
LACC1	0.462203	9.23101	4.06179	0.000121655	0.00252608	0.909087
C19orf54	-0.395721	8.05715	-4.06144	0.000121802	0.002527	0.907968
CALHM2	0.643865	8.87468	4.06084	0.000122059	0.00253023	0.906003
LOXL4	1.02709	6.49803	4.05993	0.000122443	0.00253608	0.90308
EPHA3	1.33608	9.02651	4.05939	0.000122674	0.00253874	0.901326
CHTF18	-0.542308	8.68682	-4.05717	0.000123627	0.00255634	0.894125
KLF7	0.552391	9.86301	4.0559	0.000124177	0.00256409	0.889999
GNG2	0.454726	9.60628	4.05583	0.000124209	0.00256409	0.889761
PYROXD1	0.278623	9.73672	4.05539	0.000124399	0.00256554	0.888334
EMILIN1	0.81088	11.8616	4.05519	0.000124485	0.00256554	0.887689
AP3S1	0.267396	10.429	4.05432	0.000124861	0.00257114	0.884886
MTR	0.313479	10.3408	4.05314	0.000125379	0.00257967	0.881034
PPIF	-0.468679	11.0179	-4.05269	0.000125576	0.00258051	0.879573
HMGB3P32	-0.762706	1.21603	-4.05238	0.00012571	0.00258051	0.878583
A4GALT	0.670149	8.6659	4.05233	0.000125731	0.00258051	0.878423
DNM1L	0.253069	10.9075	4.05056	0.000126511	0.00259436	0.872673
ERP29	-0.319483	11.8227	-4.0503	0.000126626	0.00259457	0.871829
SRSF9	-0.226654	11.3748	-4.04987	0.000126815	0.0025963	0.870441
RASSF2	0.621203	10.4599	4.04937	0.000127035	0.00259744	0.86883
AGPAT3	-0.262457	10.767	-4.04925	0.000127086	0.00259744	0.868452
NOC2L	-0.4149	10.6503	-4.04903	0.000127184	0.00259744	0.867737
KCNG3	1.06966	2.90244	4.04779	0.000127735	0.00260347	0.863713
LURAP1	0.954174	4.65264	4.04769	0.000127781	0.00260347	0.863378
GNG11	0.688207	9.96727	4.04766	0.000127794	0.00260347	0.863287
SPHK2	-0.508576	8.82236	-4.04572	0.000128659	0.00261894	0.857012
CCDC8	1.08918	7.20215	4.04529	0.000128852	0.00262073	0.855614
HEYL	0.908748	9.80183	4.04205	0.000130311	0.00264588	0.845143
ERBB3	-0.650456	12.2306	-4.04195	0.000130359	0.00264588	0.844796
TTL	0.281364	9.99018	4.04184	0.000130408	0.00264588	0.844448
GPR21	0.999673	2.3507	4.04128	0.000130661	0.00264802	0.84265
HNF1A	-0.590627	8.35288	-4.04114	0.000130727	0.00264802	0.842179
FHOD3	1.01111	6.86857	4.0403	0.000131109	0.0026536	0.839461
MOB1B	0.388438	9.70166	4.03962	0.000131417	0.00265766	0.837283
GUCY1A2	0.810716	8.17398	4.03863	0.000131873	0.00266274	0.834058
FGF5	1.64846	2.13075	4.0386	0.000131883	0.00266274	0.833991
REXO5	-0.506599	6.76201	-4.03671	0.000132756	0.00267819	0.827855
CENPS	-0.386886	7.92003	-4.03368	0.000134159	0.00270167	0.818078
LGI2	1.28888	8.49842	4.0335	0.000134244	0.00270167	0.817483
TNFRSF14	-0.410981	11.3638	-4.03349	0.000134246	0.00270167	0.817474
DOT1L	-0.358866	9.81953	-4.0332	0.000134385	0.00270228	0.816511
GYG1	0.398539	10.011	4.03274	0.000134598	0.00270437	0.815037
PTHLH	1.05518	6.39451	4.03166	0.000135102	0.00271231	0.811558
LIPT2	-0.562782	5.85407	-4.02889	0.000136412	0.00273639	0.80259
RAB11FIP4	-0.590289	10.1684	-4.02585	0.000137858	0.00276317	0.792781
CIBAR1	0.416831	9.10081	4.0251	0.000138215	0.00276809	0.790379
ACKR3	0.692352	9.00446	4.02406	0.000138716	0.00277589	0.787011
SEPHS2	-0.475282	11.8633	-4.0228	0.000139325	0.00278582	0.782942
NRL	-0.416653	4.90232	-4.02232	0.000139556	0.00278821	0.781397
SEPTIN2	0.18712	13.3944	4.02109	0.000140152	0.00279785	0.77744
DNAL1	0.331386	8.59035	4.01969	0.000140837	0.00280927	0.772906
WBP1L	0.315696	10.8621	4.01843	0.000141451	0.00281637	0.76886
CYP17A1-AS1	0.315696	10.8621	4.01843	0.000141451	0.00281637	0.76886
NFIL3	0.528776	9.72516	4.01827	0.000141533	0.00281637	0.768321
SNAI1	0.793945	7.0168	4.01703	0.000142139	0.00282534	0.76435
POLE	-0.370285	10.105	-4.01689	0.000142211	0.00282534	0.763878
STK16	-0.229098	9.32119	-4.01606	0.000142618	0.00283116	0.761221
BRF2	0.450252	9.65703	4.01559	0.000142851	0.00283353	0.7597
FGD6	0.552528	9.70627	4.01497	0.000143159	0.0028345	0.757698
MYO9A	0.435507	9.81401	4.01488	0.000143206	0.0028345	0.757397
SEPTIN2P1	0.455385	5.77953	4.01479	0.000143246	0.0028345	0.757134
APH1B	0.399947	8.35001	4.01457	0.000143357	0.0028345	0.756414
PRKD2	-0.354411	10.2162	-4.01432	0.00014348	0.00283467	0.755621
ZDHHC23	-0.576031	8.88933	-4.01405	0.000143615	0.00283509	0.754743
SNX30	0.343057	9.53609	4.01343	0.000143927	0.00283689	0.752731
MAP6	1.04903	6.75603	4.01333	0.000143975	0.00283689	0.752417
SCAMP3	-0.262428	9.93468	-4.01304	0.000144121	0.00283689	0.751474
MEIS1	0.871618	9.64493	4.01286	0.000144208	0.00283689	0.750917
ATP5MC2	-0.272766	11.661	-4.0126	0.000144339	0.00283689	0.750071
UGGT2	0.334214	9.23367	4.0125	0.000144392	0.00283689	0.749729
CNTNAP1	0.84711	8.80345	4.00966	0.000145818	0.00286264	0.740594
COX5B	-0.413632	11.1851	-4.00729	0.000147018	0.00288392	0.732975
PTGER3	1.1629	8.0746	4.00607	0.00014764	0.00289385	0.729048
MTRF1	-0.290671	8.22232	-4.00579	0.000147785	0.0028944	0.728138
PCBP3	0.915332	5.68985	4.00339	0.000149018	0.00291625	0.720413
MRPS12	-0.468734	9.34715	-4.00026	0.00015064	0.00294566	0.710358
ITGB3	0.678521	7.96456	3.99917	0.00015121	0.00295447	0.706848
RRP1	-0.401434	9.02045	-3.99853	0.000151544	0.00295868	0.704795
TTC6	-1.3902	4.29871	-3.99638	0.000152675	0.00297843	0.697882
CFL2	0.879504	9.70342	3.99573	0.000153015	0.00298186	0.695815
JMJD4	-0.288076	8.64411	-3.99559	0.000153092	0.00298186	0.695352
RASAL2	0.430396	10.0759	3.99435	0.000153749	0.00299232	0.691372
TYSND1	-0.335085	9.0584	-3.99394	0.000153968	0.00299424	0.690047
SLC25A22	-0.509237	8.81102	-3.99358	0.000154161	0.00299564	0.688886
SFT2D1	-0.337906	9.97275	-3.99296	0.000154487	0.00299964	0.68692
SMIM10	0.798296	6.9243	3.992	0.000155005	0.00300734	0.683812
TRABD	-0.328585	10.4494	-3.99073	0.000155685	0.00301817	0.679745
CTIF	0.529817	9.50744	3.98615	0.000158168	0.00306393	0.665039
DNM1	0.870346	8.05008	3.98459	0.000159018	0.00307798	0.660062
GREB1	0.986097	7.06131	3.98416	0.000159258	0.00308023	0.65866
SOGA1	0.614511	10.0141	3.98278	0.000160018	0.00309252	0.654238
FAM20B	0.257738	10.5812	3.98198	0.000160457	0.0030986	0.651691
CDC42EP1	-0.544784	10.9596	-3.97976	0.000161693	0.00312003	0.644567
ALG6	-0.322404	8.66491	-3.97794	0.000162708	0.00313483	0.638754
SYNE1	0.774988	11.0628	3.97794	0.000162712	0.00313483	0.638726
KIAA0319L	-0.374812	10.7424	-3.97755	0.000162927	0.00313653	0.637503
ENO2	0.766538	9.1438	3.97726	0.000163094	0.00313732	0.636548
MT1G	-1.60506	8.79368	-3.97684	0.000163327	0.00313936	0.635225
SARS2	-0.444148	8.4548	-3.97615	0.000163718	0.00314316	0.633001
PPP1R35	-0.461993	8.2541	-3.97604	0.000163777	0.00314316	0.632666
ZNF672	-0.280651	9.59258	-3.97427	0.000164782	0.00315999	0.626987
MAD2L1BP	-0.294216	9.03129	-3.97371	0.000165101	0.00316276	0.625191
ZMAT3	0.431445	9.96318	3.97346	0.000165243	0.00316276	0.624391
GPRASP2	0.712977	7.77022	3.97312	0.000165435	0.00316276	0.623311
ARMCX5-GPRASP2	0.712977	7.77022	3.97312	0.000165435	0.00316276	0.623311
WASF1	0.726943	7.27918	3.97259	0.000165741	0.00316616	0.621595
BORCS7	0.301519	9.55086	3.97135	0.000166446	0.00317454	0.617654
NDUFB9	-0.410507	11.2301	-3.97122	0.000166526	0.00317454	0.617208
ECSCR	0.777725	7.14642	3.97115	0.000166563	0.00317454	0.617001
ABT1	-0.240195	9.47062	-3.97091	0.000166702	0.00317475	0.616226
RAB17	-0.721282	8.59694	-3.9702	0.000167111	0.0031801	0.613951
PCNX1	0.361351	10.8702	3.96851	0.000168083	0.00319615	0.608563
NUP50	-0.334269	10.853	-3.96659	0.000169202	0.00321497	0.602401
TRPT1	-0.363562	8.76215	-3.965	0.00017013	0.00323012	0.597324
CCAR2	-0.230044	11.4848	-3.96328	0.000171139	0.00324679	0.591833
RUSC2	0.578006	9.3689	3.96296	0.000171324	0.00324706	0.590826
SYTL1	-0.751517	9.16772	-3.96281	0.000171414	0.00324706	0.590341
NAV3	1.29224	6.71362	3.9621	0.000171835	0.00324772	0.588061
NRK	2.22886	5.79881	3.96198	0.000171908	0.00324772	0.587667
FAM180A	1.40522	5.45672	3.96176	0.000172036	0.00324772	0.586975
CACNA1C	1.01034	8.45942	3.96167	0.00017209	0.00324772	0.586683
NEFH	0.770993	4.8907	3.96165	0.000172103	0.00324772	0.586616
PPM1A	0.232358	10.7965	3.96069	0.000172668	0.00325592	0.583569
MFSD14A	0.221184	10.4403	3.96024	0.00017294	0.00325853	0.582108
SMOC2	1.36475	10.7567	3.95976	0.000173224	0.00325853	0.580584
FAM168A	0.337914	10.5585	3.95964	0.000173296	0.00325853	0.580199
RDXP3	0.742649	5.01829	3.95958	0.000173331	0.00325853	0.58001
CCDC158	1.0415	2.02215	3.95769	0.000174462	0.00327731	0.573971
PFDN1	0.251587	9.8993	3.95737	0.000174654	0.00327842	0.572953
PYGO2	-0.227053	10.0234	-3.95455	0.000176353	0.00330733	0.563965
ARL3	0.36042	8.78786	3.95438	0.00017646	0.00330733	0.5634
STEAP3	-0.721814	9.82113	-3.95385	0.000176782	0.00331087	0.561706
RNF126	-0.409709	9.20122	-3.95221	0.000177777	0.003327	0.556495
CD300LB	0.737798	5.93925	3.95199	0.000177916	0.00332707	0.555774
PTGFR	1.09161	7.62328	3.95154	0.000178189	0.00332968	0.554348
PMM2	-0.288492	10.4149	-3.95065	0.000178735	0.00333567	0.551509
TRPC6	0.70167	7.68866	3.95016	0.000179038	0.00333567	0.549935
MTMR6	0.251211	10.329	3.95011	0.000179064	0.00333567	0.549799
HNMT	0.405792	10.0663	3.95	0.000179134	0.00333567	0.549438
FGFR4	-1.02354	9.5182	-3.94973	0.000179298	0.00333567	0.548586
TRMT2A	-0.30635	9.58649	-3.94971	0.000179315	0.00333567	0.548497
SERPINA4	-2.1167	6.43362	-3.94738	0.000180756	0.00335786	0.541071
TMCC1	0.285351	9.47362	3.9473	0.000180805	0.00335786	0.540816
SEC22C	0.265576	9.89845	3.94652	0.000181287	0.00335786	0.538344
TRIM27	-0.21928	10.7887	-3.9463	0.000181426	0.00335786	0.537634
CIBAR1P2	0.817375	1.6051	3.94622	0.000181474	0.00335786	0.53739
FAM207A	-0.440518	6.73073	-3.94618	0.000181502	0.00335786	0.537248
VPS52	-0.226341	10.3549	-3.94602	0.000181596	0.00335786	0.536763
NIBAN1	0.97415	10.6864	3.94584	0.000181709	0.00335786	0.53619
LOC100131685	0.753192	5.26611	3.94582	0.000181725	0.00335786	0.536105
DNAJA3	-0.308197	10.3297	-3.94439	0.000182621	0.0033719	0.53154
PLEKHG4B	-1.38445	4.11829	-3.94332	0.000183291	0.00338175	0.528143
PLEKHD1	-0.927216	1.491	-3.94248	0.000183817	0.00338895	0.525479
ARHGEF25	0.997741	8.8016	3.94194	0.000184159	0.00339274	0.523754
TDRD6	0.764531	6.9251	3.94167	0.000184328	0.00339333	0.522905
CENPX	-0.452528	9.3235	-3.94107	0.000184711	0.00339508	0.520979
MEIKIN	0.889621	1.38237	3.9409	0.000184816	0.00339508	0.520452
SLC12A4	0.530244	9.99293	3.94088	0.000184833	0.00339508	0.520366
KCNE2	-2.48153	5.32953	-3.94023	0.000185243	0.00340009	0.518309
SLC36A4	0.687461	8.10408	3.93817	0.000186555	0.00342165	0.511758
GAL3ST1	-0.912512	6.10855	-3.93749	0.000186991	0.00342443	0.50959
SEL1L3	-0.538902	12.3771	-3.93729	0.000187118	0.00342443	0.508959
HSD17B8	-0.461638	7.43663	-3.93729	0.000187121	0.00342443	0.508949
CFAP58	0.78746	3.1168	3.93698	0.000187318	0.00342551	0.507973
FXYD6	1.01213	9.38838	3.9356	0.00018821	0.0034393	0.50356
TMEM86B	-0.534573	7.71914	-3.93445	0.00018895	0.00345029	0.499919
ZNF333	0.405548	8.79634	3.93383	0.000189355	0.00345514	0.497931
CAVIN4	0.609502	3.83235	3.93276	0.000190052	0.00346531	0.494523
DECR2	-0.50251	9.09849	-3.93178	0.000190691	0.00347402	0.491408
KIDINS220	0.267434	11.2661	3.93159	0.00019081	0.00347402	0.49083
NAV1	0.614187	9.97831	3.92871	0.000192704	0.00350595	0.481661
PUSL1	-0.451581	7.68093	-3.92554	0.00019481	0.00354166	0.471579
RPUSD1	-0.368089	8.87933	-3.92421	0.000195698	0.0035537	0.46736
EPHX4	1.19128	5.1929	3.92393	0.000195885	0.0035537	0.466471
COL5A3	0.765235	9.54423	3.9239	0.000195901	0.0035537	0.466394
FGD1	0.582017	7.31806	3.92269	0.000196715	0.00356585	0.462549
PLCL1	0.599717	7.54818	3.92226	0.000197005	0.00356851	0.461181
NOP14	-0.360553	10.1763	-3.92181	0.00019731	0.00357143	0.459745
ZFP82	0.692275	6.262	3.9216	0.000197454	0.00357143	0.459069
PRRG2	-0.68176	7.14549	-3.92018	0.000198417	0.00358623	0.454557
CYB561	-0.409233	11.01	-3.91959	0.000198814	0.0035908	0.452701
LGALS9	-0.46074	11.4708	-3.91828	0.000199706	0.00360428	0.448551
MPRIP	0.323102	11.9845	3.91761	0.000200164	0.00360992	0.446425
CACFD1	-0.579897	9.46677	-3.91725	0.000200414	0.00361181	0.445267
ACVR1B	-0.465469	10.2065	-3.91582	0.000201392	0.0036268	0.440751
OTUB1	-0.2429	10.6667	-3.91486	0.00020206	0.00363434	0.437679
OAZ2	0.275741	10.814	3.91478	0.000202113	0.00363434	0.437432
ACTR10	0.222843	10.038	3.91458	0.000202249	0.00363434	0.436809
NLGN2	0.761523	9.1738	3.9135	0.000202999	0.00364518	0.433376
NSRP1	0.230837	9.87175	3.91284	0.000203453	0.00364957	0.431303
BMP2K	0.418355	10.2809	3.91272	0.000203537	0.00364957	0.43092
HAX1	-0.235621	10.2512	-3.91074	0.000204924	0.00367177	0.424624
HADH	-0.506572	10.6437	-3.91038	0.000205176	0.00367364	0.423484
SHROOM4	0.701499	8.5286	3.90899	0.000206149	0.00368841	0.419093
SPAG9	0.296886	11.4739	3.90775	0.000207024	0.00370139	0.415168
ARRDC1	-0.445812	10.2436	-3.90659	0.000207844	0.00370994	0.4115
TOR2A	-0.354734	8.36828	-3.9065	0.000207909	0.00370994	0.411208
RGS4	1.13917	7.97238	3.90644	0.00020795	0.00370994	0.411026
ATL1	0.543151	7.67758	3.90528	0.000208777	0.00372196	0.407345
TCTN1	0.469144	8.70252	3.90508	0.000208924	0.00372196	0.406693
ARPP19	0.254621	11.8803	3.90193	0.000211177	0.0037572	0.396746
F2RL2	0.9758	9.20129	3.90167	0.000211365	0.0037572	0.395921
RFLNA	-1.2644	9.75018	-3.90147	0.000211507	0.0037572	0.395296
ZNF664-RFLNA	-1.2644	9.75018	-3.90147	0.000211507	0.0037572	0.395296
ATG2A	-0.317464	9.48432	-3.89928	0.000213098	0.00378251	0.388347
KIF7	0.734909	7.03664	3.89909	0.000213236	0.00378251	0.387746
CHERP	-0.274621	9.87027	-3.89828	0.000213825	0.0037879	0.385188
DENND6A	0.255327	9.50222	3.89805	0.000213994	0.0037879	0.384458
IMPA2	-0.596351	9.76502	-3.89804	0.000213998	0.0037879	0.38444
C6orf136	-0.385814	8.43729	-3.89621	0.000215343	0.00380899	0.378631
FXYD4	-1.26158	1.48278	-3.89553	0.000215839	0.0038124	0.376498
CD300C	0.648085	5.51216	3.89553	0.000215842	0.0038124	0.376483
PHC2	0.22723	11.3081	3.89446	0.000216625	0.00382351	0.373125
ACTR1A	0.218197	11.3773	3.89396	0.000216996	0.00382733	0.371539
TULP3	0.358697	9.05904	3.8931	0.000217632	0.00383582	0.368827
PMS2P1	-0.377463	6.33728	-3.8918	0.000218597	0.0038501	0.364723
NDUFS6	-0.453522	9.87592	-3.88965	0.000220209	0.00387574	0.357913
SMUG1	-0.29659	9.18023	-3.88899	0.000220701	0.00388165	0.355844
HDAC1	-0.353067	12.0389	-3.8872	0.000222052	0.00390264	0.350187
CNPY4	0.568996	8.29902	3.88683	0.000222329	0.00390475	0.349029
ST3GAL2	0.474179	9.33664	3.88619	0.000222813	0.00391049	0.347013
FAM126A	0.569291	9.77224	3.88488	0.000223813	0.00392526	0.342863
LOC105370105	-0.614423	4.44728	-3.88251	0.000225625	0.00395175	0.335388
MRPL20-AS1	-0.275533	8.63743	-3.8824	0.00022571	0.00395175	0.33504
GPR34	0.696554	8.75403	3.88228	0.0002258	0.00395175	0.334667
ZNF471	0.846857	6.82599	3.87961	0.000227863	0.00398453	0.32624
GRP	1.96081	2.20292	3.87944	0.000227994	0.00398453	0.325705
FITM1	-0.664185	2.89904	-3.87775	0.000229308	0.00400466	0.320382
SLC39A13	0.492737	9.9027	3.87741	0.000229571	0.00400645	0.319316
NIN	0.483882	10.5498	3.87606	0.000230627	0.00401941	0.315064
LEF1	0.699468	8.60488	3.87605	0.000230638	0.00401941	0.315021
HOOK2	-0.375835	9.75452	-3.87494	0.000231506	0.00403171	0.311539
PBX1	0.787742	10.5249	3.87425	0.000232049	0.00403834	0.309367
POM121	-0.281753	10.9356	-3.87385	0.000232371	0.0040411	0.308083
HEBP1	0.380177	9.3998	3.87269	0.000233283	0.00405413	0.304451
SIGLEC9	0.649513	6.61803	3.87182	0.000233977	0.00406334	0.301699
EPB41	-0.394515	10.6717	-3.87113	0.000234529	0.00406962	0.299514
FOXA3	-0.932979	9.41377	-3.87095	0.000234666	0.00406962	0.298975
FSTL3	0.850221	9.62231	3.87067	0.000234891	0.00407068	0.298086
KCNJ11	-0.78457	5.47487	-3.86914	0.00023612	0.00408912	0.29325
FAM219A	0.425976	8.92169	3.86864	0.00023652	0.00409319	0.291683
TLR4	0.564493	9.79988	3.86744	0.000237481	0.00410509	0.287925
RSPO3	1.60719	8.64976	3.86737	0.000237538	0.00410509	0.287702
MUC1	-1.09214	12.3585	-3.86709	0.000237769	0.00410622	0.286803
FAM83G	-0.497896	9.64724	-3.86674	0.000238046	0.00410816	0.285721
PNMA8B	0.844282	6.12972	3.86197	0.000241933	0.00417234	0.270714
PKIA	0.797864	6.73229	3.86098	0.000242751	0.00418354	0.267587
COX19	-0.340705	8.82054	-3.86055	0.000243103	0.00418598	0.266245
ADGRD1	1.27959	8.04146	3.86039	0.00024323	0.00418598	0.265761
ATP13A1	-0.348006	10.6101	-3.86001	0.000243544	0.00418849	0.264565
DGAT2	-0.741482	8.89854	-3.85869	0.000244638	0.0042044	0.260412
SHOX2	1.28453	3.44776	3.85683	0.000246186	0.00422807	0.25457
FBRSL1	-0.37036	9.65751	-3.85617	0.000246736	0.00423459	0.252501
PRKAR2B	0.755504	9.14959	3.85258	0.00024976	0.00428353	0.241217
NPTX2	1.35999	5.01938	3.85203	0.000250226	0.00428854	0.239493
HTR7P1	0.527707	4.39786	3.85119	0.00025094	0.00429782	0.236853
AACS	-0.39759	9.67334	-3.85097	0.000251124	0.00429801	0.236174
TCEAL4	0.59274	10.4332	3.84956	0.000252328	0.00431564	0.231743
MBNL2	0.284679	11.0204	3.84818	0.000253506	0.00433211	0.227429
HIKESHI	0.272812	8.96303	3.84803	0.00025364	0.00433211	0.22694
WASHC4	0.302892	10.9773	3.84716	0.000254384	0.00434184	0.224226
SMIM6	-1.29093	6.26611	-3.84679	0.000254706	0.00434255	0.223056
CCNO	-0.938019	6.45298	-3.84671	0.000254776	0.00434255	0.222802
PRCPP1	0.690477	2.09881	3.8438	0.000257298	0.00438038	0.213677
LOXL1	0.733412	9.46982	3.84374	0.000257348	0.00438038	0.213499
IKBIP	0.531153	9.03294	3.84339	0.000257655	0.00438052	0.212392
ERCC5	-0.293203	10.4894	-3.84332	0.000257709	0.00438052	0.2122
ATP13A4	-1.90024	6.09277	-3.84142	0.000259377	0.00440586	0.206225
RABGAP1	0.32627	10.6122	3.84121	0.000259561	0.00440597	0.205568
XRCC3	-0.425854	8.32524	-3.84086	0.000259865	0.00440812	0.204485
RIC8B	0.284848	8.94947	3.84034	0.00026032	0.00441283	0.202863
FNDC4	0.780439	7.1077	3.84005	0.000260583	0.00441412	0.201929
CBLC	-0.652177	9.08522	-3.83985	0.000260752	0.00441412	0.201328
PTPN9	0.193834	10.2611	3.83965	0.00026093	0.00441413	0.200696
PRCP	0.493006	11.2711	3.83729	0.000263025	0.00444654	0.19329
FAT3	1.60354	4.66444	3.83576	0.000264382	0.00446644	0.188525
PLA2R1	0.728786	8.43082	3.83431	0.000265685	0.0044854	0.183975
ECM1	0.684122	9.59724	3.83402	0.000265949	0.0044868	0.183056
CDH6	0.648713	8.28358	3.83329	0.000266605	0.0044893	0.180776
AIFM1	-0.44307	10.2951	-3.83309	0.000266785	0.0044893	0.180148
IL31RA	1.2405	2.33391	3.8329	0.00026695	0.0044893	0.179577
GPATCH3	-0.262325	8.10162	-3.8328	0.000267045	0.0044893	0.179246
CPSF4	-0.451206	9.01384	-3.83275	0.000267088	0.0044893	0.179097
SMG6	0.291849	10.0314	3.83265	0.000267181	0.0044893	0.178775
PDLIM5	0.330332	11.6012	3.8298	0.000269759	0.00452955	0.169884
INSYN1	1.13169	5.86008	3.82908	0.000270419	0.00453755	0.167624
HMGN1	-0.281862	12.2133	-3.82865	0.000270812	0.00454109	0.166277
NAXE	-0.327474	10.0142	-3.82833	0.000271104	0.00454291	0.165281
TC2N	-0.652081	11.312	-3.82766	0.000271723	0.00455022	0.163169
POLK	0.427022	9.35617	3.82645	0.000272836	0.00456577	0.159385
FAM160B1	0.297997	10.0933	3.8262	0.000273063	0.0045665	0.158615
MAP2K2	-0.307494	10.3409	-3.82599	0.000273259	0.0045667	0.157951
MRPL49	-0.22694	10.2607	-3.82553	0.000273678	0.00457062	0.156533
ZNF402P	0.777481	2.2251	3.82471	0.000274439	0.00458025	0.153963
FRMD4A	0.451602	9.14446	3.82315	0.000275891	0.00460139	0.149079
TMEM223	-0.303685	8.6028	-3.82223	0.000276746	0.00461136	0.146215
SELENOM	0.751936	9.83131	3.82211	0.00027686	0.00461136	0.145833
PIGG	-0.291885	10.0936	-3.82163	0.000277309	0.00461574	0.144333
ATG4D	-0.322212	8.6632	-3.82063	0.000278243	0.0046273	0.14122
KIFAP3	0.469151	9.33614	3.82049	0.000278376	0.0046273	0.140779
CEP120	0.242446	9.67332	3.8197	0.000279114	0.00463646	0.138328
HSPB2	0.977278	6.21958	3.81933	0.000279466	0.00463921	0.137162
STX18	-0.282232	9.46961	-3.81897	0.000279807	0.00464177	0.136031
PRDM5	0.821369	7.01987	3.81858	0.000280174	0.0046442	0.134819
SLC15A4	0.232326	9.35585	3.81841	0.000280328	0.0046442	0.134311
PTGIS	1.53588	9.18791	3.81774	0.000280963	0.00465104	0.132216
SIM2	-0.850887	7.95904	-3.81758	0.000281115	0.00465104	0.131715
USP25	0.246152	10.1939	3.81591	0.0002827	0.00467416	0.126511
CCDC134	-0.45282	6.36978	-3.81522	0.000283362	0.00468197	0.124348
CFAP73	-0.343835	7.40346	-3.81435	0.000284199	0.0046922	0.121618
MARK1	0.862001	6.65622	3.81396	0.000284569	0.0046922	0.120414
SLC4A7	0.545816	10.2147	3.81378	0.000284738	0.0046922	0.119864
THBS4	2.59628	10.2904	3.81365	0.000284867	0.0046922	0.119445
CLUL1	-1.38296	2.94238	-3.81359	0.000284926	0.0046922	0.119254
ATP4A	-3.27636	4.83019	-3.81333	0.000285169	0.0046931	0.118464
RABGEF1	0.217764	9.89801	3.81303	0.000285465	0.00469486	0.117505
GPR173	0.747782	5.84278	3.81237	0.000286095	0.00470211	0.115464
PIAS4	-0.26318	8.82256	-3.81084	0.000287569	0.00472321	0.110709
LTBP2	0.906652	11.5964	3.80945	0.000288924	0.00474233	0.106358
SYNDIG1	1.13602	6.79507	3.80912	0.000289248	0.0047445	0.105323
LSM4	-0.435573	10.292	-3.80879	0.000289561	0.00474651	0.104321
TSC22D1	0.370946	12.2818	3.80839	0.000289959	0.00474842	0.103049
PTPRF	-0.592649	12.3063	-3.80828	0.00029006	0.00474842	0.102727
TRPV2	0.449145	9.00404	3.80768	0.000290654	0.00475501	0.100835
ZNF853	0.88026	7.24524	3.80741	0.000290913	0.00475612	0.100009
NAA40	-0.288569	9.45587	-3.80545	0.000292841	0.00478448	0.0938981
GPC6	0.913769	9.37656	3.80216	0.000296097	0.0048345	0.0836679
ACTN2	1.8365	3.69091	3.80151	0.000296749	0.00484196	0.0816336
PARD6B	-0.761153	7.91711	-3.80078	0.000297477	0.00485065	0.079366
TTC23	0.413871	8.64301	3.79971	0.00029855	0.00486496	0.0760348
CCDC3	0.692678	9.44967	3.79944	0.000298815	0.00486608	0.0752143
P3H3	0.77337	9.04255	3.79901	0.00029925	0.00486998	0.0738674
MAP3K11	-0.275891	10.7097	-3.79867	0.000299595	0.00487239	0.0728035
PSENEN	-0.415936	9.56643	-3.79787	0.000300398	0.00488226	0.0703251
APOM	-0.514576	5.48775	-3.79635	0.00030194	0.0049041	0.0655915
MARCHF7	0.268555	11.7673	3.79592	0.000302373	0.00490793	0.0642637
ARMCX2	0.766147	8.95076	3.79542	0.000302885	0.00491303	0.0626984
BBS12	0.404937	6.88876	3.79204	0.000306337	0.00496577	0.0522181
RCAN2	1.0016	9.784	3.79149	0.000306903	0.00497172	0.0505082
COL1A1	1.13877	15.2867	3.79098	0.000307427	0.00497696	0.0489303
DYNC1LI1	0.195907	9.78832	3.78884	0.000309652	0.00500843	0.0422622
OLFML2B	0.996028	10.2508	3.78872	0.000309775	0.00500843	0.0418958
MFAP2	1.06665	8.76617	3.7863	0.000312295	0.0050459	0.0344003
SGSM3	-0.513171	11.0482	-3.78495	0.000313713	0.00506212	0.0302117
PKP3	-0.69165	10.6542	-3.78493	0.000313738	0.00506212	0.0301375
GCN1	-0.230773	11.8178	-3.78477	0.000313911	0.00506212	0.0296279
GPX7	0.69138	7.35636	3.78304	0.000315737	0.00508826	0.0242656
BCL6B	0.621965	8.63892	3.78236	0.000316454	0.00509651	0.0221664
AIDAP2	0.39769	6.59715	3.78033	0.000318615	0.00512799	0.015873
RAB8A	-0.278278	10.7413	-3.7795	0.0003195	0.00513891	0.0133079
PYGL	0.593887	9.02838	3.77843	0.000320652	0.00515408	0.00998209
REPIN1	-0.331727	11.3659	-3.77712	0.000322058	0.00517335	0.00593485
TRIM11	-0.216428	9.3262	-3.7764	0.000322841	0.00518257	0.00369051
FOXP4	-0.44094	10.3563	-3.7761	0.000323164	0.00518441	0.00276423
BCDIN3D	-0.317353	7.53568	-3.77568	0.000323618	0.00518833	0.00146789
STEAP2	0.601161	10.2903	3.77531	0.000324023	0.00519147	0.000312274
AR	1.27513	6.33391	3.77471	0.000324676	0.00519859	-0.00155078
STARD10	-0.664788	11.0685	-3.7744	0.000325005	0.00519902	-0.00248564
SH3BP5	0.55771	10.0521	3.77412	0.000325314	0.00519902	-0.00336516
VENTX	0.991892	5.23474	3.7741	0.000325331	0.00519902	-0.00341406
PCDHGB6	0.840647	6.65406	3.77318	0.000326338	0.00521176	-0.00627085
DHTKD1	-0.320644	9.5402	-3.77252	0.00032706	0.00521993	-0.00831409
CCPG1	0.326116	11.5276	3.77179	0.000327858	0.00522931	-0.0105672
COL11A1	2.30444	7.25495	3.77157	0.000328099	0.0052298	-0.0112474
AJAP1	1.09106	4.9256	3.77135	0.00032835	0.00523043	-0.0119535
ACAD8	-0.260629	9.60237	-3.76962	0.000330255	0.0052574	-0.0173001
SEMA3A	0.727144	7.94987	3.76925	0.000330659	0.0052579	-0.0184313
IGFBP3	0.965577	12.4102	3.76921	0.000330709	0.0052579	-0.0185723
CREB3L2	0.411201	11.1719	3.76812	0.000331917	0.00527343	-0.0219416
ANTKMT	-0.504755	7.98155	-3.76794	0.000332111	0.00527343	-0.0224813
MVD	-0.41111	9.12135	-3.76753	0.000332574	0.00527741	-0.0237705
ATAD3A	-0.495102	8.98454	-3.7653	0.00033506	0.00531244	-0.0306522
TPST1	0.691103	8.43749	3.76517	0.00033521	0.00531244	-0.0310659
PITPNA	0.18726	11.0009	3.76482	0.000335601	0.00531525	-0.0321449
DCHS1	0.744344	10.1346	3.76443	0.000336036	0.00531875	-0.0333426
DDOST	-0.290272	12.3806	-3.76396	0.000336561	0.00532366	-0.0347843
BEND3	-0.614944	7.96964	-3.76266	0.000338035	0.00534012	-0.0388227
DAAM1	0.36644	9.85037	3.76253	0.000338178	0.00534012	-0.0392161
RRAGC	0.218919	9.89594	3.76247	0.000338247	0.00534012	-0.0394024
CRYAB	1.19012	8.67697	3.76016	0.00034087	0.00537584	-0.0465429
CSRP1	0.943697	12.8536	3.76009	0.000340942	0.00537584	-0.0467375
SPP1	2.02441	10.4065	3.75915	0.000342015	0.00538933	-0.0496411
SNAPC1	0.375568	7.85292	3.75871	0.00034252	0.00539262	-0.051005
ZDHHC12	-0.432936	9.29768	-3.75841	0.000342865	0.00539262	-0.0519364
TMEM30B	-0.552921	10.4815	-3.7584	0.000342875	0.00539262	-0.051962
ANGPTL3	-1.58229	2.61758	-3.7576	0.000343798	0.00540372	-0.0544482
LAMP5	1.21104	6.1579	3.75683	0.000344686	0.00541425	-0.0568309
TMEM222	-0.266618	9.453	-3.7551	0.000346678	0.00544066	-0.0621577
MCRS1	-0.218937	10.1316	-3.75499	0.000346806	0.00544066	-0.0624966
BRI3BP	-0.575109	10.7076	-3.75405	0.000347894	0.00545429	-0.0653922
SLC39A6	0.418937	10.5097	3.75363	0.000348384	0.00545853	-0.0666937
OGFRL1	0.463264	10.2424	3.75279	0.000349357	0.00546936	-0.0692697
C3orf14	0.68401	6.70003	3.75266	0.000349515	0.00546936	-0.0696893
TMX2	-0.265309	10.9305	-3.75219	0.000350063	0.00547259	-0.0711345
XYLT2	-0.513233	9.47547	-3.7521	0.000350163	0.00547259	-0.0714
COL6A1	0.811625	13.0337	3.75176	0.00035056	0.00547535	-0.0724471
COL16A1	1.03087	11.1851	3.75122	0.000351202	0.00547898	-0.0741367
RDX	0.561115	10.1484	3.75119	0.000351233	0.00547898	-0.0742197
TMEM182	-0.470438	6.88722	-3.75071	0.000351799	0.00548435	-0.0757063
DOLPP1	-0.420557	8.81159	-3.75037	0.000352196	0.0054871	-0.0767486
LRRC56	-0.604045	5.80723	-3.74971	0.000352968	0.00549568	-0.0787727
GRK6	-0.273358	9.6696	-3.74726	0.000355863	0.00553728	-0.086319
VARS1	-0.349201	10.6828	-3.74625	0.000357072	0.00555262	-0.0894531
SEPTIN10	0.294286	10.4493	3.74445	0.000359224	0.00558258	-0.0950032
CREBL2	0.291062	10.7918	3.74407	0.000359677	0.00558613	-0.0961681
C5AR1	0.881052	8.82321	3.74351	0.000360341	0.00558742	-0.0978723
BARX1	1.16245	8.67408	3.74349	0.000360372	0.00558742	-0.0979522
JHY	0.575572	6.16992	3.74344	0.000360435	0.00558742	-0.0981124
TRIM61	0.602922	3.95804	3.74311	0.000360829	0.00559004	-0.0991223
LOXL3	0.388428	8.48741	3.74242	0.000361654	0.00559932	-0.101231
NRG4	-0.859701	6.64417	-3.74055	0.000363915	0.00563082	-0.10699
GLS	0.314223	11.5066	3.74036	0.000364154	0.00563102	-0.107597
ALDH1L2	0.842509	8.85722	3.73945	0.000365248	0.00564146	-0.110368
HECW2	0.644652	8.55596	3.73943	0.000365284	0.00564146	-0.110458
ABLIM3	0.664709	8.68821	3.73912	0.000365661	0.00564377	-0.111411
ZBTB38	0.379696	11.3597	3.73826	0.000366708	0.00565642	-0.114052
GSTA2	-2.03511	3.52596	-3.73794	0.000367095	0.00565888	-0.115027
GLUD2	0.24108	9.90984	3.7362	0.000369228	0.00568821	-0.120376
HSPB8	1.21845	9.0829	3.73598	0.000369501	0.00568889	-0.121059
ARNT	0.264545	10.3059	3.73549	0.000370107	0.00569469	-0.122573
ABCB4	0.693947	5.64488	3.73461	0.000371193	0.00570788	-0.125281
PCDH12	0.574116	8.53221	3.73411	0.000371804	0.00571308	-0.126798
COMTD1	-0.567821	8.28925	-3.73388	0.000372098	0.00571308	-0.127529
LRRN4CL	1.08799	7.4075	3.73378	0.000372222	0.00571308	-0.127836
FAM20C	0.63208	10.1268	3.73342	0.000372659	0.00571626	-0.128921
TALDO1	-0.363152	11.3753	-3.7319	0.000374551	0.00574173	-0.133598
MAGEH1	0.5354	8.75601	3.73051	0.00037629	0.00576209	-0.137874
C8orf48	0.751731	4.09867	3.73047	0.000376343	0.00576209	-0.138006
MEGF9	0.331649	9.72313	3.72987	0.000377087	0.00576733	-0.139828
RIN3	0.481603	9.19366	3.72982	0.00037715	0.00576733	-0.139983
SLC4A2	-0.294401	11.2004	-3.72946	0.000377606	0.00577074	-0.141098
ADAP2	0.452924	8.5272	3.72839	0.00037895	0.00578484	-0.14438
VSIG4	0.777003	8.86233	3.72836	0.000378994	0.00578484	-0.144488
EXT2	0.260139	10.9014	3.72806	0.000379368	0.005787	-0.145399
FA2H	-0.916274	8.74712	-3.7275	0.000380076	0.00579423	-0.147119
DHX37	-0.290587	9.28325	-3.72617	0.000381754	0.00581624	-0.151187
PCDH18	0.587314	10.0229	3.72471	0.000383614	0.00583763	-0.155676
ARHGAP22	0.671925	6.83365	3.7247	0.000383628	0.00583763	-0.155709
WDFY3	0.410242	10.3738	3.72419	0.000384284	0.00584404	-0.157288
FAM221A	-0.666919	8.32043	-3.72332	0.000385392	0.0058573	-0.159946
AVEN	0.350365	8.17488	3.72279	0.000386072	0.00586405	-0.161574
SLC22A23	-0.703059	10.3853	-3.72215	0.0003869	0.00587085	-0.163552
ATF6B	-0.222808	10.979	-3.72195	0.000387151	0.00587085	-0.164149
SLIT2	1.26402	8.80783	3.72177	0.000387386	0.00587085	-0.16471
RRAGB	0.335961	8.30591	3.7217	0.000387475	0.00587085	-0.164924
ARHGEF17	0.650687	10.3745	3.72152	0.000387702	0.00587085	-0.165464
PTGIR	0.641203	6.97463	3.72085	0.000388568	0.00588038	-0.167524
GHR	0.9666	7.09992	3.72012	0.000389516	0.00589114	-0.169774
NPTX1	1.61664	4.40788	3.71976	0.000389973	0.00589148	-0.170856
LITAF	0.333027	12.0492	3.71973	0.000390013	0.00589148	-0.170951
CLEC11A	0.804087	8.68122	3.71854	0.000391561	0.00591126	-0.174608
LETMD1	-0.249348	10.2558	-3.71735	0.000393107	0.005931	-0.178246
NHSL2	0.942867	6.16985	3.7143	0.000397111	0.00598413	-0.1876
FLJ44635	0.942867	6.16985	3.7143	0.000397111	0.00598413	-0.1876
TMX4	0.319015	10.8321	3.71403	0.000397469	0.00598589	-0.188432
P4HB	-0.395675	14.2453	-3.71336	0.000398352	0.00599345	-0.190482
SDF2L1	-0.431279	9.11862	-3.71328	0.000398453	0.00599345	-0.190715
UBE2H	0.25957	11.6181	3.71303	0.000398786	0.00599482	-0.191486
SAMD10	-0.464256	7.26911	-3.71211	0.000400014	0.00600592	-0.194323
MAN1A1	0.492364	11.6661	3.71198	0.000400175	0.00600592	-0.194696
CREB5	0.726029	7.73335	3.71193	0.00040025	0.00600592	-0.194868
COX4I1	-0.354458	12.3653	-3.71115	0.000401287	0.00601785	-0.197256
TMTC1	0.686374	9.36502	3.71078	0.000401781	0.00602163	-0.198394
PLPP5	-0.430878	10.3872	-3.70981	0.000403073	0.00603735	-0.201357
SORT1	0.366083	11.1731	3.70942	0.000403588	0.00604142	-0.202536
LRP1	0.602914	13.1025	3.70844	0.000404903	0.00605745	-0.205538
CYSTM1	-0.947121	11.869	-3.70805	0.000405436	0.00606178	-0.206753
LFNG	-0.554797	10.5385	-3.70583	0.000408423	0.00610276	-0.213527
B4GALNT3	-1.12961	10.0806	-3.70553	0.000408829	0.00610515	-0.214443
PLAT	0.579003	10.9446	3.7053	0.000409146	0.00610621	-0.215159
PLPPR4	1.12236	7.71908	3.70482	0.000409794	0.00611221	-0.21662
LARP1	-0.260407	12.161	-3.70388	0.000411067	0.00612751	-0.219481
NUDT10	1.02659	4.23849	3.70277	0.00041259	0.00614296	-0.222893
TMPRSS2	-1.03925	11.5288	-3.70276	0.000412598	0.00614296	-0.222912
ABRAXAS1	0.282735	8.41453	3.70154	0.000414267	0.00616213	-0.226638
ADCY2	1.0468	6.37367	3.70146	0.000414382	0.00616213	-0.226893
CAPN15	-0.358314	10.3484	-3.70062	0.00041554	0.00617566	-0.229469
ABHD16A	-0.255942	10.415	-3.70027	0.000416019	0.00617573	-0.230533
GMPPB	-0.365323	9.61753	-3.70019	0.000416127	0.00617573	-0.230771
OSBPL11	0.226692	9.18007	3.70007	0.000416291	0.00617573	-0.231136
FUT8	-0.435223	10.7047	-3.69904	0.000417719	0.00619004	-0.234295
BAIAP2L1	-0.655261	10.9148	-3.69901	0.000417754	0.00619004	-0.234372
PNKD	-0.426062	10.4273	-3.69831	0.000418721	0.00620066	-0.236505
LPAR6	0.42066	10.2338	3.69803	0.000419121	0.00620289	-0.237386
THSD7A	0.999228	7.60829	3.69699	0.000420556	0.00621875	-0.240541
NDUFB4	-0.280466	10.0495	-3.69686	0.000420736	0.00621875	-0.240936
RABGGTA	-0.235672	8.96871	-3.69665	0.000421032	0.00621875	-0.241583
PCDHGA2	1.00031	5.07487	3.69653	0.000421195	0.00621875	-0.24194
ANXA7	0.184256	11.3247	3.69617	0.000421702	0.00622255	-0.243052
CBX4	-0.412459	8.96338	-3.69575	0.000422288	0.00622749	-0.244333
KLF12	0.61775	9.17174	3.69433	0.000424275	0.00625076	-0.248665
FXYD3	-0.88162	11.7889	-3.69426	0.000424369	0.00625076	-0.248869
ZFP28	0.775676	6.74859	3.69369	0.000425173	0.0062589	-0.250616
HID1	-0.746322	10.8239	-3.69335	0.000425651	0.00626221	-0.251651
TIGD3	-0.745626	3.73005	-3.69271	0.000426555	0.0062718	-0.25361
MRPL2	-0.337208	8.67689	-3.69129	0.000428561	0.00629757	-0.257938
RECQL4	-0.633515	8.74905	-3.69081	0.000429251	0.00630398	-0.259422
NR3C1	0.444633	10.6521	3.68893	0.000431928	0.00633954	-0.265157
FAM117B	-0.343583	8.82852	-3.68843	0.000432637	0.00634619	-0.266669
TUB	1.03683	7.26672	3.68727	0.000434303	0.00636687	-0.270215
S100P	-1.19956	11.968	-3.6868	0.000434977	0.00637299	-0.271645
TNFAIP8L3	0.914782	6.9586	3.68625	0.00043577	0.00638084	-0.273325
FAM172A	0.434449	9.00091	3.68532	0.00043711	0.0063967	-0.276159
ZFP37	0.548792	6.29697	3.6851	0.000437428	0.00639758	-0.276829
MAP11	-0.384476	9.16764	-3.68471	0.000437991	0.00640205	-0.278016
COX16	-0.318862	9.64399	-3.6841	0.000438869	0.00641111	-0.279863
LIMK2	-0.373589	10.8939	-3.67941	0.000445725	0.00650742	-0.294158
GNA13	0.315095	11.3791	3.67881	0.000446605	0.00651353	-0.295979
KRTCAP3	-0.602355	9.18486	-3.67877	0.000446667	0.00651353	-0.296107
FOXQ1	-1.26241	10.0273	-3.67842	0.000447174	0.00651692	-0.297151
EPN3	-1.06246	8.15244	-3.67825	0.000447425	0.00651692	-0.29767
KHDRBS3	0.842313	7.49025	3.6778	0.000448088	0.00652275	-0.299035
KCTD7	0.394378	9.27341	3.67667	0.000449773	0.00654344	-0.302496
STC2	0.837921	7.42893	3.67568	0.000451235	0.00656087	-0.305489
VLDLR	0.989233	8.12503	3.67502	0.000452229	0.00657148	-0.307519
ZNF839	-0.269641	8.31863	-3.67474	0.000452635	0.00657352	-0.308345
TLCD1	-0.615603	6.96623	-3.67335	0.000454718	0.00659312	-0.31258
KANK2	0.771192	11.3538	3.67333	0.000454751	0.00659312	-0.312647
ADORA1	0.812273	5.9966	3.67331	0.00045478	0.00659312	-0.312707
ZNF552	-0.47159	8.25309	-3.67251	0.000455979	0.00660574	-0.315134
FBXL5	0.249448	11.2752	3.67238	0.000456183	0.00660574	-0.315546
HSH2D	-0.569004	9.14108	-3.67172	0.000457166	0.00661612	-0.317531
SOX7	0.655107	7.52974	3.67046	0.000459076	0.00663973	-0.321374
GLI1	1.0211	7.82382	3.67029	0.000459332	0.00663973	-0.321889
NKIRAS1	0.468375	7.14292	3.67002	0.000459733	0.00664166	-0.322695
OSBPL5	0.558194	9.08663	3.66976	0.000460129	0.00664351	-0.323488
PRELID1	-0.368905	10.9487	-3.6691	0.000461138	0.00665421	-0.325506
SNX9	0.300626	11.3611	3.66883	0.000461554	0.00665521	-0.326338
LY96	0.60584	7.75012	3.66867	0.000461789	0.00665521	-0.326807
INKA2	0.60569	7.75398	3.66852	0.000462011	0.00665521	-0.327251
LSP1P5	0.529282	7.88711	3.66814	0.000462599	0.00665882	-0.328424
TNNI1	-0.763323	5.78321	-3.66786	0.000463026	0.00665882	-0.329275
BPNT2	0.268543	11.5331	3.66783	0.000463066	0.00665882	-0.329354
TXNDC11	-0.382203	10.8394	-3.66763	0.00046337	0.00665908	-0.329958
SALL2	0.92152	6.80779	3.66747	0.00046362	0.00665908	-0.330456
PHYHIP	1.08081	5.60097	3.66635	0.00046534	0.00667991	-0.33387
DOHH	-0.343615	8.2304	-3.66571	0.00046631	0.00668735	-0.335791
GASK1A	1.24862	7.17179	3.66566	0.000466397	0.00668735	-0.335961
GTPBP3	-0.29089	8.47836	-3.66547	0.000466681	0.00668757	-0.336524
CD86	0.639308	8.97309	3.66517	0.00046715	0.00669043	-0.33745
FKBPL	-0.31054	6.95792	-3.66472	0.000467844	0.0066965	-0.338818
ATG7	0.250259	10.7171	3.66413	0.000468749	0.0067056	-0.3406
SMAD9	0.871295	8.31339	3.66363	0.000469513	0.00671266	-0.342101
DUS2	-0.300312	8.09936	-3.66305	0.000470417	0.00672171	-0.343873
PRKCSH	-0.232905	11.8967	-3.6628	0.000470802	0.00672334	-0.344628
C1orf35	-0.315201	8.19766	-3.66196	0.00047211	0.00673557	-0.347185
CHRD	0.919137	8.11655	3.6619	0.000472201	0.00673557	-0.347363
PCDHB18P	0.781559	4.17184	3.66172	0.000472487	0.00673578	-0.347921
ZNHIT1	-0.319345	10.1096	-3.66082	0.000473877	0.00675014	-0.350629
SSC5D	1.11357	8.20318	3.66072	0.000474037	0.00675014	-0.350941
NIPAL1	-0.846431	8.2447	-3.65984	0.000475414	0.00676587	-0.353615
KCTD21	0.281703	8.28797	3.65943	0.000476049	0.00677103	-0.354846
TNK1	-0.542468	8.2146	-3.65852	0.000477479	0.00678747	-0.357609
ELF3	-0.656268	12.8533	-3.65794	0.000478389	0.00679652	-0.359365
SFXN2	-0.436019	7.99654	-3.65767	0.000478823	0.00679879	-0.3602
PIGF	0.22213	9.63618	3.65685	0.000480109	0.00681316	-0.362672
BBS10	0.409759	8.62204	3.65577	0.000481825	0.00683052	-0.365961
DENND2D	-0.446974	9.99818	-3.65573	0.000481883	0.00683052	-0.366071
NUDC	-0.329762	10.7769	-3.65542	0.000482381	0.00683368	-0.367023
MAFB	0.630982	9.94848	3.65293	0.000486343	0.00688229	-0.374562
AMN	-0.713019	10.0176	-3.6526	0.000486874	0.00688229	-0.375569
ADI1	-0.299995	11.0555	-3.65257	0.00048691	0.00688229	-0.375635
HGF	0.742007	9.0862	3.65247	0.000487071	0.00688229	-0.37594
EXOC5	0.257697	10.4403	3.65216	0.000487566	0.00688229	-0.376877
RCBTB2	0.50664	9.11985	3.65214	0.000487598	0.00688229	-0.376938
TAB2	0.200277	11.2087	3.65202	0.000487804	0.00688229	-0.377326
GABARAPL2	0.226697	10.7459	3.65175	0.00048823	0.00688229	-0.378132
HAVCR2	0.629198	9.06466	3.6517	0.000488306	0.00688229	-0.378275
RPSAP52	1.07798	1.63157	3.65125	0.000489033	0.00688863	-0.379646
MERTK	0.475593	9.06746	3.65039	0.000490421	0.00690425	-0.382257
DGLUCY	-0.321264	9.87237	-3.65014	0.000490814	0.00690588	-0.382996
DENND1C	-0.420459	9.09823	-3.64816	0.000494022	0.00694576	-0.388999
PROSER1	-0.333795	10.2281	-3.64805	0.000494208	0.00694576	-0.389345
LOC100419928	0.411199	4.87622	3.64767	0.00049482	0.00694652	-0.390486
ACSS3	0.823654	6.9529	3.64767	0.000494822	0.00694652	-0.390489
PLN	1.27825	8.8087	3.64739	0.000495279	0.00694901	-0.39134
GGT5	0.683238	10.3799	3.64711	0.000495729	0.0069514	-0.392177
ELMO2	0.270359	9.93281	3.64661	0.000496546	0.00695893	-0.393695
TCEAL3	0.585904	8.55123	3.64587	0.000497745	0.0069718	-0.395917
AOC3	0.992854	10.6533	3.64505	0.00049909	0.00698396	-0.398404
LRRC8C	0.433514	9.56209	3.645	0.000499176	0.00698396	-0.398562
INAVA	-0.615709	11.1414	-3.64301	0.000502445	0.00702556	-0.404576
PCDHB10	0.661618	6.14522	3.64285	0.000502719	0.00702556	-0.405079
ZNF385D	0.999551	5.86643	3.64268	0.000502998	0.00702556	-0.405589
SPATA9	0.583931	3.38099	3.64236	0.000503518	0.00702887	-0.406541
KIAA0408	0.962353	7.00141	3.64184	0.000504381	0.00703697	-0.40812
SLC7A8	-0.713923	9.53412	-3.63926	0.000508668	0.00709279	-0.415917
NSD2	-0.379236	10.9086	-3.63879	0.000509453	0.00709975	-0.417337
PIM3	-0.393618	11.0153	-3.6385	0.00050993	0.00710241	-0.4182
FANCA	-0.391649	9.38542	-3.6357	0.000514642	0.00716402	-0.426673
HS6ST2	1.41007	4.47699	3.63407	0.00051739	0.00719779	-0.431577
FOXA1	-1.11055	9.14064	-3.63376	0.000517926	0.00719779	-0.432532
CHP1	-0.359884	11.6696	-3.63375	0.000517937	0.00719779	-0.432551
FRK	-0.600799	10.009	-3.63018	0.000524032	0.00727842	-0.443327
ZNF280D	0.316741	10.2666	3.62932	0.000525516	0.00728815	-0.445931
DNAJC30	-0.304081	8.11818	-3.62906	0.000525959	0.00728815	-0.446708
ALG3	-0.311001	9.6207	-3.62902	0.000526023	0.00728815	-0.446819
DDX54	-0.259413	10.5908	-3.62892	0.000526195	0.00728815	-0.44712
PRICKLE1	0.870915	8.14082	3.62884	0.000526333	0.00728815	-0.447363
STARD13	0.505788	9.7243	3.62863	0.00052669	0.00728815	-0.447987
CAP1P1	0.417736	9.19967	3.62849	0.000526932	0.00728815	-0.448409
MAPK10	0.920491	7.48542	3.62841	0.00052708	0.00728815	-0.448669
CAP2	0.943783	7.61668	3.62783	0.000528073	0.00729781	-0.450402
ADAMTS7	0.659038	7.61985	3.62728	0.000529038	0.00730708	-0.452083
HBP1	0.261446	11.0837	3.62709	0.000529356	0.0073074	-0.452636
ZNF677	0.715018	7.40148	3.62533	0.000532424	0.00734384	-0.457959
ULK2	0.536398	8.76686	3.62507	0.000532874	0.00734384	-0.458736
SERPINE1	1.14022	10.656	3.62506	0.000532882	0.00734384	-0.458751
CATSPER1	0.813664	3.26289	3.62467	0.000533566	0.00734918	-0.459932
TMED6	-1.35983	4.94012	-3.62358	0.000535481	0.00737147	-0.463231
BOC	1.12072	9.46282	3.62198	0.000538283	0.00740593	-0.468036
TMEM38A	-1.00183	7.64561	-3.62104	0.000539944	0.00742468	-0.470873
FMO2	1.26584	8.71633	3.62016	0.000541492	0.00744185	-0.47351
HDDC3	-0.308868	8.21423	-3.61984	0.000542072	0.0074457	-0.474495
TSC22D4	-0.336046	9.75273	-3.61903	0.000543507	0.00745864	-0.47693
PCDHB3	0.757069	4.62298	3.61897	0.000543615	0.00745864	-0.477112
CD44	0.670914	12.9779	3.6181	0.000545163	0.00747574	-0.47973
LSM2	-0.327001	9.32387	-3.61705	0.000547037	0.0074973	-0.482889
SERP1	-0.258943	12.3466	-3.61674	0.000547582	0.00750063	-0.483806
SMO	0.709291	8.53725	3.61634	0.000548309	0.00750413	-0.485028
PMPCA	-0.312809	10.0555	-3.61613	0.000548677	0.00750413	-0.485645
ADCK1	-0.266275	7.6784	-3.61609	0.000548743	0.00750413	-0.485757
CPT1C	0.840223	6.83124	3.61588	0.000549131	0.00750529	-0.486407
PRUNE2	1.59171	9.64558	3.61478	0.000551099	0.00752804	-0.4897
AKR7A3	-1.09033	9.78467	-3.61445	0.00055169	0.00753198	-0.490688
ACAD10	-0.299591	9.58323	-3.61377	0.000552934	0.00754249	-0.492761
ARL13B	0.477003	8.0725	3.61369	0.000553067	0.00754249	-0.492983
KCTD12	0.684095	12.1877	3.61184	0.000556426	0.00758413	-0.498556
IRX5	-1.29311	4.54241	-3.61111	0.000557752	0.00759169	-0.500748
DRP2	1.39552	4.97937	3.61104	0.000557877	0.00759169	-0.500953
RCC2	-0.322121	11.7315	-3.61103	0.000557898	0.00759169	-0.500988
SIPA1L3	-0.519078	10.292	-3.61023	0.000559347	0.00760725	-0.503376
SEC16A	-0.278901	11.6217	-3.60823	0.000563026	0.00765309	-0.50941
KTI12	-0.237117	7.89446	-3.60697	0.000565342	0.00768036	-0.513189
ABCA6	0.984078	8.15224	3.60565	0.000567778	0.00770925	-0.517146
OR51E2	1.05976	2.44788	3.60532	0.000568381	0.00771242	-0.518123
NKAPL	0.716237	3.73542	3.60519	0.000568633	0.00771242	-0.518531
STING1	0.56904	10.1774	3.60274	0.000573184	0.00776989	-0.525866
HOOK1	-0.649837	9.77424	-3.60226	0.000574083	0.00777784	-0.527309
MTMR9	0.368623	8.90345	3.60151	0.000575498	0.00779276	-0.529575
PCDHGA11	0.643778	4.95774	3.60058	0.000577247	0.00781121	-0.532368
MARVELD2	-0.61582	8.89471	-3.6003	0.000577774	0.00781121	-0.533207
WDR19	0.350523	9.16353	3.60028	0.000577805	0.00781121	-0.533256
PIK3C3	0.238979	9.85045	3.60008	0.000578185	0.00781211	-0.533862
TBC1D2B	0.343521	11.1585	3.5994	0.000579476	0.00782529	-0.535914
FBXL3	0.257826	10.6995	3.59865	0.000580883	0.00783749	-0.538146
SAFB	-0.176002	11.0461	-3.59858	0.00058101	0.00783749	-0.538347
HOXB4	0.772557	6.99048	3.5978	0.000582486	0.00785313	-0.540682
GYPC	0.628713	9.17841	3.59699	0.000584025	0.00786961	-0.54311
CACNA1H	0.860718	9.3948	3.59652	0.000584932	0.00787755	-0.544536
C3orf70	1.01194	7.8089	3.5951	0.000587634	0.00790965	-0.548777
SOX11	1.27727	2.66891	3.59442	0.000588947	0.00792302	-0.55083
TBX18	1.56652	5.23538	3.59334	0.000591015	0.00794655	-0.554056
GSTZ1	-0.454181	8.1792	-3.59142	0.000594724	0.00799209	-0.559812
ZNF436	0.441851	9.56401	3.5907	0.000596127	0.0080066	-0.561979
PTPDC1	0.321615	8.38558	3.59039	0.000596725	0.0080103	-0.562901
PRR22	-0.72395	5.25911	-3.58956	0.00059833	0.00802751	-0.565372
RNFT2	-0.842283	5.06337	-3.58784	0.0006017	0.00806573	-0.570539
MRPL12	-0.496732	9.96069	-3.58777	0.000601828	0.00806573	-0.570735
CLUH	-0.397486	10.9655	-3.58724	0.000602859	0.00807519	-0.57231
MYCT1	0.628853	8.37807	3.58673	0.000603877	0.00808446	-0.573861
TOR1A	0.204577	9.90846	3.58504	0.0006072	0.00812457	-0.578909
BTBD19	0.667502	7.18246	3.58477	0.000607719	0.00812714	-0.579696
GADL1	1.35183	1.76413	3.58318	0.000610886	0.00816164	-0.584477
CCN2	0.844588	12.8484	3.58314	0.000610957	0.00816164	-0.584582
CDYL2	0.591825	8.4816	3.58276	0.000611707	0.00816727	-0.585711
TCEAL1	0.494783	8.70321	3.58238	0.000612474	0.00817312	-0.586864
FER	0.424444	8.96056	3.58088	0.000615465	0.00820359	-0.591345
ZNF426	0.429409	6.99506	3.58074	0.000615741	0.00820359	-0.591757
EXOSC4	-0.372861	8.35632	-3.58065	0.000615919	0.00820359	-0.592023
TMEM255B	0.673201	6.61024	3.58057	0.000616078	0.00820359	-0.592261
XYLB	-0.509685	7.16576	-3.58012	0.000616983	0.00821124	-0.593611
CYP2B7P	-1.55431	4.91302	-3.57988	0.000617466	0.00821326	-0.59433
POLR2M	0.237373	10.2468	3.57872	0.000619792	0.00823979	-0.597788
ZNF781	0.739849	5.5843	3.57818	0.000620877	0.0082498	-0.599397
MLST8	-0.297758	9.41458	-3.57775	0.000621758	0.00825708	-0.6007
SDHA	-0.347675	11.6583	-3.5775	0.000622261	0.00825935	-0.601444
SECISBP2L	0.33341	10.6071	3.57727	0.000622716	0.00826096	-0.602115
SLC50A1	-0.484934	9.99897	-3.5765	0.000624282	0.00827732	-0.604425
RTL8C	0.589958	9.89087	3.57629	0.000624711	0.00827859	-0.605057
DNAJC13	0.238832	10.9284	3.57608	0.000625133	0.00827976	-0.605678
CDH19	1.60834	5.57116	3.57577	0.000625761	0.00828203	-0.606602
ARNTL	0.399314	8.54498	3.57561	0.000626093	0.00828203	-0.607089
WDR77	-0.3278	9.93089	-3.5755	0.000626304	0.00828203	-0.6074
DYSF	0.536815	9.40172	3.57503	0.000627273	0.00829041	-0.60882
ZNF787	-0.413041	9.0581	-3.5746	0.000628145	0.00829753	-0.610099
PTBP1	-0.221525	12.2902	-3.57427	0.000628819	0.00829931	-0.611085
PHLDA3	0.701752	9.60086	3.5742	0.000628948	0.00829931	-0.611273
DGKH	0.470721	9.90751	3.5735	0.000630379	0.00831377	-0.613363
ID1	-0.853971	10.3033	-3.57155	0.000634392	0.00836225	-0.619197
C8orf82	-0.389911	8.74375	-3.57001	0.000637571	0.0083989	-0.623793
ADARB1	0.613167	9.09332	3.56987	0.000637848	0.0083989	-0.624193
ERAL1	-0.257661	9.81486	-3.56919	0.00063926	0.00841303	-0.626226
SNX3	0.186928	11.5819	3.56861	0.000640467	0.00842445	-0.62796
ALG12	-0.251576	9.19811	-3.56804	0.000641656	0.00843562	-0.629666
NPR3	1.13075	4.66846	3.5677	0.000642363	0.00844045	-0.630678
AP1M2	-0.574352	10.2491	-3.56706	0.000643682	0.00845331	-0.632564
OSGIN2	0.298661	9.50258	3.56549	0.000646982	0.00849216	-0.637265
FRZB	1.04435	10.2633	3.5652	0.000647583	0.00849555	-0.638118
BBS7	0.235455	8.48963	3.56427	0.000649541	0.00851452	-0.640893
PLPPR2	0.523351	8.71675	3.56419	0.000649715	0.00851452	-0.641139
AKAP10	0.195595	9.57408	3.56101	0.000656431	0.00859799	-0.650592
MAP2K1	0.18877	10.2945	3.56084	0.000656788	0.00859814	-0.651092
SMAD6	-0.411978	7.86114	-3.56035	0.000657829	0.00860723	-0.652547
CRELD2	-0.357371	10.0031	-3.56017	0.000658214	0.00860773	-0.653086
C6orf141	-0.978232	7.08883	-3.55934	0.000660004	0.00862659	-0.655581
C1QTNF7	1.43093	7.97868	3.55845	0.000661904	0.00864689	-0.658224
LBHD1	-0.336187	9.80666	-3.55789	0.000663103	0.00865799	-0.659888
RFLNB	0.481981	8.89386	3.55726	0.000664449	0.00867101	-0.661752
IL17RB	-0.834379	8.49849	-3.55703	0.00066495	0.00867267	-0.662444
ETV1	0.702598	7.95014	3.55688	0.000665275	0.00867267	-0.662893
DYNC2H1	0.801285	8.30178	3.55562	0.000667984	0.00870342	-0.666628
AKTIP	0.285611	9.71213	3.55483	0.000669692	0.00872109	-0.668974
GZF1	0.233048	9.08578	3.55311	0.000673425	0.00876512	-0.674083
AKAP1	-0.366488	11.522	-3.55155	0.00067683	0.00880482	-0.678718
BRMS1	-0.315074	10.0077	-3.54997	0.000680309	0.00884544	-0.683429
HAUS5	-0.43953	8.52812	-3.54549	0.000690222	0.00896238	-0.69672
MRPL23	-0.393066	9.46819	-3.54542	0.000690385	0.00896238	-0.696937
LOC107987373	-0.393066	9.46819	-3.54542	0.000690385	0.00896238	-0.696937
PCDHB5	0.864311	5.41098	3.54481	0.000691748	0.00897538	-0.698749
LOC441179	0.882599	4.21172	3.54271	0.00069644	0.00903153	-0.704959
ZNF568	0.593787	6.73741	3.54174	0.000698624	0.00905512	-0.707835
MORF4L1	0.22925	11.5012	3.5407	0.000700984	0.00908098	-0.710934
ACSL4	0.464229	11.264	3.54019	0.000702145	0.00909128	-0.712454
APH1A	-0.221279	11.9787	-3.5399	0.000702802	0.00909504	-0.713312
PCDHB6	0.860908	3.39467	3.53846	0.000706075	0.00913264	-0.717581
RBM43	0.509964	8.20619	3.53787	0.000707404	0.00914506	-0.719308
CFAP69	0.60981	7.36685	3.5355	0.000712844	0.00920243	-0.726344
L3MBTL3	0.425232	8.51643	3.53548	0.000712893	0.00920243	-0.726407
GLRX5	-0.26308	9.86928	-3.53545	0.000712953	0.00920243	-0.726485
FBXL14	-0.411401	8.1231	-3.5352	0.000713531	0.0092051	-0.727229
FZD4	0.568583	10.3733	3.53483	0.00071438	0.00921127	-0.728321
RMDN2	0.6316	7.12352	3.53336	0.000717777	0.00924993	-0.732679
RGS16	0.807564	8.86487	3.53321	0.000718123	0.00924993	-0.733121
SMAGP	-0.571716	9.80503	-3.53273	0.00071923	0.00925938	-0.734535
SLC66A1	-0.275892	8.07732	-3.53208	0.000720746	0.00927409	-0.736469
MKNK2	-0.386107	11.0264	-3.53169	0.000721653	0.00928096	-0.737624
SSU72	-0.268997	11.2209	-3.53143	0.000722268	0.00928406	-0.738407
WIPF1	0.453494	11.2871	3.53081	0.000723702	0.00929449	-0.740228
RMI2	-0.523476	7.83815	-3.53062	0.000724141	0.00929449	-0.740785
MTNR1A	-0.948701	1.06499	-3.53046	0.000724517	0.00929449	-0.741262
PRKAB2	0.395501	10.0521	3.53044	0.000724576	0.00929449	-0.741337
CHST10	0.583047	7.27226	3.52993	0.000725764	0.00930491	-0.74284
ZWINT	-0.626777	9.67637	-3.52911	0.000727668	0.00932452	-0.745247
NANS	-0.461205	10.6655	-3.52826	0.000729664	0.00934527	-0.747762
LRCH1	0.241925	10.1933	3.52589	0.000735262	0.00941033	-0.75478
PLBD2	0.371457	9.49189	3.52579	0.000735502	0.00941033	-0.755079
PRG4	0.809477	5.89788	3.52522	0.000736846	0.00941879	-0.756756
EPYC	1.4498	1.35468	3.52519	0.000736922	0.00941879	-0.75685
CYP1B1	1.48668	9.48426	3.5246	0.000738318	0.00942971	-0.758589
SUFU	0.307606	8.84177	3.52451	0.000738535	0.00942971	-0.758858
CNTLN	0.476895	7.90422	3.52391	0.000739972	0.0094432	-0.760643
KLHDC8B	0.523816	8.66283	3.52309	0.000741909	0.00946305	-0.763042
THBS3	0.592429	9.59842	3.52202	0.000744467	0.00949081	-0.766203
ABCB9	-0.318432	8.37379	-3.52121	0.000746426	0.0095109	-0.768616
PFDN6	-0.298365	9.3906	-3.52078	0.000747451	0.00951908	-0.769876
LSM11	0.338567	8.17111	3.52044	0.000748261	0.00952394	-0.77087
DDR1	-0.544502	11.8825	-3.5203	0.0007486	0.00952394	-0.771285
YIF1A	-0.261782	10.1012	-3.51901	0.000751715	0.00955867	-0.775097
ZSWIM4	0.463558	8.13911	3.51875	0.000752341	0.00956174	-0.775862
NRIP1	0.296075	10.7341	3.51847	0.000753037	0.00956344	-0.77671
MFSD1	0.324429	11.2173	3.51838	0.000753245	0.00956344	-0.776965
ATP5MF	-0.434976	10.5688	-3.5175	0.000755386	0.00958572	-0.779569
MB21D2	0.455904	8.06545	3.5171	0.000756358	0.00959316	-0.780751
PRR13	-0.370313	11.7521	-3.51644	0.000757957	0.00960853	-0.782689
LMOD1	1.36974	10.5326	3.51615	0.000758674	0.00961002	-0.783557
ZNF441	0.398681	7.94672	3.51607	0.000758848	0.00961002	-0.783768
C2CD4D	-0.685454	3.9924	-3.51584	0.000759408	0.00961221	-0.784445
IMPG2	0.560191	3.99738	3.51567	0.000759834	0.0096127	-0.784959
ALDH1A3	0.749816	11.0134	3.51529	0.00076077	0.00961963	-0.786089
BNIP1	-0.31505	7.80453	-3.51384	0.00076431	0.00965947	-0.79035
SCAF4	-0.19181	9.63022	-3.51362	0.000764861	0.00966014	-0.791011
DGKG	0.908677	6.0523	3.5135	0.00076514	0.00966014	-0.791346
SPINT2	-0.651917	12.8908	-3.51289	0.000766659	0.00967009	-0.793167
STARD9	0.813923	9.05659	3.51281	0.000766861	0.00967009	-0.793409
EZR	-0.562334	12.9718	-3.51271	0.000767096	0.00967009	-0.79369
RIC1	0.327723	9.96767	3.51133	0.000770513	0.00970823	-0.797769
HIF1A	0.47094	12.2549	3.51092	0.00077152	0.00971599	-0.798968
LAD1	-0.625061	11.3824	-3.51073	0.000772002	0.00971712	-0.79954
SOX5	0.711318	6.21924	3.50999	0.00077382	0.00972809	-0.8017
BLOC1S4	-0.253741	8.23039	-3.50991	0.000774018	0.00972809	-0.801935
DTYMK	-0.447169	8.80154	-3.5099	0.000774048	0.00972809	-0.80197
FGL2	0.529112	11.4008	3.50759	0.000779804	0.00979547	-0.808769
ECI1	-0.361291	9.576	-3.50639	0.000782814	0.00982831	-0.812304
SLC23A2	0.318028	9.93693	3.50525	0.000785693	0.00985663	-0.815672
LPGAT1P1	0.746425	3.47449	3.50518	0.000785863	0.00985663	-0.815872
CLDN18	-1.61682	13.0403	-3.50243	0.000792831	0.009939	-0.823971
TNFSF12	0.618501	9.21248	3.50197	0.000794006	0.00994571	-0.825331
CENPM	-0.672131	7.44141	-3.5019	0.000794167	0.00994571	-0.825516
DPP3	-0.350405	10.3565	-3.50167	0.000794764	0.00994817	-0.826206
MAPRE2	0.348945	10.7739	3.50128	0.000795748	0.00995547	-0.827341
LARP4B	-0.234784	10.7684	-3.50084	0.000796876	0.00996456	-0.82864
DISC1	0.431022	7.76939	3.49804	0.000804064	0.0100494	-0.836878
CDS1	-0.670105	9.8665	-3.49751	0.000805432	0.0100608	-0.838439
CAP1P2	0.398697	8.91717	3.49737	0.000805789	0.0100608	-0.838845
PDZRN4	1.60639	5.09429	3.49718	0.000806273	0.0100618	-0.839396
ZNF569	0.571197	6.56983	3.49562	0.000810327	0.0101073	-0.843997
TMEM63A	-0.4531	11.295	-3.4949	0.000812186	0.0101254	-0.846099
BPHL	-0.336682	8.32071	-3.49394	0.000814698	0.0101498	-0.848932
COPS2	0.213354	10.891	3.49384	0.000814958	0.0101498	-0.849224
GPRASP1	0.921521	8.59404	3.49308	0.000816938	0.0101693	-0.85145
YAP1	0.418316	11.8173	3.49088	0.000822704	0.010236	-0.857901
PPCDC	-0.25153	7.99079	-3.49011	0.000824749	0.0102563	-0.860179
ADGRF5	0.537414	10.3211	3.48921	0.000827133	0.0102808	-0.862825
[truncated: 22,836 more rows]

## Sheet: ACRG
mRNA differential analysis in ACRG database
	logFC	AveExpr	t	P.Value	adj.P.Val	B	logP	group	Label
ITGB1	1.40836	14.238	16.0891	9.63113e-34	2.2036e-29	65.0481	28.6569	Upregulated	ITGB1
TGFBR1	1.36752	8.02534	10.3018	6.57898e-19	7.52635e-15	32.273	14.1234	Upregulated	TGFBR1
CSGALNACT2	1.05884	6.06779	10.1655	1.47642e-18	1.12602e-14	31.4926	13.9485	Upregulated	CSGALNACT2
LGALS1	2.3752	11.5409	10.1114	2.03373e-18	1.1633e-14	31.1834	13.9343	Upregulated	LGALS1
FSTL1	2.21994	9.54092	9.59724	4.21824e-17	1.93027e-13	28.2555	12.7144	Upregulated	FSTL1
ANTXR1	2.05304	7.69045	9.35682	1.72388e-16	5.12091e-13	26.8958	12.2907	Upregulated	ANTXR1
CALD1	2.50867	11.4889	9.35659	1.72613e-16	5.12091e-13	26.8945	12.2907	Upregulated	CALD1
CLIC4	1.72333	9.79343	9.35032	1.79053e-16	5.12091e-13	26.8592	12.2907	Upregulated	CLIC4
TWSG1	1.2678	8.06981	9.27865	2.72002e-16	6.9149e-13	26.4553	12.1602	Upregulated	TWSG1
RASSF8	1.4672	4.34991	9.04637	1.04942e-15	2.40108e-12	25.1512	11.6196	Upregulated	RASSF8
EDNRA	1.56564	5.88956	8.98637	1.48541e-15	3.08965e-12	24.8156	11.5101	Upregulated	EDNRA
COL8A1	2.54251	6.08503	8.96251	1.70515e-15	3.25115e-12	24.6823	11.488	Upregulated	COL8A1
FN1	3.22473	11.7285	8.92881	2.07176e-15	3.6463e-12	24.4942	11.4381	Upregulated	FN1
DKK3	1.55685	8.10423	8.90567	2.36796e-15	3.86992e-12	24.3652	11.4123	Upregulated	DKK3
RNF217	0.9869	3.53718	8.82449	3.78146e-15	5.76799e-12	23.9131	11.239	Upregulated	RNF217
LOC100130872	1.11585	5.56096	8.80732	4.17421e-15	5.90339e-12	23.8176	11.2289	Upregulated	LOC100130872
IGFBP7	1.95196	13.3101	8.79871	4.38626e-15	5.90339e-12	23.7698	11.2289	Upregulated	IGFBP7
PTRF	1.57573	6.66224	8.75086	5.77543e-15	7.34121e-12	23.504	11.1342	Upregulated	PTRF
TIMP2	2.02295	9.07416	8.73505	6.32469e-15	7.61626e-12	23.4163	11.1183	Upregulated	TIMP2
SPARC	2.03303	11.0516	8.69289	8.05607e-15	9.21614e-12	23.1826	11.0355	Upregulated	SPARC
LAMC1	1.3818	8.47036	8.56429	1.6817e-14	1.83225e-11	22.4719	10.737	Upregulated	LAMC1
SPOCK1	1.97375	4.38179	8.41254	3.99146e-14	3.94131e-11	21.6372	10.4044	Upregulated	SPOCK1
PKD2	1.23233	5.05868	8.41129	4.01987e-14	3.94131e-11	21.6303	10.4044	Upregulated	PKD2
COL1A2	2.66796	13.385	8.40635	4.13425e-14	3.94131e-11	21.6033	10.4044	Upregulated	COL1A2
NID2	1.34471	5.85085	8.3957	4.39216e-14	3.99124e-11	21.5448	10.3989	Upregulated	NID2
LAMA4	1.34637	6.70309	8.39004	4.5355e-14	3.99124e-11	21.5138	10.3989	Upregulated	LAMA4
MXRA7	2.30173	8.95496	8.37474	4.94674e-14	4.13781e-11	21.43	10.3832	Upregulated	MXRA7
PRKCDBP	1.13626	4.89195	8.36986	5.08565e-14	4.13781e-11	21.4033	10.3832	Upregulated	PRKCDBP
TNC	2.76653	7.521	8.36443	5.24461e-14	4.13781e-11	21.3736	10.3832	Upregulated	TNC
BGN	1.53976	5.72229	8.34461	5.86843e-14	4.47566e-11	21.265	10.3491	Upregulated	BGN
COL5A2	1.87541	9.17628	8.31195	7.06053e-14	5.21113e-11	21.0865	10.2831	Upregulated	COL5A2
RAB23	1.91811	7.29118	8.29262	7.87626e-14	5.63152e-11	20.9809	10.2494	Upregulated	RAB23
PDGFRB	0.842544	4.73723	8.27991	8.46334e-14	5.86446e-11	20.9115	10.2318	Upregulated	PDGFRB
RAB31	1.88023	8.12824	8.27473	8.71467e-14	5.86446e-11	20.8833	10.2318	Upregulated	RAB31
TMEM204	0.716034	4.46405	8.22969	1.1238e-13	7.34641e-11	20.6378	10.1339	Upregulated	TMEM204
LATS2	0.941766	6.72411	8.21057	1.25177e-13	7.95569e-11	20.5336	10.0993	Upregulated	LATS2
SAMD4A	1.45074	5.23236	8.18736	1.4266e-13	8.82181e-11	20.4074	10.0544	Upregulated	SAMD4A
ACTN1	1.68393	9.79485	8.17453	1.53352e-13	9.23339e-11	20.3377	10.0346	Upregulated	ACTN1
GLIS2	1.0098	4.52957	8.15197	1.74109e-13	1.02144e-10	20.2151	9.99079	Upregulated	GLIS2
COL4A1	1.72141	10.4954	8.13977	1.86466e-13	1.06659e-10	20.1489	9.972	Upregulated	COL4A1
EFEMP2	1.05454	4.89228	8.13071	1.96204e-13	1.08374e-10	20.0998	9.96508	Upregulated	EFEMP2
VCAN	1.99882	9.05604	8.12825	1.98938e-13	1.08374e-10	20.0864	9.96508	Upregulated	VCAN
STX2	0.638149	4.37396	8.09852	2.35076e-13	1.22797e-10	19.9253	9.91081	Upregulated	STX2
DENND5A	1.04518	5.63106	8.09771	2.36148e-13	1.22797e-10	19.9209	9.91081	Upregulated	DENND5A
AIDA	0.757389	10.8242	8.08984	2.46811e-13	1.2549e-10	19.8783	9.90139	Upregulated	AIDA
FERMT2	2.17802	7.61972	8.07719	2.64947e-13	1.31783e-10	19.8099	9.88014	Upregulated	FERMT2
GUCY1B3	1.62671	6.0468	8.06472	2.84125e-13	1.38314e-10	19.7424	9.85913	Upregulated	GUCY1B3
PEA15	1.13438	7.86991	8.01788	3.69304e-13	1.76035e-10	19.4893	9.7544	Upregulated	PEA15
IGFBP6	1.00562	4.5403	7.9952	4.1923e-13	1.95755e-10	19.3669	9.70829	Upregulated	IGFBP6
FRMD4A	0.832697	4.57293	7.93135	5.98629e-13	2.73933e-10	19.0232	9.56236	Upregulated	FRMD4A
KLHL5	1.22285	6.84007	7.91426	6.58368e-13	2.95362e-10	18.9314	9.52965	Upregulated	KLHL5
LOC102725271	1.14543	3.68281	7.9094	6.76432e-13	2.9763e-10	18.9052	9.52632	Upregulated	LOC102725271
GJC1	1.20674	4.64184	7.90529	6.92079e-13	2.98769e-10	18.8832	9.52466	Upregulated	GJC1
BICC1	1.21127	4.3028	7.89808	7.20393e-13	3.02813e-10	18.8445	9.51883	Upregulated	BICC1
CRIM1	0.851423	6.27356	7.89622	7.27916e-13	3.02813e-10	18.8345	9.51883	Upregulated	CRIM1
IQCJ-SCHIP1	1.14189	3.83136	7.89181	7.45977e-13	3.04785e-10	18.8108	9.51601	Upregulated	IQCJ-SCHIP1
NOX4	0.801447	2.85141	7.83803	1.00566e-12	4.03674e-10	18.5226	9.39397	Upregulated	NOX4
CDH11	1.54069	7.04392	7.82121	1.10396e-12	4.32478e-10	18.4326	9.36404	Upregulated	CDH11
TRIO	0.631399	4.4399	7.81773	1.12548e-12	4.32478e-10	18.414	9.36404	Upregulated	TRIO
NPHP3	0.553674	3.68876	7.81635	1.13412e-12	4.32478e-10	18.4066	9.36404	not-significant
RHOQ	1.12583	7.57507	7.80575	1.20271e-12	4.48079e-10	18.3499	9.34865	Upregulated	RHOQ
RAI14	1.26973	7.03407	7.80403	1.2142e-12	4.48079e-10	18.3408	9.34865	Upregulated	RAI14
FKBP14	0.73501	4.86402	7.79266	1.2931e-12	4.69622e-10	18.28	9.32825	Upregulated	FKBP14
COL3A1	2.17215	14.2663	7.77674	1.4122e-12	5.04862e-10	18.195	9.29683	Upregulated	COL3A1
COL1A1	1.96906	13.8825	7.76553	1.50252e-12	5.19427e-10	18.1352	9.28448	Upregulated	COL1A1
TUBB6	1.68916	7.39905	7.76501	1.50681e-12	5.19427e-10	18.1325	9.28448	Upregulated	TUBB6
CTHRC1	2.47672	8.45269	7.76331	1.52105e-12	5.19427e-10	18.1234	9.28448	Upregulated	CTHRC1
TUBA1A	1.82878	10.2174	7.76063	1.54375e-12	5.19427e-10	18.1091	9.28448	Upregulated	TUBA1A
MRAS	0.665068	4.03003	7.73788	1.75051e-12	5.8046e-10	17.9878	9.23623	Upregulated	MRAS
CEP112	0.764349	3.69858	7.69271	2.24571e-12	7.34025e-10	17.7475	9.13429	Upregulated	CEP112
FBN1	1.83072	7.34203	7.68629	2.32649e-12	7.49721e-10	17.7134	9.1251	Upregulated	FBN1
ZNF449	0.443024	4.05195	7.67629	2.45824e-12	7.81175e-10	17.6603	9.10725	not-significant
COL4A2	1.85426	10.0709	7.67047	2.53827e-12	7.87152e-10	17.6294	9.10394	Upregulated	COL4A2
AEBP1	1.48223	6.03142	7.66992	2.54586e-12	7.87152e-10	17.6265	9.10394	Upregulated	AEBP1
PLSCR4	1.29961	4.91388	7.65902	2.7032e-12	8.24655e-10	17.5687	9.08373	Upregulated	PLSCR4
FNDC1	2.21649	4.84445	7.61811	3.38455e-12	1.01893e-09	17.3519	8.99186	Upregulated	FNDC1
TRPC1	1.08655	3.70722	7.60973	3.54373e-12	1.05299e-09	17.3075	8.97757	Upregulated	TRPC1
COL6A3	2.09146	11.1816	7.60245	3.68818e-12	1.08187e-09	17.269	8.96583	Upregulated	COL6A3
ANGPTL2	1.34832	5.63971	7.59141	3.91833e-12	1.13285e-09	17.2106	8.94583	Upregulated	ANGPTL2
HDGFRP3	1.18953	4.83116	7.58943	3.961e-12	1.13285e-09	17.2002	8.94583	Upregulated	HDGFRP3
PDGFRL	1.11957	3.35627	7.58484	4.06186e-12	1.14735e-09	17.1759	8.9403	Upregulated	PDGFRL
INHBA	2.3983	7.72293	7.58109	4.14632e-12	1.15692e-09	17.1561	8.9367	Upregulated	INHBA
PALLD	2.11664	9.91403	7.56498	4.52875e-12	1.24841e-09	17.071	8.90364	Upregulated	PALLD
CAV1	1.96029	8.7493	7.55567	4.76546e-12	1.29181e-09	17.0219	8.8888	Upregulated	CAV1
COX7A1	1.34358	5.11268	7.55438	4.7991e-12	1.29181e-09	17.0151	8.8888	Upregulated	COX7A1
SFXN3	0.498354	4.41535	7.51702	5.88627e-12	1.55052e-09	16.8182	8.80952	not-significant
COPZ2	0.781094	4.19251	7.51672	5.89579e-12	1.55052e-09	16.8166	8.80952	Upregulated	COPZ2
FBL	-1.05612	9.16967	-7.50858	6.16355e-12	1.60252e-09	16.7738	8.7952	Downregulated	FBL
CD109	1.46476	5.01712	7.50503	6.28423e-12	1.61554e-09	16.7551	8.79168	Upregulated	CD109
EHD2	0.630465	4.78996	7.49322	6.70248e-12	1.70392e-09	16.693	8.76855	Upregulated	EHD2
FEZ1	1.21093	4.65599	7.48786	6.9011e-12	1.73513e-09	16.6648	8.76067	Upregulated	FEZ1
MYL6	0.827127	14.9443	7.48239	7.11004e-12	1.76824e-09	16.636	8.75246	Upregulated	MYL6
LRRC32	0.81264	4.61011	7.47855	7.26028e-12	1.78619e-09	16.6159	8.74807	Upregulated	LRRC32
FRMD6	1.48077	6.052	7.4679	7.69398e-12	1.87275e-09	16.5599	8.72752	Upregulated	FRMD6
FAP	1.74174	5.13653	7.46592	7.77738e-12	1.87312e-09	16.5496	8.72743	Upregulated	FAP
SDC2	1.39919	6.55837	7.4531	8.33939e-12	1.98755e-09	16.4823	8.70168	Upregulated	SDC2
PDLIM3	2.14362	6.43904	7.44064	8.92433e-12	2.10504e-09	16.4169	8.67674	Upregulated	PDLIM3
ZFYVE16	0.481407	5.75407	7.43351	9.27681e-12	2.16585e-09	16.3796	8.66437	not-significant
THBS1	1.66034	7.97687	7.42648	9.63811e-12	2.22747e-09	16.3427	8.65219	Upregulated	THBS1
KATNAL1	0.757666	4.21153	7.4224	9.85456e-12	2.24062e-09	16.3213	8.64963	Upregulated	KATNAL1
DDR2	1.80915	5.86075	7.42172	9.89083e-12	2.24062e-09	16.3178	8.64963	Upregulated	DDR2
COL12A1	2.0378	8.74756	7.41626	1.01882e-11	2.28536e-09	16.2892	8.64105	Upregulated	COL12A1
ASPN	2.85227	8.4862	7.39946	1.1161e-11	2.47926e-09	16.2013	8.60568	Upregulated	ASPN
SYDE1	0.463123	4.60871	7.39302	1.15578e-11	2.52792e-09	16.1676	8.59724	not-significant
RILPL1	0.535238	3.94423	7.39233	1.1601e-11	2.52792e-09	16.164	8.59724	not-significant
C1orf198	0.890244	6.77932	7.37546	1.27123e-11	2.71133e-09	16.0759	8.56682	Upregulated	C1orf198
IGFBP3	1.8916	9.69209	7.37426	1.27949e-11	2.71133e-09	16.0696	8.56682	Upregulated	IGFBP3
PRSS23	1.40249	7.60655	7.37422	1.27982e-11	2.71133e-09	16.0694	8.56682	Upregulated	PRSS23
EOGT	0.7309	5.04813	7.37094	1.30274e-11	2.73455e-09	16.0523	8.56311	Upregulated	EOGT
DNM3OS	1.07763	3.36961	7.36119	1.37336e-11	2.85659e-09	16.0014	8.54415	Upregulated	DNM3OS
ATP10A	0.635366	3.73549	7.3486	1.47022e-11	3.01119e-09	15.9357	8.52126	Upregulated	ATP10A
TGFB1I1	1.77076	6.18596	7.34812	1.47401e-11	3.01119e-09	15.9332	8.52126	Upregulated	TGFB1I1
KIRREL	0.53842	3.42663	7.34441	1.50388e-11	3.02602e-09	15.9139	8.51913	not-significant
PDE3A	1.42405	4.30457	7.34394	1.50772e-11	3.02602e-09	15.9114	8.51913	Upregulated	PDE3A
SGIP1	0.509415	2.65408	7.32672	1.65487e-11	3.29247e-09	15.8217	8.48248	not-significant
PTPRM	0.972891	5.4919	7.31515	1.76154e-11	3.47448e-09	15.7615	8.45911	Upregulated	PTPRM
LPPR4	0.724131	2.69552	7.30992	1.81195e-11	3.54337e-09	15.7343	8.45058	Upregulated	LPPR4
C1QTNF5	0.644646	4.3958	7.27989	2.13054e-11	4.13107e-09	15.5782	8.38394	Upregulated	C1QTNF5
PEAR1	0.488306	3.43992	7.27168	2.22695e-11	4.26787e-09	15.5355	8.36979	not-significant
2023-09-11	0.579767	6.63674	7.27073	2.2384e-11	4.26787e-09	15.5306	8.36979	not-significant
MARVELD1	0.7373	5.02695	7.26903	2.25898e-11	4.27153e-09	15.5218	8.36942	Upregulated	MARVELD1
FBXO32	1.73416	5.50735	7.25636	2.4184e-11	4.53549e-09	15.456	8.34338	Upregulated	FBXO32
PLOD2	1.35871	7.35144	7.25174	2.47928e-11	4.61187e-09	15.4321	8.33612	Upregulated	PLOD2
SYNC	1.50984	3.54889	7.24684	2.54548e-11	4.69681e-09	15.4067	8.3282	Upregulated	SYNC
YPEL5	0.908724	8.52409	7.23742	2.67772e-11	4.9013e-09	15.3579	8.30969	Upregulated	YPEL5
ITGA1	1.1677	5.33233	7.2188	2.95953e-11	5.37413e-09	15.2615	8.26969	Upregulated	ITGA1
GREM1	3.04315	8.51617	7.21294	3.05406e-11	5.50211e-09	15.2312	8.25947	Upregulated	GREM1
ACTA2	2.8696	11.3007	7.20664	3.15906e-11	5.64681e-09	15.1986	8.2482	Upregulated	ACTA2
PRRX1	1.70007	5.57831	7.20195	3.23953e-11	5.7005e-09	15.1744	8.24409	Upregulated	PRRX1
C3orf80	0.611821	2.57915	7.20137	3.24976e-11	5.7005e-09	15.1713	8.24409	Upregulated	C3orf80
MAP1B	1.72031	5.43761	7.20056	3.26384e-11	5.7005e-09	15.1672	8.24409	Upregulated	MAP1B
GABARAPL1	1.17545	6.83911	7.18836	3.48445e-11	6.03972e-09	15.1042	8.21898	Upregulated	GABARAPL1
GFPT2	0.858922	3.3062	7.16935	3.85801e-11	6.63694e-09	15.006	8.17803	Upregulated	GFPT2
SVIL	1.5763	6.23556	7.16347	3.98136e-11	6.79803e-09	14.9757	8.16762	Upregulated	SVIL
LHFP	1.33293	5.90719	7.16009	4.054e-11	6.87078e-09	14.9583	8.16299	Upregulated	LHFP
TIMP1	2.03123	10.6559	7.14636	4.36292e-11	7.33997e-09	14.8876	8.13431	Upregulated	TIMP1
CNN3	1.32179	8.05075	7.12834	4.80407e-11	8.02315e-09	14.7948	8.09566	Upregulated	CNN3
MYLK	3.10015	10.0108	7.1268	4.84355e-11	8.03046e-09	14.7869	8.09526	Upregulated	MYLK
SFRP4	2.48655	5.09307	7.11999	5.02296e-11	8.268e-09	14.7519	8.0826	Upregulated	SFRP4
IL1R1	1.23453	6.95704	7.11811	5.07369e-11	8.29186e-09	14.7422	8.08135	Upregulated	IL1R1
MRC2	1.01352	6.10149	7.11642	5.11953e-11	8.30743e-09	14.7335	8.08053	Upregulated	MRC2
PLS3	0.924246	10.8525	7.1138	5.19181e-11	8.36539e-09	14.72	8.07751	Upregulated	PLS3
CORO1C	0.820426	8.12121	7.11068	5.27872e-11	8.44595e-09	14.704	8.07335	Upregulated	CORO1C
FILIP1	1.31045	3.56272	7.10455	5.45425e-11	8.66619e-09	14.6725	8.06217	Upregulated	FILIP1
RASL12	0.560076	3.9846	7.09899	5.61854e-11	8.86566e-09	14.6439	8.05229	not-significant
OLFML2B	1.06838	4.59051	7.09186	5.83603e-11	9.09219e-09	14.6073	8.04133	Upregulated	OLFML2B
TPM1	1.9386	12.8143	7.09168	5.84157e-11	9.09219e-09	14.6064	8.04133	Upregulated	TPM1
SHC4	0.313877	2.32381	7.07387	6.4227e-11	9.92914e-09	14.5151	8.00309	not-significant
THBS2	2.08919	6.12501	7.07036	6.54404e-11	1.00154e-08	14.4971	7.99933	Upregulated	THBS2
CAMSAP2	0.808729	6.55179	7.06973	6.56601e-11	1.00154e-08	14.4938	7.99933	Upregulated	CAMSAP2
STON1	1.39307	4.31282	7.04625	7.43905e-11	1.12719e-08	14.3736	7.948	Upregulated	STON1
ZNF25	0.622642	3.86083	7.04375	7.53839e-11	1.13216e-08	14.3608	7.94609	Upregulated	ZNF25
PRICKLE2	0.959284	3.75358	7.04193	7.61155e-11	1.13216e-08	14.3515	7.94609	Upregulated	PRICKLE2
TMEM55A	0.902134	4.02536	7.04172	7.6203e-11	1.13216e-08	14.3504	7.94609	Upregulated	TMEM55A
CLIP1	0.695495	6.54027	7.03845	7.7537e-11	1.14455e-08	14.3337	7.94137	Upregulated	CLIP1
PCOLCE	1.1349	5.21403	7.03057	8.08512e-11	1.18582e-08	14.2934	7.92598	Upregulated	PCOLCE
WISP1	1.24343	4.30645	7.02807	8.19306e-11	1.194e-08	14.2806	7.923	Upregulated	WISP1
LOC101928916	2.16047	8.51417	7.02524	8.31718e-11	1.20441e-08	14.2662	7.91922	Upregulated	LOC101928916
NRP1	1.03298	5.86089	7.01226	8.90964e-11	1.28209e-08	14.1999	7.89208	Upregulated	NRP1
2023-09-07	0.771799	10.8007	7.00874	9.07774e-11	1.29812e-08	14.1819	7.88669	Upregulated	2023-09-07
HSPA2	1.21264	4.54984	7.00443	9.28749e-11	1.31986e-08	14.1599	7.87947	Upregulated	HSPA2
TAGLN	3.06105	7.57714	6.99573	9.7255e-11	1.37358e-08	14.1155	7.86215	Upregulated	TAGLN
CALU	0.796765	7.71908	6.99091	9.97671e-11	1.40041e-08	14.091	7.85374	Upregulated	CALU
FAM160B1	0.501174	6.30086	6.98868	1.00956e-10	1.40846e-08	14.0796	7.85126	not-significant
LOC100996668	1.79143	6.90391	6.98486	1.03014e-10	1.42846e-08	14.0602	7.84513	Upregulated	LOC100996668
MSRB3	2.2673	6.39285	6.97562	1.08178e-10	1.49103e-08	14.0131	7.82651	Upregulated	MSRB3
THY1	1.08014	5.66876	6.95961	1.17735e-10	1.6055e-08	13.9315	7.79439	Upregulated	THY1
TSHZ3	0.790228	3.7918	6.95921	1.17981e-10	1.6055e-08	13.9295	7.79439	Upregulated	TSHZ3
LRCH2	0.682214	2.89174	6.95824	1.18588e-10	1.6055e-08	13.9246	7.79439	Upregulated	LRCH2
FUT11	0.554299	4.90837	6.94846	1.24878e-10	1.68071e-08	13.8748	7.77451	not-significant
PCNX	0.557449	4.5133	6.94293	1.28574e-10	1.72034e-08	13.8468	7.76439	not-significant
S1PR3	1.42271	5.08882	6.94031	1.30367e-10	1.73419e-08	13.8334	7.7609	Upregulated	S1PR3
TPM2	3.05278	8.42406	6.939	1.31266e-10	1.73605e-08	13.8268	7.76044	Upregulated	TPM2
CD248	0.637755	5.05225	6.93443	1.34472e-10	1.76196e-08	13.8036	7.754	Upregulated	CD248
PRKG1	1.13003	5.30422	6.93402	1.34765e-10	1.76196e-08	13.8015	7.754	Upregulated	PRKG1
RGS4	1.4362	4.34065	6.9239	1.42151e-10	1.84797e-08	13.7501	7.73331	Upregulated	RGS4
COL6A1	1.58065	8.07887	6.91942	1.45546e-10	1.88141e-08	13.7274	7.72552	Upregulated	COL6A1
SULF1	2.08453	7.5146	6.9169	1.47497e-10	1.89591e-08	13.7146	7.72218	Upregulated	SULF1
MPDZ	1.27119	5.00152	6.91088	1.52248e-10	1.94575e-08	13.6841	7.71091	Upregulated	MPDZ
LOX	1.22607	4.93046	6.90985	1.53075e-10	1.94575e-08	13.6789	7.71091	Upregulated	LOX
ELK3	0.928438	7.45107	6.90272	1.58931e-10	2.00903e-08	13.6427	7.69701	Upregulated	ELK3
SNX21	0.465595	3.69231	6.89863	1.62385e-10	2.04141e-08	13.622	7.69007	not-significant
DPYSL3	1.60181	4.98912	6.89727	1.63559e-10	2.04494e-08	13.6151	7.68932	Upregulated	DPYSL3
C1orf216	0.543446	4.57948	6.89575	1.64865e-10	2.05006e-08	13.6074	7.68823	not-significant
LUM	1.64606	11.8372	6.88664	1.72963e-10	2.13913e-08	13.5613	7.66976	Upregulated	LUM
OSTM1	0.658579	5.74939	6.88273	1.76554e-10	2.17181e-08	13.5415	7.66318	Upregulated	OSTM1
TMEM47	1.92892	7.3034	6.88029	1.78835e-10	2.1881e-08	13.5292	7.65993	Upregulated	TMEM47
LAYN	1.22682	4.20332	6.876	1.82915e-10	2.22612e-08	13.5074	7.65245	Upregulated	LAYN
MCCC2	-0.789485	7.63474	-6.87014	1.88631e-10	2.28353e-08	13.4778	7.64139	Downregulated	MCCC2
COL16A1	1.36316	5.04243	6.86431	1.94496e-10	2.34214e-08	13.4484	7.63039	Upregulated	COL16A1
SESTD1	0.671024	5.9938	6.86106	1.97849e-10	2.37004e-08	13.4319	7.62524	Upregulated	SESTD1
UACA	0.626884	6.11226	6.8517	2.07808e-10	2.4642e-08	13.3847	7.60832	Upregulated	UACA
VGLL3	0.953322	3.64533	6.85165	2.07863e-10	2.4642e-08	13.3844	7.60832	Upregulated	VGLL3
DCN	2.52034	12.6936	6.84742	2.12519e-10	2.50642e-08	13.3631	7.60095	Upregulated	DCN
SELM	1.43299	6.379	6.84562	2.1454e-10	2.51727e-08	13.354	7.59907	Upregulated	SELM
TEAD1	0.874652	7.23863	6.84015	2.20785e-10	2.57733e-08	13.3264	7.58883	Upregulated	TEAD1
KCTD10	0.658654	5.66899	6.83841	2.22805e-10	2.58771e-08	13.3176	7.58708	Upregulated	KCTD10
CAV2	1.35446	6.72455	6.83276	2.29502e-10	2.64129e-08	13.2891	7.57818	Upregulated	CAV2
SPIN1	0.615021	8.34933	6.83257	2.29727e-10	2.64129e-08	13.2882	7.57818	Upregulated	SPIN1
VAMP4	0.550722	5.76031	6.83034	2.32428e-10	2.65897e-08	13.2769	7.57529	not-significant
PKIG	1.22807	6.76609	6.82883	2.34278e-10	2.66681e-08	13.2693	7.57401	Upregulated	PKIG
KLHL42	0.941864	5.92592	6.82683	2.36744e-10	2.68154e-08	13.2592	7.57162	Upregulated	KLHL42
FGF2	0.759085	3.11508	6.82498	2.39045e-10	2.69426e-08	13.2499	7.56956	Upregulated	FGF2
FGF1	0.314319	3.27689	6.824	2.40281e-10	2.69492e-08	13.2449	7.56945	not-significant
GAS1	2.22299	5.1158	6.81009	2.58424e-10	2.88426e-08	13.1749	7.53996	Upregulated	GAS1
GLT8D2	1.1927	5.02215	6.80711	2.62484e-10	2.91535e-08	13.1599	7.53531	Upregulated	GLT8D2
CSRNP2	0.330854	4.10519	6.80521	2.65105e-10	2.93025e-08	13.1503	7.5331	not-significant
GNG10	0.686817	10.2981	6.80346	2.67541e-10	2.93361e-08	13.1415	7.5326	Upregulated	GNG10
L3HYPDH	0.460577	3.33446	6.80315	2.67974e-10	2.93361e-08	13.14	7.5326	not-significant
SYT11	0.669512	3.5064	6.79913	2.73671e-10	2.98171e-08	13.1197	7.52553	Upregulated	SYT11
AMOTL1	1.17683	5.3652	6.76891	3.20447e-10	3.4748e-08	12.9679	7.45907	Upregulated	AMOTL1
FER	0.46207	4.62758	6.76762	3.22611e-10	3.48177e-08	12.9614	7.4582	not-significant
CAP2	1.42807	4.25869	6.7638	3.29112e-10	3.53525e-08	12.9423	7.45158	Upregulated	CAP2
CPXM2	1.54034	4.5369	6.75805	3.39114e-10	3.62567e-08	12.9135	7.44061	Upregulated	CPXM2
CDC42EP3	1.17846	5.22252	6.75367	3.46959e-10	3.67707e-08	12.8915	7.4345	Upregulated	CDC42EP3
TNS1	2.02879	6.1668	6.75357	3.47136e-10	3.67707e-08	12.891	7.4345	Upregulated	TNS1
NOTCH2	0.926143	7.35592	6.7507	3.52356e-10	3.71516e-08	12.8766	7.43002	Upregulated	NOTCH2
CRISPLD1	1.4065	3.83769	6.74137	3.69914e-10	3.8824e-08	12.8298	7.4109	Upregulated	CRISPLD1
KLHL2	0.614041	6.16319	6.73285	3.86686e-10	4.0399e-08	12.7872	7.39363	Upregulated	KLHL2
MAP3K7CL	0.428823	3.06881	6.72831	3.95922e-10	4.11759e-08	12.7645	7.38536	not-significant
FKBP7	0.702656	4.1635	6.71956	4.14356e-10	4.28981e-08	12.7207	7.36756	Upregulated	FKBP7
TGFBI	1.66412	9.41849	6.71688	4.20169e-10	4.33039e-08	12.7073	7.36347	Upregulated	TGFBI
CLEC11A	0.650769	4.04161	6.71545	4.23316e-10	4.34326e-08	12.7001	7.36218	Upregulated	CLEC11A
EML1	1.11217	4.43212	6.71445	4.25521e-10	4.3464e-08	12.6951	7.36187	Upregulated	EML1
DSEL	0.680147	2.78624	6.71231	4.30271e-10	4.37538e-08	12.6844	7.35898	Upregulated	DSEL
SPARCL1	2.45625	11.0989	6.70941	4.36794e-10	4.42206e-08	12.67	7.35438	Upregulated	SPARCL1
PDZRN3	1.76808	5.61855	6.70246	4.52853e-10	4.56121e-08	12.6352	7.34092	Upregulated	PDZRN3
NRP2	1.10367	4.21735	6.70102	4.56243e-10	4.56121e-08	12.6281	7.34092	Upregulated	NRP2
KRT3	-0.136816	2.62085	-6.70091	4.5652e-10	4.56121e-08	12.6275	7.34092	not-significant
ITGA7	0.775572	3.77849	6.69776	4.64034e-10	4.61613e-08	12.6118	7.33572	Upregulated	ITGA7
MACF1	0.951987	7.79474	6.69642	4.67274e-10	4.62824e-08	12.6051	7.33458	Upregulated	MACF1
HMCN1	1.07484	3.49168	6.6895	4.84374e-10	4.77693e-08	12.5705	7.32085	Upregulated	HMCN1
SH3RF3	0.670716	4.01774	6.68445	4.97215e-10	4.88252e-08	12.5454	7.31136	Upregulated	SH3RF3
WDFY3	0.455694	4.64553	6.68302	5.00912e-10	4.89781e-08	12.5382	7.31	not-significant
RASSF8-AS1	0.451617	2.34126	6.67325	5.26948e-10	5.13045e-08	12.4895	7.28984	not-significant
ACVR1	0.530803	6.62968	6.65215	5.87758e-10	5.69826e-08	12.3845	7.24426	not-significant
WWTR1	1.739	7.75813	6.65021	5.93688e-10	5.73147e-08	12.3748	7.24173	Upregulated	WWTR1
LTBP1	1.70261	7.2701	6.64692	6.03882e-10	5.80538e-08	12.3585	7.23617	Upregulated	LTBP1
DZIP1	0.585763	3.35545	6.64293	6.1647e-10	5.89393e-08	12.3386	7.2296	Upregulated	DZIP1
DIO2	0.945959	4.70085	6.64238	6.18244e-10	5.89393e-08	12.3359	7.2296	Upregulated	DIO2
PMP22	1.42976	7.97723	6.64063	6.23864e-10	5.92283e-08	12.3272	7.22747	Upregulated	PMP22
MYL9	1.93327	4.75342	6.6389	6.2944e-10	5.93915e-08	12.3186	7.22628	Upregulated	MYL9
GNB4	1.3108	7.75297	6.63849	6.30775e-10	5.93915e-08	12.3166	7.22628	Upregulated	GNB4
ITPRIPL2	0.758943	8.5469	6.63449	6.43964e-10	6.02709e-08	12.2967	7.21989	Upregulated	ITPRIPL2
CHSY3	0.515846	3.23628	6.63378	6.46313e-10	6.02709e-08	12.2932	7.21989	not-significant
GUCY1A3	1.6327	5.85938	6.63328	6.48017e-10	6.02709e-08	12.2906	7.21989	Upregulated	GUCY1A3
GPR124	0.720835	4.32988	6.63226	6.51415e-10	6.03416e-08	12.2856	7.21938	Upregulated	GPR124
TGFB2	0.774853	4.12188	6.62575	6.73688e-10	6.21531e-08	12.2533	7.20654	Upregulated	TGFB2
MXRA8	0.646051	4.74091	6.61712	7.04388e-10	6.47245e-08	12.2104	7.18893	Upregulated	MXRA8
CSPG4	0.408523	3.05993	6.61307	7.19258e-10	6.58265e-08	12.1904	7.1816	not-significant
CLMP	1.59084	4.93695	6.60827	7.37288e-10	6.72078e-08	12.1666	7.17258	Upregulated	CLMP
SGTB	0.68997	5.15132	6.60152	7.63421e-10	6.93138e-08	12.1331	7.15918	Upregulated	SGTB
TCEAL7	1.13257	3.71169	6.59617	7.84756e-10	7.09692e-08	12.1066	7.14893	Upregulated	TCEAL7
VASN	0.565092	4.11644	6.59036	8.08583e-10	7.28361e-08	12.0778	7.13765	not-significant
NR2F1-AS1	0.669237	3.53533	6.58698	8.22772e-10	7.38237e-08	12.0611	7.1318	Upregulated	NR2F1-AS1
FMNL3	0.446399	3.60133	6.58402	8.35418e-10	7.46655e-08	12.0464	7.12688	not-significant
KLHDC4	-0.349385	4.54532	-6.58144	8.46579e-10	7.53686e-08	12.0337	7.12281	not-significant
ISLR	0.814241	3.57649	6.57692	8.66501e-10	7.68432e-08	12.0113	7.11439	Upregulated	ISLR
TWIST1	1.18529	3.8145	6.57352	8.81792e-10	7.78973e-08	11.9945	7.10848	Upregulated	TWIST1
FAM219A	0.321119	3.9721	6.57078	8.94306e-10	7.86989e-08	11.981	7.10403	not-significant
TNFSF12	0.46222	3.66803	6.56982	8.98741e-10	7.87861e-08	11.9762	7.10355	not-significant
GNG11	1.14262	6.86725	6.56894	9.02839e-10	7.88433e-08	11.9718	7.10324	Upregulated	GNG11
PXDN	1.17698	6.86349	6.56781	9.08099e-10	7.90011e-08	11.9662	7.10237	Upregulated	PXDN
KCNE4	0.857248	3.67013	6.54983	9.95973e-10	8.63177e-08	11.8775	7.0639	Upregulated	KCNE4
ZNF532	0.691975	5.79779	6.54187	1.03749e-09	8.95764e-08	11.8382	7.04781	Upregulated	ZNF532
COL10A1	2.16006	5.05767	6.51982	1.16169e-09	9.99225e-08	11.7295	7.00034	Upregulated	COL10A1
MIR100HG	1.59144	3.81145	6.51812	1.17185e-09	1.00419e-07	11.7212	6.99818	Upregulated	MIR100HG
PBX3	1.1134	5.60874	6.51681	1.17977e-09	1.00721e-07	11.7147	6.99688	Upregulated	PBX3
CTD-3092A11.2	0.418978	3.81464	6.51055	1.21818e-09	1.03613e-07	11.6839	6.98458	not-significant
TTC7B	0.64309	3.46641	6.5094	1.22538e-09	1.0364e-07	11.6782	6.98447	Upregulated	TTC7B
LOC100132891	0.564178	3.08925	6.50905	1.22756e-09	1.0364e-07	11.6765	6.98447	not-significant
ISM1	0.798208	2.44289	6.50657	1.24327e-09	1.04581e-07	11.6643	6.98055	Upregulated	ISM1
PRKD1	0.838562	3.55112	6.50559	1.2495e-09	1.0472e-07	11.6595	6.97997	Upregulated	PRKD1
AXL	0.882538	5.84609	6.50365	1.26194e-09	1.05377e-07	11.65	6.97726	Upregulated	AXL
TXN2	-0.409569	6.1692	-6.49588	1.31315e-09	1.09254e-07	11.6118	6.96156	not-significant
TRAK2	0.547849	6.16879	6.4718	1.48502e-09	1.23106e-07	11.4936	6.90972	not-significant
MRGPRF	1.42073	4.16612	6.46915	1.50526e-09	1.24334e-07	11.4806	6.90541	Upregulated	MRGPRF
MRPL37	-0.574121	6.51524	-6.46573	1.53175e-09	1.26066e-07	11.4638	6.8994	not-significant
NDUFS2	-0.627194	7.87059	-6.46081	1.57066e-09	1.28806e-07	11.4397	6.89006	Downregulated	NDUFS2
SLC25A10	-0.339864	3.65568	-6.45847	1.5895e-09	1.29885e-07	11.4283	6.88644	not-significant
SPG20	0.798893	4.23116	6.45721	1.59981e-09	1.30262e-07	11.422	6.88518	Upregulated	SPG20
COL5A1	1.14847	5.7959	6.45319	1.63287e-09	1.32482e-07	11.4024	6.87784	Upregulated	COL5A1
PARVA	0.88761	5.75846	6.43995	1.74679e-09	1.41225e-07	11.3376	6.85009	Upregulated	PARVA
KIAA1462	0.510757	3.27778	6.43701	1.77317e-09	1.42853e-07	11.3232	6.84511	not-significant
LAPTM4A	0.552427	12.8095	6.43555	1.78644e-09	1.43417e-07	11.316	6.8434	not-significant
STOM	1.19317	8.39586	6.43295	1.81016e-09	1.44813e-07	11.3034	6.83919	Upregulated	STOM
IGFBP4	0.762847	4.21737	6.43208	1.81821e-09	1.4495e-07	11.2991	6.83878	Upregulated	IGFBP4
NEXN	1.85119	5.36838	6.42637	1.87181e-09	1.48666e-07	11.2712	6.82779	Upregulated	NEXN
MIR4435-1HG	0.17015	3.0773	6.42569	1.8783e-09	1.48666e-07	11.2679	6.82779	not-significant
AKT3	1.07612	5.29682	6.42506	1.88432e-09	1.48666e-07	11.2648	6.82779	Upregulated	AKT3
TGFB3	0.606562	3.68312	6.41861	1.94712e-09	1.53093e-07	11.2333	6.81504	Upregulated	TGFB3
COL8A2	0.811692	3.61109	6.40905	2.04408e-09	1.60166e-07	11.1866	6.79543	Upregulated	COL8A2
PTPDC1	0.352554	3.90673	6.40468	2.08992e-09	1.63199e-07	11.1653	6.78728	not-significant
C9orf3	1.00878	6.8664	6.39325	2.21481e-09	1.72364e-07	11.1096	6.76355	Upregulated	C9orf3
CLIP4	1.2833	5.37318	6.38854	2.26835e-09	1.75932e-07	11.0867	6.75466	Upregulated	CLIP4
AVPR1A	0.514931	3.57563	6.38254	2.33833e-09	1.80747e-07	11.0575	6.74293	not-significant
LEPRE1	0.529575	4.24591	6.37893	2.38156e-09	1.83469e-07	11.0399	6.73644	not-significant
FGFR1	0.709169	4.55058	6.37726	2.40172e-09	1.84401e-07	11.0318	6.73424	Upregulated	FGFR1
APRT	-0.536173	6.31077	-6.37262	2.45891e-09	1.8816e-07	11.0092	6.72547	not-significant
CREM	0.712334	6.02954	6.36962	2.4965e-09	1.90399e-07	10.9946	6.72033	Upregulated	CREM
KLF7	0.639132	4.57095	6.3687	2.50822e-09	1.90658e-07	10.9901	6.71974	Upregulated	KLF7
RP3-428L16.2	1.08796	3.62917	6.36386	2.57042e-09	1.94739e-07	10.9666	6.71055	Upregulated	RP3-428L16.2
RERG	1.66671	4.60413	6.36292	2.58263e-09	1.95018e-07	10.962	6.70993	Upregulated	RERG
NREP	1.14195	6.51424	6.36149	2.6014e-09	1.95789e-07	10.9551	6.70821	Upregulated	NREP
TRIM6	0.700836	3.19178	6.35547	2.6819e-09	2.01187e-07	10.9258	6.6964	Upregulated	TRIM6
FBXL7	0.700298	3.61251	6.35305	2.71494e-09	2.02777e-07	10.9141	6.69298	Upregulated	FBXL7
NOTCH3	0.323181	3.29043	6.35262	2.72083e-09	2.02777e-07	10.912	6.69298	not-significant
SBF2	0.52377	5.86051	6.34886	2.773e-09	2.05994e-07	10.8938	6.68615	not-significant
PDLIM2	0.53366	4.80707	6.34807	2.78415e-09	2.06153e-07	10.8899	6.68581	not-significant
MSANTD3-TMEFF1	0.754772	3.515	6.34404	2.84136e-09	2.09593e-07	10.8704	6.67862	Upregulated	MSANTD3-TMEFF1
COL15A1	1.61308	7.81742	6.34291	2.85763e-09	2.09593e-07	10.8649	6.67862	Upregulated	COL15A1
ECM2	1.17183	5.16198	6.34288	2.85808e-09	2.09593e-07	10.8647	6.67862	Upregulated	ECM2
CRYAB	1.49703	4.43794	6.33714	2.94214e-09	2.15068e-07	10.8369	6.66742	Upregulated	CRYAB
DAB2	0.881416	5.76009	6.33348	2.99706e-09	2.18385e-07	10.8191	6.66078	Upregulated	DAB2
SOD3	0.506049	3.73905	6.32984	3.05263e-09	2.21311e-07	10.8015	6.655	not-significant
CYB5R3	0.777996	9.69348	6.32958	3.05657e-09	2.21311e-07	10.8003	6.655	Upregulated	CYB5R3
LEPROT	0.720972	9.05532	6.326	3.11231e-09	2.24636e-07	10.7829	6.64852	Upregulated	LEPROT
MYH10	1.52422	6.3887	6.31579	3.27687e-09	2.3577e-07	10.7334	6.62751	Upregulated	MYH10
PDHA1	-0.677702	8.11725	-6.30609	3.44096e-09	2.468e-07	10.6865	6.60766	Downregulated	PDHA1
ARL13B	0.498221	4.518	6.30201	3.51241e-09	2.51137e-07	10.6668	6.60009	not-significant
SOCS5	0.444707	5.60064	6.30105	3.52942e-09	2.51568e-07	10.6622	6.59935	not-significant
UBE2Q2	0.796286	6.30944	6.29723	3.59793e-09	2.55654e-07	10.6437	6.59235	Upregulated	UBE2Q2
BMPR2	0.720763	7.35203	6.29182	3.69732e-09	2.61903e-07	10.6176	6.58186	Upregulated	BMPR2
MAMLD1	0.400393	3.00477	6.28759	3.77685e-09	2.66368e-07	10.5971	6.57452	not-significant
FGF7	1.31365	4.93726	6.28723	3.78363e-09	2.66368e-07	10.5954	6.57452	Upregulated	FGF7
SH3PXD2A	0.781409	6.39161	6.28655	3.79668e-09	2.66467e-07	10.5921	6.57436	Upregulated	SH3PXD2A
ITGBL1	1.49699	3.95666	6.28396	3.8464e-09	2.6913e-07	10.5796	6.57004	Upregulated	ITGBL1
TWIST2	0.687132	2.88431	6.28029	3.91801e-09	2.73305e-07	10.5619	6.56335	Upregulated	TWIST2
KCNJ8	0.821672	4.15805	6.27473	4.02895e-09	2.80167e-07	10.5351	6.55258	Upregulated	KCNJ8
HTRA1	1.09201	7.09338	6.27415	4.04087e-09	2.80167e-07	10.5323	6.55258	Upregulated	HTRA1
MRVI1	1.47562	5.78568	6.2711	4.10319e-09	2.83066e-07	10.5176	6.54811	Upregulated	MRVI1
EXOSC5	-0.428828	4.59552	-6.27089	4.10743e-09	2.83066e-07	10.5166	6.54811	not-significant
HEG1	0.894783	6.56241	6.26909	4.14476e-09	2.84781e-07	10.5079	6.54549	Upregulated	HEG1
THBS4	2.30786	4.99184	6.26699	4.18875e-09	2.86942e-07	10.4978	6.54221	Upregulated	THBS4
TMCC1	0.40011	5.45287	6.26561	4.21784e-09	2.88072e-07	10.4911	6.5405	not-significant
CCDC71L	0.878553	5.68542	6.26335	4.26599e-09	2.90493e-07	10.4802	6.53686	Upregulated	CCDC71L
ADAMTS2	0.988071	4.38837	6.26009	4.33646e-09	2.94416e-07	10.4645	6.53104	Upregulated	ADAMTS2
EPB41	-0.564257	6.51011	-6.25817	4.37835e-09	2.96381e-07	10.4553	6.52815	not-significant
C1S	1.75657	9.74804	6.25386	4.47401e-09	3.01962e-07	10.4345	6.52005	Upregulated	C1S
ZCCHC24	1.19642	5.13816	6.24036	4.78735e-09	3.2216e-07	10.3696	6.49193	Upregulated	ZCCHC24
INPP5F	0.496664	4.80459	6.23674	4.87484e-09	3.27086e-07	10.3522	6.48534	not-significant
VEGFC	0.576889	3.52506	6.23519	4.91288e-09	3.28674e-07	10.3447	6.48323	not-significant
AAED1	0.682558	5.97407	6.23291	4.96942e-09	3.31204e-07	10.3338	6.4799	Upregulated	AAED1
PLXDC2	1.05707	5.37385	6.2325	4.97964e-09	3.31204e-07	10.3318	6.4799	Upregulated	PLXDC2
COLEC12	1.03747	3.91463	6.22529	5.16259e-09	3.42377e-07	10.2972	6.4655	Upregulated	COLEC12
ARHGAP23	0.52756	4.56178	6.22163	5.25783e-09	3.4663e-07	10.2796	6.46013	not-significant
AKAP2	1.14561	7.83633	6.22147	5.26212e-09	3.4663e-07	10.2789	6.46013	Upregulated	AKAP2
HOOK3	0.594879	4.86366	6.22109	5.27217e-09	3.4663e-07	10.277	6.46013	Upregulated	HOOK3
CHST3	0.367663	3.40594	6.21698	5.38172e-09	3.52819e-07	10.2573	6.45245	not-significant
MGP	3.13092	9.41307	6.21055	5.55748e-09	3.62425e-07	10.2265	6.44078	Upregulated	MGP
ROR2	0.510242	2.93594	6.21025	5.56572e-09	3.62425e-07	10.225	6.44078	not-significant
FAM127A	0.736778	5.80014	6.20989	5.57577e-09	3.62425e-07	10.2233	6.44078	Upregulated	FAM127A
HSPB2	0.405944	3.23709	6.20664	5.66711e-09	3.67319e-07	10.2077	6.43496	not-significant
NEK7	0.617459	8.96265	6.20398	5.74295e-09	3.70365e-07	10.195	6.43137	Upregulated	NEK7
AGPAT4	0.422461	3.2055	6.20385	5.74649e-09	3.70365e-07	10.1944	6.43137	not-significant
NPTN	0.642248	11.9326	6.20105	5.82762e-09	3.74539e-07	10.1809	6.4265	Upregulated	NPTN
TAOK1	0.484751	8.12306	6.20002	5.85747e-09	3.75403e-07	10.176	6.4255	not-significant
ANTXR2	1.33583	6.78895	6.1986	5.89917e-09	3.76222e-07	10.1692	6.42456	Upregulated	ANTXR2
EID1	1.0542	8.1958	6.19771	5.9255e-09	3.76222e-07	10.1649	6.42456	Upregulated	EID1
RAB11FIP4	-0.538535	4.31443	-6.19771	5.92551e-09	3.76222e-07	10.1649	6.42456	not-significant
ZNF641	0.431351	4.95607	6.19735	5.93602e-09	3.76222e-07	10.1632	6.42456	not-significant
ATP5F1	-0.766969	13.4781	-6.19426	6.02855e-09	3.79534e-07	10.1484	6.42075	Downregulated	ATP5F1
NAV3	0.772759	2.94288	6.19369	6.04562e-09	3.79534e-07	10.1457	6.42075	Upregulated	NAV3
MRPS25	-0.531615	5.87907	-6.19351	6.05099e-09	3.79534e-07	10.1448	6.42075	not-significant
PLEKHH2	0.63772	3.20408	6.19339	6.05462e-09	3.79534e-07	10.1443	6.42075	Upregulated	PLEKHH2
IFFO1	0.374063	3.99016	6.19189	6.10016e-09	3.81343e-07	10.1371	6.41868	not-significant
DNAJB4	0.699106	5.3836	6.1906	6.13964e-09	3.82765e-07	10.1309	6.41707	Upregulated	DNAJB4
FHL5	0.269495	2.35981	6.19	6.15796e-09	3.82865e-07	10.128	6.41695	not-significant
DIP2C	0.743636	4.67582	6.18856	6.20223e-09	3.84572e-07	10.1211	6.41502	Upregulated	DIP2C
NXN	1.4522	6.88669	6.18762	6.23159e-09	3.85348e-07	10.1166	6.41415	Upregulated	NXN
NID1	1.01456	6.88218	6.18614	6.27777e-09	3.87158e-07	10.1095	6.41211	Upregulated	NID1
ZDHHC17	0.567155	6.12059	6.18216	6.40361e-09	3.93856e-07	10.0905	6.40466	not-significant
MFSD3	-0.327109	3.08518	-6.17557	6.61728e-09	4.05907e-07	10.059	6.39157	not-significant
DSTN	1.21966	13.9832	6.17004	6.80196e-09	4.1612e-07	10.0326	6.38078	Upregulated	DSTN
PRNP	1.21334	8.74595	6.16542	6.9604e-09	4.24677e-07	10.0105	6.37194	Upregulated	PRNP
GXYLT2	0.77806	3.60098	6.16292	7.04741e-09	4.28842e-07	9.99859	6.3677	Upregulated	GXYLT2
SFRP2	2.55189	5.33859	6.16199	7.08034e-09	4.29704e-07	9.99412	6.36683	Upregulated	SFRP2
ERG	0.64448	3.57674	6.16022	7.14283e-09	4.32349e-07	9.98569	6.36417	Upregulated	ERG
HECTD2	0.790578	4.56789	6.15687	7.26282e-09	4.38452e-07	9.96971	6.35808	Upregulated	HECTD2
LOC100288911	0.529623	3.69533	6.15291	7.40759e-09	4.46015e-07	9.95078	6.35065	not-significant
LZTS2	0.361833	4.37143	6.15199	7.4415e-09	4.46881e-07	9.9464	6.34981	not-significant
LTBP2	1.03614	5.53326	6.15102	7.47723e-09	4.47851e-07	9.94181	6.34887	Upregulated	LTBP2
CFL2	1.64287	5.87894	6.14936	7.53931e-09	4.5039e-07	9.93388	6.34641	Upregulated	CFL2
MTHFD1	-0.743052	8.021	-6.1423	7.80855e-09	4.6526e-07	9.90022	6.3323	Downregulated	MTHFD1
RNF144A	0.606133	3.83258	6.13881	7.94509e-09	4.72166e-07	9.8836	6.32591	Upregulated	RNF144A
LPP	1.54477	9.30322	6.13802	7.97639e-09	4.72759e-07	9.87983	6.32536	Upregulated	LPP
PGAP2	-0.332396	5.13116	-6.13751	7.9964e-09	4.72759e-07	9.87742	6.32536	not-significant
HOXD8	0.321886	2.95268	6.13614	8.05129e-09	4.74777e-07	9.87086	6.32351	not-significant
EFEMP1	2.08006	7.02735	6.13309	8.17421e-09	4.80787e-07	9.85633	6.31805	Upregulated	EFEMP1
COL18A1	0.657672	5.00206	6.12697	8.4263e-09	4.94343e-07	9.8272	6.30597	Upregulated	COL18A1
RHOJ	0.642122	3.5053	6.12542	8.49111e-09	4.96871e-07	9.81985	6.30376	Upregulated	RHOJ
PABPC4L	0.429165	2.52517	6.11992	8.7261e-09	5.09319e-07	9.79367	6.29301	not-significant
FAM198B	1.32786	8.702	6.11812	8.80427e-09	5.12574e-07	9.78512	6.29024	Upregulated	FAM198B
CNPY4	0.421494	4.22326	6.11517	8.93388e-09	5.18327e-07	9.77111	6.2854	not-significant
ARSB	0.401838	3.27818	6.11484	8.9484e-09	5.18327e-07	9.76955	6.2854	not-significant
BNC2	0.857833	3.45934	6.11194	9.07824e-09	5.2452e-07	9.75574	6.28024	Upregulated	BNC2
BNIP2	0.708837	6.55394	6.10819	9.24838e-09	5.33005e-07	9.73793	6.27327	Upregulated	BNIP2
MICU3	0.615967	2.45157	6.10767	9.27219e-09	5.33035e-07	9.73547	6.27324	Upregulated	MICU3
SH3PXD2B	0.748619	5.15409	6.1066	9.32135e-09	5.34517e-07	9.7304	6.27204	Upregulated	SH3PXD2B
RTN4	0.816597	11.8459	6.1048	9.40512e-09	5.37973e-07	9.72182	6.26924	Upregulated	RTN4
FSTL3	0.413863	3.47732	6.1028	9.49844e-09	5.41956e-07	9.71235	6.26604	not-significant
VARS	-0.438325	4.25313	-6.09604	9.82165e-09	5.59003e-07	9.68027	6.25259	not-significant
CCDC80	1.92535	5.21997	6.09315	9.96332e-09	5.64286e-07	9.66653	6.2485	Upregulated	CCDC80
C11orf96	1.54169	9.02631	6.09314	9.96379e-09	5.64286e-07	9.66649	6.2485	Upregulated	C11orf96
CYC1	-0.99313	8.39126	-6.09128	1.00558e-08	5.67602e-07	9.65767	6.24596	Downregulated	CYC1
LPCAT3	-0.342194	4.34196	-6.09095	1.0072e-08	5.67602e-07	9.65614	6.24596	not-significant
KLC1	0.585296	6.65254	6.08747	1.02468e-08	5.76038e-07	9.63963	6.23955	Upregulated	KLC1
VIM	1.55795	12.4698	6.08535	1.03551e-08	5.79483e-07	9.62955	6.23696	Upregulated	VIM
CERS5	0.362328	5.23652	6.08528	1.03588e-08	5.79483e-07	9.62922	6.23696	not-significant
GNB5	0.531471	4.72213	6.08444	1.04018e-08	5.8047e-07	9.62524	6.23622	not-significant
JAZF1	0.718355	5.01425	6.08156	1.05506e-08	5.87343e-07	9.61162	6.23111	Upregulated	JAZF1
CTSK	1.53098	8.00838	6.08073	1.05939e-08	5.88322e-07	9.6077	6.23038	Upregulated	CTSK
GEMIN7	-0.361107	4.5748	-6.07952	1.06575e-08	5.90418e-07	9.60196	6.22884	not-significant
HSPB8	1.83461	4.91694	6.07312	1.10001e-08	6.07928e-07	9.57162	6.21615	Upregulated	HSPB8
BHMT2	0.638646	2.88585	6.07234	1.10427e-08	6.08812e-07	9.56792	6.21552	Upregulated	BHMT2
FHL3	0.218988	3.48899	6.0704	1.11489e-08	6.13191e-07	9.55874	6.2124	not-significant
RNF146	0.525939	6.60547	6.06404	1.15042e-08	6.31214e-07	9.52867	6.19982	not-significant
MYH14	-0.438218	4.9547	-6.05227	1.21921e-08	6.67357e-07	9.473	6.17564	not-significant
INMT	0.933686	3.44744	6.05123	1.22548e-08	6.69186e-07	9.46808	6.17445	Upregulated	INMT
ITGB5	0.653743	7.28939	6.05001	1.23283e-08	6.71597e-07	9.46235	6.17289	Upregulated	ITGB5
RBPMS	1.20202	7.36036	6.04675	1.2528e-08	6.79902e-07	9.44694	6.16755	Upregulated	RBPMS
LOC338620	0.255693	2.50545	6.04655	1.25402e-08	6.79902e-07	9.44602	6.16755	not-significant
CXorf36	0.308646	3.20657	6.04435	1.26769e-08	6.85691e-07	9.43562	6.16387	not-significant
LIX1L	0.879098	5.78082	6.04016	1.29413e-08	6.98343e-07	9.41583	6.15593	Upregulated	LIX1L
MAGI2-AS3	0.731051	3.69405	6.03957	1.29787e-08	6.9871e-07	9.41307	6.1557	Upregulated	MAGI2-AS3
SDHAF1	-0.27121	4.88029	-6.03639	1.3184e-08	7.081e-07	9.39802	6.14991	not-significant
C14orf80	-0.217395	3.95716	-6.03212	1.34639e-08	7.2144e-07	9.37789	6.1418	not-significant
NDN	1.07632	4.74027	6.03137	1.35135e-08	7.22402e-07	9.37437	6.14122	Upregulated	NDN
KDM4A	-0.266082	4.69305	-6.03024	1.35886e-08	7.24726e-07	9.36905	6.13983	not-significant
EIF3K	-0.664314	10.5846	-6.02548	1.39109e-08	7.40191e-07	9.34658	6.13066	Downregulated	EIF3K
USP10	-0.358324	4.84812	-6.01974	1.43085e-08	7.59153e-07	9.31958	6.11967	not-significant
DNAJB5	0.742553	3.44498	6.01939	1.43337e-08	7.59153e-07	9.31789	6.11967	Upregulated	DNAJB5
C1R	1.31055	7.17666	6.01831	1.44096e-08	7.61413e-07	9.31283	6.11838	Upregulated	C1R
SUGCT	0.457633	2.8498	6.01587	1.45835e-08	7.68824e-07	9.30134	6.11417	not-significant
2023-09-04	0.359132	3.19161	6.01312	1.47819e-08	7.76841e-07	9.28838	6.10967	not-significant
VLDLR	0.821789	3.23857	6.01282	1.48034e-08	7.76841e-07	9.28699	6.10967	Upregulated	VLDLR
MMP2	1.39535	6.34852	6.00917	1.50714e-08	7.87878e-07	9.2698	6.10354	Upregulated	MMP2
TSPO2	-0.181779	2.96065	-6.00821	1.51424e-08	7.87878e-07	9.26529	6.10354	not-significant
ELTD1	0.936015	5.97794	6.0081	1.5151e-08	7.87878e-07	9.26475	6.10354	Upregulated	ELTD1
TPST1	0.650182	4.6762	6.00809	1.51515e-08	7.87878e-07	9.26472	6.10354	Upregulated	TPST1
AL832909	0.831692	4.69658	6.00707	1.5228e-08	7.90063e-07	9.25989	6.10234	Upregulated	AL832909
AOC3	1.50332	4.88662	6.00405	1.54549e-08	8.00021e-07	9.24571	6.0969	Upregulated	AOC3
HSPA12B	0.349687	3.48093	6.00265	1.55614e-08	8.03618e-07	9.23913	6.09495	not-significant
WSB1	0.656417	7.814	6.00222	1.55947e-08	8.03618e-07	9.23709	6.09495	Upregulated	WSB1
NUMBL	0.445045	5.34142	5.99917	1.58293e-08	8.13875e-07	9.22278	6.08944	not-significant
PTGFR	0.626101	2.9285	5.99632	1.60522e-08	8.23487e-07	9.20938	6.08434	Upregulated	PTGFR
HOPX	1.61294	6.30833	5.99549	1.61181e-08	8.25014e-07	9.20546	6.08354	Upregulated	HOPX
LOC100996255	0.291667	3.47399	5.99204	1.63929e-08	8.3721e-07	9.18926	6.07717	not-significant
KLF11	0.526397	5.24387	5.98351	1.70928e-08	8.7101e-07	9.1492	6.05998	not-significant
EVC	0.37314	3.58564	5.97845	1.75214e-08	8.8949e-07	9.12547	6.05086	not-significant
HDX	0.150301	2.00797	5.97831	1.75332e-08	8.8949e-07	9.12482	6.05086	not-significant
COL6A2	0.724243	4.02022	5.97543	1.77825e-08	9.0014e-07	9.1113	6.04569	Upregulated	COL6A2
ARHGEF10	0.616068	4.95355	5.97409	1.78993e-08	9.04051e-07	9.10503	6.04381	Upregulated	ARHGEF10
GPR116	0.853235	5.59819	5.97035	1.82305e-08	9.18751e-07	9.08746	6.0368	Upregulated	GPR116
MFGE8	0.357932	3.80312	5.96917	1.83353e-08	9.22005e-07	9.08196	6.03527	not-significant
AAMP	-0.423186	6.449	-5.96821	1.84223e-08	9.24349e-07	9.07743	6.03416	not-significant
KANK2	1.2807	6.43875	5.96452	1.87574e-08	9.39101e-07	9.06016	6.02729	Upregulated	KANK2
ANKDD1A	0.391324	2.88283	5.95572	1.95816e-08	9.78226e-07	9.01896	6.00956	not-significant
PRUNE2	1.83769	4.85874	5.95269	1.98739e-08	9.90049e-07	9.00477	6.00434	Upregulated	PRUNE2
ANO6	0.562024	7.15639	5.95237	1.99048e-08	9.90049e-07	9.00328	6.00434	not-significant
KLHL29	0.729634	3.97371	5.95023	2.01143e-08	9.98298e-07	8.99325	6.00074	Upregulated	KLHL29
FAM19A5	0.342018	2.91899	5.94766	2.03688e-08	1.00874e-06	8.98121	5.99622	not-significant
THSD7A	0.564581	3.01522	5.94645	2.04892e-08	1.01251e-06	8.97556	5.9946	not-significant
MAP7D3	0.309133	3.33895	5.94303	2.08339e-08	1.02732e-06	8.95958	5.98829	not-significant
SOX17	0.406781	3.09363	5.93737	2.14173e-08	1.05382e-06	8.93313	5.97723	not-significant
CALHM2	0.428499	3.99921	5.93306	2.18718e-08	1.07388e-06	8.91301	5.96905	not-significant
OSBPL8	0.637153	7.94089	5.93209	2.19761e-08	1.07669e-06	8.90846	5.96791	Upregulated	OSBPL8
IL6ST	1.01489	10.7129	5.93136	2.20548e-08	1.07823e-06	8.90503	5.96729	Upregulated	IL6ST
MRPL12	-0.590842	6.15505	-5.92829	2.2387e-08	1.09214e-06	8.89071	5.96172	Downregulated	MRPL12
HOMER3	0.419689	3.91402	5.92579	2.26616e-08	1.10319e-06	8.87904	5.95735	not-significant
AK021804	1.30981	3.83553	5.92459	2.27936e-08	1.10726e-06	8.87348	5.95575	Upregulated	AK021804
TCEAL4	1.04385	7.89725	5.92366	2.28971e-08	1.10993e-06	8.86914	5.95471	Upregulated	TCEAL4
DNPH1	-0.536067	6.56233	-5.92214	2.30675e-08	1.11582e-06	8.86203	5.9524	not-significant
AIFM1	-0.56088	5.97002	-5.91945	2.33715e-08	1.12814e-06	8.8495	5.94764	not-significant
OLFML1	0.705122	4.07221	5.91806	2.35305e-08	1.13343e-06	8.843	5.94561	Upregulated	OLFML1
SPRYD4	-0.275173	3.69298	-5.91043	2.44209e-08	1.17385e-06	8.80743	5.93039	not-significant
STEAP3	-0.634072	5.14386	-5.90596	2.49578e-08	1.19714e-06	8.7866	5.92186	Downregulated	STEAP3
CREB1	0.335595	6.20602	5.90484	2.50945e-08	1.20118e-06	8.78137	5.92039	not-significant
THBS3	0.410971	3.77297	5.90253	2.5378e-08	1.21221e-06	8.77062	5.91642	not-significant
MBNL1-AS1	0.960832	4.12054	5.90161	2.54916e-08	1.2151e-06	8.76634	5.91539	Upregulated	MBNL1-AS1
TCEAL3	0.890443	5.56669	5.89834	2.59001e-08	1.232e-06	8.75112	5.90939	Upregulated	TCEAL3
NOP14	-0.440052	5.1193	-5.895	2.6324e-08	1.24957e-06	8.73557	5.90324	not-significant
ACTC1	1.23991	4.62695	5.89366	2.64961e-08	1.25278e-06	8.72933	5.90213	Upregulated	ACTC1
LIMS3	0.239289	2.33255	5.89362	2.65011e-08	1.25278e-06	8.72915	5.90213	not-significant
MICAL2	1.0722	8.2663	5.89296	2.65865e-08	1.25329e-06	8.72607	5.90195	Upregulated	MICAL2
COL14A1	1.64518	5.06833	5.89269	2.66214e-08	1.25329e-06	8.72481	5.90195	Upregulated	COL14A1
POLK	0.416333	4.95911	5.89201	2.67095e-08	1.25485e-06	8.72165	5.90141	not-significant
RHOB	1.03745	6.62369	5.89087	2.68569e-08	1.25919e-06	8.71638	5.89991	Upregulated	RHOB
STXBP1	1.02081	4.52661	5.88655	2.74265e-08	1.28202e-06	8.69628	5.89211	Upregulated	STXBP1
COX5A	-0.752268	11.4478	-5.88633	2.74559e-08	1.28202e-06	8.69526	5.89211	Downregulated	COX5A
FAM20C	0.837496	5.34082	5.88394	2.77767e-08	1.29436e-06	8.68413	5.88794	Upregulated	FAM20C
PLA2G4C	0.763902	4.11117	5.88243	2.79809e-08	1.30122e-06	8.67712	5.88565	Upregulated	PLA2G4C
ANXA5	0.863318	11.0832	5.88198	2.80414e-08	1.3014e-06	8.67505	5.88559	Upregulated	ANXA5
C8orf88	0.96679	3.13818	5.87822	2.85579e-08	1.32268e-06	8.65758	5.87854	Upregulated	C8orf88
EMILIN1	0.653289	4.09965	5.87737	2.86753e-08	1.32543e-06	8.65365	5.87764	Upregulated	EMILIN1
BVES	0.79127	3.33601	5.87274	2.93269e-08	1.35109e-06	8.63213	5.86932	Upregulated	BVES
SGCE	1.19432	5.60075	5.87259	2.93485e-08	1.35109e-06	8.63143	5.86932	Upregulated	SGCE
SMPD2	-0.349598	4.05699	-5.86619	3.02732e-08	1.39086e-06	8.60173	5.85672	not-significant
FAM63B	0.503564	4.87773	5.86526	3.04096e-08	1.39433e-06	8.59743	5.85563	not-significant
TM4SF18	0.666743	4.30884	5.86086	3.10647e-08	1.42152e-06	8.57702	5.84725	Upregulated	TM4SF18
RASGRF2	0.495351	3.75298	5.85886	3.1367e-08	1.43249e-06	8.56775	5.84391	not-significant
NOP16	-0.815222	7.68825	-5.85469	3.20064e-08	1.45878e-06	8.54843	5.83601	Downregulated	NOP16
SLIT2	1.03528	3.81934	5.85336	3.22142e-08	1.4645e-06	8.54224	5.83431	Upregulated	SLIT2
FLNA	0.963487	4.76548	5.85306	3.22599e-08	1.4645e-06	8.54088	5.83431	Upregulated	FLNA
DUS2	-0.225487	4.53525	-5.84959	3.28068e-08	1.48638e-06	8.52479	5.82787	not-significant
REEP3	0.68251	7.21543	5.84831	3.30101e-08	1.49263e-06	8.51888	5.82605	Upregulated	REEP3
GNA12	0.399366	6.23764	5.84786	3.30821e-08	1.49294e-06	8.51679	5.82596	not-significant
SUSD5	0.304955	1.97502	5.84566	3.34367e-08	1.50597e-06	8.50658	5.82218	not-significant
AKAP12	1.54696	6.06698	5.84232	3.39811e-08	1.52748e-06	8.49112	5.81602	Upregulated	AKAP12
ECSCR	0.693826	4.77616	5.84108	3.4184e-08	1.53359e-06	8.48542	5.81429	Upregulated	ECSCR
LOC101929787	0.639647	3.42106	5.84042	3.42945e-08	1.53553e-06	8.48234	5.81374	Upregulated	LOC101929787
ATP8B2	0.953973	5.39643	5.83925	3.44881e-08	1.54118e-06	8.47695	5.81215	Upregulated	ATP8B2
RNF126P1	-0.187515	3.80345	-5.83864	3.45908e-08	1.54276e-06	8.4741	5.8117	not-significant
APEH	-0.497339	5.40908	-5.83148	3.58078e-08	1.59394e-06	8.441	5.79753	not-significant
CD93	1.26057	7.98521	5.82853	3.63206e-08	1.61362e-06	8.42739	5.7922	Upregulated	CD93
LBH	0.762253	6.19021	5.82245	3.74034e-08	1.65851e-06	8.39928	5.78028	Upregulated	LBH
ARMCX2	1.03698	4.95759	5.82184	3.75132e-08	1.65971e-06	8.39647	5.77997	Upregulated	ARMCX2
IL17RD	0.874991	3.43543	5.8215	3.75756e-08	1.65971e-06	8.39488	5.77997	Upregulated	IL17RD
NDUFS3	-0.534428	8.00213	-5.81777	3.82563e-08	1.68652e-06	8.3777	5.77301	not-significant
MIR6890	-0.658776	9.27839	-5.81659	3.84752e-08	1.69291e-06	8.37224	5.77137	Downregulated	MIR6890
ATP5D	-0.562775	7.02424	-5.81209	3.93185e-08	1.72669e-06	8.35149	5.76278	not-significant
LETM1	-0.383763	4.967	-5.8113	3.94703e-08	1.73004e-06	8.3478	5.76194	not-significant
CHRDL2	1.07095	3.66783	5.80885	3.99374e-08	1.74493e-06	8.33654	5.75822	Upregulated	CHRDL2
ZAK	1.6169	7.31712	5.80872	3.99625e-08	1.74493e-06	8.33594	5.75822	Upregulated	ZAK
RBMS1	1.00624	9.28097	5.80632	4.04279e-08	1.76144e-06	8.32486	5.75413	Upregulated	RBMS1
ADAMTS12	0.775596	3.77682	5.80598	4.04948e-08	1.76144e-06	8.32328	5.75413	Upregulated	ADAMTS12
RAB11FIP5	0.34519	4.4491	5.80434	4.08147e-08	1.77199e-06	8.31575	5.75154	not-significant
FZD1	0.701503	4.82718	5.80112	4.14536e-08	1.79632e-06	8.30088	5.74562	Upregulated	FZD1
ROBO4	0.616831	4.79996	5.80061	4.15544e-08	1.79729e-06	8.29856	5.74538	Upregulated	ROBO4
ENTPD1	0.798096	6.22793	5.7996	4.17577e-08	1.80267e-06	8.29389	5.74408	Upregulated	ENTPD1
RUVBL2	-0.650836	7.77084	-5.79888	4.19026e-08	1.80552e-06	8.29058	5.7434	Downregulated	RUVBL2
MED14	-0.507285	5.81318	-5.79473	4.27489e-08	1.83853e-06	8.27144	5.73553	not-significant
ZEB2	0.823443	4.88936	5.79421	4.28545e-08	1.83961e-06	8.26908	5.73527	Upregulated	ZEB2
LOC729970	0.458492	3.08971	5.79144	4.34312e-08	1.86087e-06	8.25629	5.73028	not-significant
TBCEL	0.617087	4.61762	5.78868	4.40105e-08	1.88217e-06	8.24361	5.72534	Upregulated	TBCEL
DLC1	0.884307	5.76368	5.78043	4.57911e-08	1.95467e-06	8.20566	5.70893	Upregulated	DLC1
AGMAT	-1.13196	6.3729	-5.77998	4.58914e-08	1.95512e-06	8.20357	5.70883	Downregulated	AGMAT
KCNMB1	1.11228	3.69593	5.77961	4.59727e-08	1.95512e-06	8.20188	5.70883	Upregulated	KCNMB1
NOD1	0.283203	4.15575	5.77683	4.65896e-08	1.97768e-06	8.18912	5.70384	not-significant
C19orf48	-0.42578	4.53658	-5.7729	4.7478e-08	2.01166e-06	8.17105	5.69645	not-significant
CACNB2	0.774683	3.31839	5.76828	4.85426e-08	2.05297e-06	8.14983	5.68762	Upregulated	CACNB2
ITGA5	0.465784	3.92129	5.76696	4.88504e-08	2.06217e-06	8.14379	5.68567	not-significant
HSPA12A	0.442255	2.96535	5.76254	4.98992e-08	2.10084e-06	8.12347	5.67761	not-significant
PRR24	0.391757	3.91949	5.76232	4.99501e-08	2.10084e-06	8.12249	5.67761	not-significant
AFAP1	0.220857	2.377	5.75843	5.0893e-08	2.13657e-06	8.1046	5.67028	not-significant
CPT2	-0.450322	5.50116	-5.75585	5.1525e-08	2.15914e-06	8.09279	5.66572	not-significant
SLC16A4	0.774633	3.59663	5.75331	5.21562e-08	2.1816e-06	8.08115	5.66123	Upregulated	SLC16A4
KCTD15	0.791331	4.2515	5.75087	5.27686e-08	2.20319e-06	8.06998	5.65695	Upregulated	KCTD15
LEPR	1.22969	4.44189	5.74028	5.55158e-08	2.31366e-06	8.02144	5.6357	Upregulated	LEPR
PLSCR3	0.412059	6.45046	5.73911	5.58268e-08	2.3224e-06	8.01609	5.63406	not-significant
MYADML2	-0.135098	2.59708	-5.73649	5.65301e-08	2.34738e-06	8.00412	5.62942	not-significant
NDUFS7	-0.490494	6.21629	-5.73473	5.70101e-08	2.36303e-06	7.99603	5.62653	not-significant
TUSC3	1.06207	4.9651	5.72893	5.86133e-08	2.42509e-06	7.96951	5.61527	Upregulated	TUSC3
RNF11	0.489155	7.77634	5.72527	5.96473e-08	2.46341e-06	7.95278	5.60846	not-significant
HIP1	0.519398	4.13575	5.72405	5.99955e-08	2.47333e-06	7.94721	5.60672	not-significant
PREP	-0.633222	6.54343	-5.72262	6.04065e-08	2.48579e-06	7.94068	5.60453	Downregulated	PREP
FAM129A	1.85769	7.14226	5.72166	6.06859e-08	2.49281e-06	7.93627	5.60331	Upregulated	FAM129A
CSGALNACT1	1.05211	5.57761	5.71849	6.16096e-08	2.52504e-06	7.92182	5.59773	Upregulated	CSGALNACT1
SNAI2	1.14209	5.04096	5.71822	6.16912e-08	2.52504e-06	7.92056	5.59773	Upregulated	SNAI2
CUEDC1	0.338423	3.84867	5.71292	6.32709e-08	2.58284e-06	7.89638	5.5879	not-significant
ARHGAP22	0.268991	2.58251	5.71273	6.33293e-08	2.58284e-06	7.8955	5.5879	not-significant
FBLN2	0.764307	4.03203	5.7115	6.37023e-08	2.59343e-06	7.88988	5.58613	Upregulated	FBLN2
CMYA5	0.31808	3.13314	5.70993	6.418e-08	2.60824e-06	7.88274	5.58365	not-significant
SMARCD3	0.524994	3.29475	5.7063	6.53032e-08	2.64918e-06	7.86615	5.57689	not-significant
SLC24A3	0.876644	4.44378	5.70446	6.58783e-08	2.66778e-06	7.85776	5.57385	Upregulated	SLC24A3
PTPLA	1.12544	4.12877	5.70404	6.60091e-08	2.66836e-06	7.85586	5.57376	Upregulated	PTPLA
CHST14	0.352837	4.39228	5.69744	6.81204e-08	2.74884e-06	7.82576	5.56085	not-significant
JAGN1	-0.481549	7.18493	-5.69675	6.83446e-08	2.75304e-06	7.82262	5.56019	not-significant
VSTM4	0.306744	3.35169	5.69542	6.87804e-08	2.76572e-06	7.81654	5.55819	not-significant
CMTM4	-0.704498	6.26986	-5.69433	6.91361e-08	2.77515e-06	7.81161	5.55671	Downregulated	CMTM4
BPHL	-0.44133	4.38497	-5.69329	6.94815e-08	2.78413e-06	7.80684	5.55531	not-significant
PPP1R12A	0.816886	7.69769	5.69232	6.98015e-08	2.79206e-06	7.80245	5.55407	Upregulated	PPP1R12A
FILIP1L	1.15871	7.29482	5.69053	7.04011e-08	2.81113e-06	7.79427	5.55112	Upregulated	FILIP1L
PREX2	0.383628	2.66514	5.68813	7.12085e-08	2.83841e-06	7.78337	5.54692	not-significant
ITGB1BP2	0.44641	2.9047	5.68732	7.14855e-08	2.8445e-06	7.77966	5.54599	not-significant
OSMR	0.905087	6.10509	5.68681	7.16574e-08	2.84639e-06	7.77736	5.54571	Upregulated	OSMR
TP73-AS1	0.571225	3.88082	5.68559	7.20771e-08	2.8581e-06	7.77178	5.54392	not-significant
LOC285812	0.590368	3.79544	5.68455	7.24351e-08	2.86733e-06	7.76704	5.54252	Upregulated	LOC285812
SVEP1	0.832875	4.18733	5.68199	7.33214e-08	2.8974e-06	7.75541	5.53799	Upregulated	SVEP1
SARS2	-0.28846	3.42256	-5.67684	7.5141e-08	2.96418e-06	7.73198	5.52809	not-significant
MSANTD3	0.467763	5.3937	5.67519	7.57321e-08	2.98236e-06	7.72448	5.52544	not-significant
DEPDC5	-0.174367	3.68712	-5.67183	7.69503e-08	3.02266e-06	7.70923	5.51961	not-significant
FNDC3B	0.681687	8.8374	5.67164	7.70198e-08	3.02266e-06	7.70837	5.51961	Upregulated	FNDC3B
ARHGAP29	0.749792	6.1548	5.66756	7.85297e-08	3.07664e-06	7.68981	5.51192	Upregulated	ARHGAP29
ATXN1	0.677789	5.96636	5.66433	7.97445e-08	3.1189e-06	7.67513	5.506	Upregulated	ATXN1
ZC2HC1A	0.624659	4.58977	5.66246	8.04549e-08	3.14131e-06	7.66665	5.50289	Upregulated	ZC2HC1A
LINC01279	1.70914	4.08332	5.66144	8.08446e-08	3.15115e-06	7.66204	5.50153	Upregulated	LINC01279
RCN3	0.251962	3.39573	5.65471	8.34692e-08	3.24792e-06	7.6315	5.4884	not-significant
RSPO3	1.54925	4.63895	5.65223	8.44577e-08	3.2808e-06	7.62024	5.48402	Upregulated	RSPO3
RCC1	-0.590491	5.05623	-5.64929	8.56427e-08	3.32119e-06	7.60692	5.47871	Downregulated	RCC1
TUFM	-0.650351	8.98581	-5.64611	8.69449e-08	3.36599e-06	7.5925	5.47289	Downregulated	TUFM
MAP3K3	0.348259	4.54904	5.64465	8.75501e-08	3.38369e-06	7.58587	5.47061	not-significant
RBPMS2	1.27479	4.23402	5.64346	8.80457e-08	3.39711e-06	7.58048	5.46889	Upregulated	RBPMS2
IRF2BPL	0.825237	8.30931	5.64162	8.88176e-08	3.42112e-06	7.57213	5.46583	Upregulated	IRF2BPL
KGFLP2	0.492911	2.50089	5.63894	8.99518e-08	3.45899e-06	7.56	5.46105	not-significant
HEYL	0.512788	4.32255	5.63667	9.09218e-08	3.49042e-06	7.54975	5.45712	not-significant
PODXL	0.626859	7.02086	5.63605	9.11897e-08	3.49179e-06	7.54694	5.45695	Upregulated	PODXL
BNIP3L	0.695528	8.27323	5.63588	9.12627e-08	3.49179e-06	7.54618	5.45695	Upregulated	BNIP3L
RASIP1	0.417444	3.79782	5.63456	9.1836e-08	3.50786e-06	7.54019	5.45496	not-significant
MEF2A	0.603661	5.93528	5.63357	9.22663e-08	3.51842e-06	7.53573	5.45365	Upregulated	MEF2A
MORF4L1	0.536743	13.11	5.62934	9.41343e-08	3.58086e-06	7.51657	5.44601	not-significant
MIR143HG	0.792287	3.56312	5.62916	9.42166e-08	3.58086e-06	7.51573	5.44601	Upregulated	MIR143HG
CNN1	2.80601	5.60332	5.62817	9.46577e-08	3.58604e-06	7.51127	5.44539	Upregulated	CNN1
GAR1	-0.521478	6.84211	-5.62815	9.46663e-08	3.58604e-06	7.51118	5.44539	not-significant
GADD45B	0.960339	6.00934	5.62563	9.58022e-08	3.62307e-06	7.49979	5.44092	Upregulated	GADD45B
ACTA2-AS1	0.116889	2.52694	5.62484	9.61619e-08	3.62587e-06	7.4962	5.44059	not-significant
PCDHGA1	0.434638	4.28201	5.62477	9.61932e-08	3.62587e-06	7.49589	5.44059	not-significant
COX4I1	-0.557579	13.9121	-5.62224	9.73486e-08	3.66338e-06	7.48448	5.43612	not-significant
ARHGEF40	0.569279	4.8059	5.62085	9.79946e-08	3.68164e-06	7.47816	5.43396	not-significant
MSN	1.10782	8.94189	5.61448	1.00987e-07	3.78784e-06	7.44942	5.42161	Upregulated	MSN
NPR3	0.399628	2.81414	5.61269	1.01847e-07	3.81386e-06	7.44131	5.41863	not-significant
FBXO30	0.568506	5.76331	5.61138	1.0248e-07	3.83127e-06	7.4354	5.41666	not-significant
CDK17	0.423791	6.82073	5.60874	1.03766e-07	3.87304e-06	7.42348	5.41195	not-significant
MYO9A	0.397422	4.92362	5.59529	1.10568e-07	4.12018e-06	7.36282	5.38508	not-significant
SLC34A1	-0.112888	2.78845	-5.59329	1.11611e-07	4.15231e-06	7.35384	5.38171	not-significant
ZFPM2	0.992819	3.28001	5.58966	1.13539e-07	4.21715e-06	7.33749	5.37498	Upregulated	ZFPM2
ZNF469	0.458386	4.06593	5.58896	1.13916e-07	4.22433e-06	7.33431	5.37424	not-significant
DOCK4	0.67679	5.15197	5.58694	1.15003e-07	4.25773e-06	7.32524	5.37082	Upregulated	DOCK4
CLDND1	0.426234	6.86356	5.58637	1.15317e-07	4.26245e-06	7.32264	5.37034	not-significant
FLNC	1.31203	4.72717	5.58601	1.1551e-07	4.26269e-06	7.32104	5.37032	Upregulated	FLNC
BCL6	0.823109	6.53089	5.58563	1.15717e-07	4.26345e-06	7.31933	5.37024	Upregulated	BCL6
JAM3	1.15332	5.5912	5.58514	1.15986e-07	4.26649e-06	7.31712	5.36993	Upregulated	JAM3
ATP5G1	-0.706681	8.15929	-5.58355	1.16857e-07	4.29162e-06	7.30997	5.36738	Downregulated	ATP5G1
ENG	0.620261	5.20112	5.58287	1.17232e-07	4.2985e-06	7.30691	5.36668	Upregulated	ENG
CMTM3	0.666943	5.6838	5.58236	1.17516e-07	4.30202e-06	7.3046	5.36633	Upregulated	CMTM3
TOMM40	-0.370579	4.1934	-5.57766	1.20144e-07	4.39119e-06	7.28347	5.35742	not-significant
FBXL2	0.557276	3.56462	5.57688	1.20583e-07	4.40021e-06	7.27999	5.35653	not-significant
LAMB2	0.564526	4.48905	5.57625	1.20944e-07	4.40636e-06	7.27713	5.35592	not-significant
RECQL	0.616194	7.0138	5.5756	1.21316e-07	4.4129e-06	7.27419	5.35528	Upregulated	RECQL
ACTG2	3.59774	8.36414	5.57203	1.23372e-07	4.48057e-06	7.25814	5.34867	Upregulated	ACTG2
EBF2	0.495937	2.39999	5.57133	1.23775e-07	4.48807e-06	7.25503	5.34794	not-significant
RBM24	0.662827	2.68705	5.56783	1.25829e-07	4.55533e-06	7.23931	5.34148	Upregulated	RBM24
DACT3	1.25579	4.73684	5.56736	1.26107e-07	4.55819e-06	7.2372	5.34121	Upregulated	DACT3
NBEA	1.11865	3.98064	5.56576	1.27061e-07	4.5854e-06	7.23	5.33862	Upregulated	NBEA
SNRPA	-0.40162	5.1886	-5.56468	1.2771e-07	4.60157e-06	7.22514	5.33709	not-significant
C1orf54	0.881391	7.06716	5.56229	1.2915e-07	4.64616e-06	7.21442	5.33291	Upregulated	C1orf54
C22orf31	-0.119976	2.69309	-5.55436	1.34054e-07	4.815e-06	7.17883	5.3174	not-significant
KCNMA1	1.99861	5.59956	5.54783	1.38227e-07	4.95709e-06	7.14956	5.30477	Upregulated	KCNMA1
DCHS1	0.673717	4.51815	5.54624	1.39261e-07	4.98638e-06	7.14244	5.30221	Upregulated	DCHS1
PYCRL	-0.241863	3.36629	-5.5458	1.39551e-07	4.98894e-06	7.14045	5.30199	not-significant
FRAT2	-0.469281	5.28351	-5.54544	1.39784e-07	4.98948e-06	7.13886	5.30195	not-significant
BOC	1.1719	4.46955	5.54413	1.40646e-07	5.01244e-06	7.13298	5.29995	Upregulated	BOC
C15orf52	0.707774	3.51628	5.54036	1.43159e-07	5.08727e-06	7.11607	5.29352	Upregulated	C15orf52
C1QTNF2	0.661185	2.88439	5.54031	1.43191e-07	5.08727e-06	7.11586	5.29352	Upregulated	C1QTNF2
NOB1	-0.453622	5.71479	-5.53986	1.43495e-07	5.09019e-06	7.11383	5.29327	not-significant
LOC101928707	-0.0852737	2.15792	-5.53811	1.44673e-07	5.12404e-06	7.10602	5.29039	not-significant
PDGFC	0.954494	6.81406	5.53522	1.46648e-07	5.18196e-06	7.09308	5.28551	Upregulated	PDGFC
MAPK13	-0.799828	6.05542	-5.53506	1.46762e-07	5.18196e-06	7.09234	5.28551	Downregulated	MAPK13
DKK2	0.430538	2.34327	5.53369	1.47708e-07	5.20733e-06	7.0862	5.28338	not-significant
EMCN	0.741807	4.95517	5.53259	1.48469e-07	5.22609e-06	7.0813	5.28182	Upregulated	EMCN
FAM228B	0.569545	3.7793	5.53212	1.48798e-07	5.22966e-06	7.07918	5.28153	not-significant
VAT1	0.471439	5.80889	5.52612	1.53034e-07	5.37026e-06	7.05238	5.27	not-significant
USP32P2	0.525413	5.66804	5.52493	1.53894e-07	5.39217e-06	7.04703	5.26824	not-significant
DST	1.16189	7.59258	5.5237	1.54781e-07	5.41267e-06	7.04154	5.26659	Upregulated	DST
GLIPR1	0.849511	6.1224	5.52325	1.55108e-07	5.41267e-06	7.03952	5.26659	Upregulated	GLIPR1
CTGF	1.32382	9.21805	5.52303	1.55266e-07	5.41267e-06	7.03855	5.26659	Upregulated	CTGF
USP5	-0.160132	3.67552	-5.52281	1.55425e-07	5.41267e-06	7.03758	5.26659	not-significant
CSRP1	1.68944	7.67375	5.52181	1.56152e-07	5.42974e-06	7.03312	5.26522	Upregulated	CSRP1
CCDC25	-0.645484	7.04751	-5.51944	1.57896e-07	5.4785e-06	7.02251	5.26134	Downregulated	CCDC25
RIMKLB	0.698532	3.46951	5.51925	1.58034e-07	5.4785e-06	7.02168	5.26134	Upregulated	RIMKLB
PHLDB2	1.31208	6.49389	5.51625	1.60271e-07	5.54766e-06	7.00826	5.25589	Upregulated	PHLDB2
NAV1	0.47201	4.10217	5.5153	1.60986e-07	5.56398e-06	7.00401	5.25461	not-significant
MEDAG	0.896491	3.95299	5.51176	1.63675e-07	5.64838e-06	6.9882	5.24808	Upregulated	MEDAG
REXO2	0.765742	8.67128	5.51006	1.64975e-07	5.67842e-06	6.98064	5.24577	Upregulated	REXO2
CNRIP1	0.88858	5.39789	5.50998	1.65042e-07	5.67842e-06	6.98026	5.24577	Upregulated	CNRIP1
SMARCD2	-0.363676	5.62489	-5.50881	1.65942e-07	5.70083e-06	6.97506	5.24406	not-significant
HMGA1	-0.742198	6.15462	-5.50842	1.6625e-07	5.70283e-06	6.9733	5.24391	Downregulated	HMGA1
RECK	0.78399	4.37616	5.50785	1.6669e-07	5.70937e-06	6.97077	5.24341	Upregulated	RECK
PDE10A	0.701785	3.37083	5.50368	1.69966e-07	5.80479e-06	6.95219	5.23621	Upregulated	PDE10A
GPX8	0.968644	5.22317	5.50366	1.69983e-07	5.80479e-06	6.95209	5.23621	Upregulated	GPX8
BARX1	0.599262	2.85706	5.50247	1.70932e-07	5.82851e-06	6.94678	5.23444	Upregulated	BARX1
NACC2	0.79628	6.00528	5.50202	1.71296e-07	5.83222e-06	6.94475	5.23417	Upregulated	NACC2
STARD7	-0.47691	9.52314	-5.49784	1.74669e-07	5.93821e-06	6.92614	5.22634	not-significant
C4orf3	0.722845	8.9232	5.49279	1.78837e-07	6.07092e-06	6.90362	5.21675	Upregulated	C4orf3
PLK1	-0.175466	3.02357	-5.49167	1.79772e-07	6.09362e-06	6.89864	5.21512	not-significant
TAF9B	0.587101	5.13567	5.49124	1.80131e-07	6.09673e-06	6.89674	5.2149	Upregulated	TAF9B
MYO5A	0.585002	4.55562	5.4905	1.80755e-07	6.10881e-06	6.89344	5.21404	Upregulated	MYO5A
CD276	0.439121	5.6606	5.48924	1.81824e-07	6.1359e-06	6.88781	5.21212	not-significant
NTN1	0.546655	3.08456	5.48739	1.83399e-07	6.17992e-06	6.87958	5.20902	not-significant
HCFC2	0.544592	4.34651	5.48626	1.84369e-07	6.20347e-06	6.87454	5.20736	not-significant
NEURL1B	0.793729	5.55174	5.47673	1.92734e-07	6.4754e-06	6.83219	5.18873	Upregulated	NEURL1B
HOXB2	0.725716	4.80333	5.47581	1.93568e-07	6.49391e-06	6.82807	5.18749	Upregulated	HOXB2
TTLL12	-0.567275	6.39902	-5.47227	1.96781e-07	6.59204e-06	6.81236	5.18098	not-significant
SERBP1	-0.530846	11.5981	-5.47153	1.97459e-07	6.60506e-06	6.80908	5.18012	not-significant
SSPN	1.22358	5.3474	5.46797	2.00763e-07	6.70578e-06	6.79324	5.17355	Upregulated	SSPN
CTD-2555O16.4	0.211646	2.09491	5.46753	2.01174e-07	6.70971e-06	6.79129	5.1733	not-significant
CRISPLD2	1.05858	6.51089	5.46544	2.03133e-07	6.76519e-06	6.78204	5.16972	Upregulated	CRISPLD2
ALDH16A1	-0.288923	4.24001	-5.464	2.04502e-07	6.80087e-06	6.77563	5.16744	not-significant
DCBLD2	0.727582	4.43871	5.46361	2.04875e-07	6.80339e-06	6.77389	5.16727	Upregulated	DCBLD2
HSPG2	0.747503	6.0021	5.45941	2.08911e-07	6.92738e-06	6.75527	5.15943	Upregulated	HSPG2
DFNB59	0.29496	2.64169	5.45802	2.10272e-07	6.95922e-06	6.74908	5.15744	not-significant
ADCY9	0.559698	4.71272	5.4576	2.10677e-07	6.95922e-06	6.74724	5.15744	not-significant
LRCH3	0.475789	4.72449	5.45749	2.10784e-07	6.95922e-06	6.74676	5.15744	not-significant
SGCB	0.591738	6.53354	5.4567	2.11562e-07	6.97485e-06	6.74324	5.15647	Upregulated	SGCB
TRIM25	-0.453655	5.54789	-5.45167	2.16566e-07	7.12953e-06	6.72094	5.14694	not-significant
ATL3	0.711042	7.97255	5.45049	2.17753e-07	7.15833e-06	6.71572	5.14519	Upregulated	ATL3
LOC440416	0.793504	3.41516	5.45011	2.18138e-07	7.16069e-06	6.71403	5.14505	Upregulated	LOC440416
DUS1L	-0.397751	5.81745	-5.44953	2.18724e-07	7.16963e-06	6.71148	5.1445	not-significant
TTBK2	0.319818	3.11711	5.44851	2.19766e-07	7.19348e-06	6.70694	5.14306	not-significant
LINC01140	0.778794	3.18551	5.44796	2.2033e-07	7.20163e-06	6.7045	5.14257	Upregulated	LINC01140
CENPV	-0.885651	6.43107	-5.44191	2.26603e-07	7.3961e-06	6.67771	5.131	Downregulated	CENPV
NR2F2	1.04995	7.84473	5.44117	2.27381e-07	7.41094e-06	6.67444	5.13013	Upregulated	NR2F2
GEMIN4	-0.449018	4.83577	-5.43841	2.30316e-07	7.49593e-06	6.6622	5.12517	not-significant
PRKAR1A	0.683347	11.7271	5.43768	2.31098e-07	7.51069e-06	6.65897	5.12432	Upregulated	PRKAR1A
PTPN14	0.692285	5.93063	5.43627	2.3261e-07	7.5491e-06	6.65275	5.12211	Upregulated	PTPN14
CPE	1.66663	5.64029	5.42931	2.40234e-07	7.7855e-06	6.62198	5.10871	Upregulated	CPE
PCDH12	0.314126	4.31439	5.4288	2.40807e-07	7.79301e-06	6.61971	5.10829	not-significant
PTBP2	0.714977	5.18988	5.42815	2.41536e-07	7.80556e-06	6.61682	5.1076	Upregulated	PTBP2
AFAP1L1	0.476731	3.12858	5.42538	2.44654e-07	7.89519e-06	6.60458	5.10264	not-significant
SMAD9	1.4269	4.92238	5.42442	2.45744e-07	7.91096e-06	6.60035	5.10177	Upregulated	SMAD9
ARHGEF17	0.252253	3.91577	5.42434	2.45835e-07	7.91096e-06	6.59999	5.10177	not-significant
PTDSS1	-0.656502	8.06577	-5.42113	2.4951e-07	8.01795e-06	6.58584	5.09594	Downregulated	PTDSS1
TIMP3	1.46589	6.90755	5.41985	2.50996e-07	8.05439e-06	6.58017	5.09397	Upregulated	TIMP3
FBLN5	0.803519	4.04268	5.41602	2.55482e-07	8.18686e-06	6.56328	5.08688	Upregulated	FBLN5
SPIRE1	0.67449	5.00217	5.41512	2.56545e-07	8.20944e-06	6.55931	5.08569	Upregulated	SPIRE1
LMCD1	0.584149	5.07892	5.41249	2.59687e-07	8.29839e-06	6.5477	5.08101	not-significant
BEND6	0.420649	2.30347	5.41139	2.61012e-07	8.31851e-06	6.54285	5.07995	not-significant
TMEM200B	0.413767	3.56716	5.41136	2.61044e-07	8.31851e-06	6.54273	5.07995	not-significant
ULK2	0.451046	3.32371	5.41102	2.61457e-07	8.32009e-06	6.54122	5.07987	not-significant
PPP1R3C	1.66392	4.79626	5.41048	2.62112e-07	8.32933e-06	6.53884	5.07939	Upregulated	PPP1R3C
MTCH2	-0.628913	7.44794	-5.4097	2.63058e-07	8.34782e-06	6.5354	5.07843	Downregulated	MTCH2
ZNF787	-0.162095	3.48961	-5.40712	2.66214e-07	8.43624e-06	6.52403	5.07385	not-significant
PPP5C	-0.189365	3.13908	-5.40343	2.708e-07	8.5697e-06	6.50774	5.06703	not-significant
PKP3	-0.702773	5.82566	-5.40244	2.72038e-07	8.59701e-06	6.50338	5.06565	Downregulated	PKP3
BRI3BP	-0.870828	8.31679	-5.40196	2.7264e-07	8.60414e-06	6.50128	5.06529	Downregulated	BRI3BP
FBXO44	-0.114358	3.5676	-5.40028	2.74766e-07	8.65929e-06	6.49387	5.06252	not-significant
CPNE8	0.465153	3.42188	5.39954	2.75711e-07	8.67712e-06	6.49059	5.06162	not-significant
KDELC2	0.515794	5.05783	5.39503	2.81514e-07	8.84759e-06	6.47073	5.05318	not-significant
DFNA5	0.95372	5.10718	5.39472	2.81912e-07	8.84793e-06	6.46938	5.05316	Upregulated	DFNA5
TMOD2	0.487407	3.05706	5.39406	2.82768e-07	8.86265e-06	6.46649	5.05244	not-significant
CCL2	1.31573	6.69955	5.39349	2.83521e-07	8.87409e-06	6.46395	5.05188	Upregulated	CCL2
ADAMTS3	0.591596	2.88745	5.39203	2.85429e-07	8.92161e-06	6.45756	5.04956	Upregulated	ADAMTS3
GALNT15	0.434208	2.76607	5.3906	2.87323e-07	8.96854e-06	6.45125	5.04728	not-significant
MAP7D1	0.39929	5.11692	5.38908	2.89344e-07	9.01934e-06	6.44456	5.04483	not-significant
MYCT1	0.6406	4.70863	5.38526	2.9449e-07	9.16726e-06	6.42775	5.03776	Upregulated	MYCT1
TMTC1	0.89619	4.41547	5.3845	2.95515e-07	9.18667e-06	6.42444	5.03684	Upregulated	TMTC1
CD99L2	0.389514	3.58264	5.3842	2.95934e-07	9.1872e-06	6.42309	5.03682	not-significant
DPP3	-0.529235	6.2852	-5.38387	2.96384e-07	9.1887e-06	6.42164	5.03675	not-significant
FAM26E	0.273048	3.26924	5.3823	2.98528e-07	9.23842e-06	6.41477	5.0344	not-significant
AP1S2	0.997397	6.69685	5.38211	2.98795e-07	9.23842e-06	6.41391	5.0344	Upregulated	AP1S2
OXA1L	-0.464794	7.00141	-5.3811	3.00194e-07	9.26915e-06	6.40946	5.03296	not-significant
FLRT2	1.10563	4.30842	5.38037	3.012e-07	9.27891e-06	6.40627	5.0325	Upregulated	FLRT2
VWA5B2	-0.122194	2.92108	-5.38028	3.01321e-07	9.27891e-06	6.40589	5.0325	not-significant
MVD	-0.143453	2.72226	-5.37982	3.01966e-07	9.28627e-06	6.40385	5.03216	not-significant
NPTX2	0.385009	2.44786	5.37884	3.03325e-07	9.31554e-06	6.39956	5.03079	not-significant
NR1H3	-0.440164	4.38065	-5.3771	3.0578e-07	9.37834e-06	6.39188	5.02787	not-significant
POPDC2	0.63273	2.78293	5.37527	3.08356e-07	9.4447e-06	6.38388	5.02481	Upregulated	POPDC2
NOV	0.581875	3.09473	5.37373	3.10557e-07	9.49811e-06	6.3771	5.02236	not-significant
MRPS12	-0.6558	7.85962	-5.37345	3.1096e-07	9.49811e-06	6.37586	5.02236	Downregulated	MRPS12
FOXS1	0.210947	2.74131	5.37318	3.11345e-07	9.49811e-06	6.37468	5.02236	not-significant
EID3	0.266338	2.28518	5.37025	3.15567e-07	9.61407e-06	6.36184	5.01709	not-significant
VRK3	-0.330329	5.02241	-5.36498	3.2332e-07	9.83719e-06	6.3387	5.00713	not-significant
2023-03-02	0.388183	4.24381	5.36301	3.26269e-07	9.91373e-06	6.33004	5.00376	not-significant
FAM181A-AS1	-0.0550249	1.92102	-5.35702	3.35378e-07	1.0177e-05	6.30379	4.99238	not-significant
PALM2	0.186122	2.11738	5.35459	3.39142e-07	1.02776e-05	6.29315	4.98811	not-significant
SAMM50	-0.412693	7.14854	-5.35196	3.43257e-07	1.03885e-05	6.28165	4.98345	not-significant
ZNF576	-0.147751	4.11808	-5.34976	3.46755e-07	1.04805e-05	6.27198	4.97962	not-significant
RTN4IP1	-0.532128	4.554	-5.34919	3.47661e-07	1.0494e-05	6.2695	4.97906	not-significant
EPHA4	0.442253	3.25192	5.34826	3.49145e-07	1.0525e-05	6.26544	4.97778	not-significant
IFRD2	-0.462006	6.06951	-5.34272	3.58142e-07	1.07819e-05	6.24119	4.9673	not-significant
SASH1	0.655828	6.5847	5.34004	3.62573e-07	1.0901e-05	6.22946	4.96253	Upregulated	SASH1
RUSC2	0.231097	4.28042	5.33729	3.67165e-07	1.10246e-05	6.21747	4.95764	not-significant
RBMS3	0.949791	4.45193	5.33691	3.67819e-07	1.10297e-05	6.21577	4.95743	Upregulated	RBMS3
KIDINS220	0.363906	6.99584	5.33578	3.69727e-07	1.10724e-05	6.21084	4.95576	not-significant
NUAK1	0.730067	5.06066	5.33524	3.70641e-07	1.10853e-05	6.20849	4.95525	Upregulated	NUAK1
GTF2A1L	0.242657	1.99316	5.33485	3.71311e-07	1.10909e-05	6.20676	4.95503	not-significant
MAP1A	0.347133	3.03136	5.33369	3.73289e-07	1.11354e-05	6.2017	4.95329	not-significant
NOTCH2NL	0.679252	5.88562	5.33157	3.7693e-07	1.12294e-05	6.19245	4.94964	Upregulated	NOTCH2NL
LOC100507165	0.478057	2.35182	5.32629	3.86155e-07	1.1484e-05	6.1694	4.93991	not-significant
PHB2	-0.629105	10.1992	-5.32609	3.8652e-07	1.1484e-05	6.1685	4.93991	Downregulated	PHB2
HSD11B1	0.896399	4.0459	5.32583	3.86981e-07	1.1484e-05	6.16737	4.93991	Upregulated	HSD11B1
ELN	0.256452	3.28404	5.32535	3.87824e-07	1.14941e-05	6.16529	4.93953	not-significant
KDELC1	0.49675	4.02765	5.3248	3.88812e-07	1.15084e-05	6.16287	4.93898	not-significant
SMIM3	0.604147	4.8239	5.323	3.9203e-07	1.15887e-05	6.15501	4.93597	Upregulated	SMIM3
CCDC3	0.593789	5.39576	5.322	3.93817e-07	1.16265e-05	6.15068	4.93455	Upregulated	CCDC3
GPR1	0.0807703	1.94486	5.32167	3.94412e-07	1.16267e-05	6.14924	4.93454	not-significant
LOC100287387	0.110095	1.8113	5.32143	3.94842e-07	1.16267e-05	6.1482	4.93454	not-significant
STAP2	-0.611702	5.02759	-5.31762	4.01787e-07	1.18161e-05	6.13158	4.92753	Downregulated	STAP2
RNF150	0.931962	3.55446	5.31662	4.0364e-07	1.18553e-05	6.1272	4.92609	Upregulated	RNF150
ANKRD50	0.619741	6.1662	5.31582	4.05123e-07	1.18836e-05	6.1237	4.92505	Upregulated	ANKRD50
SYNPO	0.65346	4.63867	5.31418	4.08172e-07	1.19577e-05	6.11656	4.92235	Upregulated	SYNPO
CLUH	-0.368948	5.05701	-5.31339	4.09643e-07	1.19855e-05	6.11313	4.92135	not-significant
ZNF423	0.725735	3.73037	5.31292	4.10519e-07	1.19958e-05	6.1111	4.92097	Upregulated	ZNF423
SCRG1	1.90855	3.75618	5.31185	4.12551e-07	1.20397e-05	6.10639	4.91938	Upregulated	SCRG1
ARHGEF26	1.20628	3.75335	5.30762	4.20592e-07	1.22588e-05	6.088	4.91155	Upregulated	ARHGEF26
RARRES2	1.05773	6.57618	5.30624	4.2325e-07	1.23105e-05	6.08199	4.90972	Upregulated	RARRES2
TPMT	-0.591757	5.43069	-5.30615	4.23442e-07	1.23105e-05	6.08156	4.90972	Downregulated	TPMT
PDHA2	-0.0874243	2.27354	-5.30539	4.24901e-07	1.23372e-05	6.07828	4.90878	not-significant
GLI3	0.459846	4.06333	5.30482	4.2601e-07	1.23538e-05	6.0758	4.9082	not-significant
NRK	0.842931	2.45982	5.30281	4.29938e-07	1.24519e-05	6.06705	4.90477	Upregulated	NRK
GPR39	-0.370926	3.79051	-5.30238	4.30799e-07	1.24551e-05	6.06515	4.90465	not-significant
KDM1B	-0.40486	3.18	-5.30212	4.31302e-07	1.24551e-05	6.06404	4.90465	not-significant
SYNPO2	2.88678	7.39144	5.30193	4.31684e-07	1.24551e-05	6.06319	4.90465	Upregulated	SYNPO2
FOXF1	1.15672	6.1697	5.30046	4.34578e-07	1.25229e-05	6.05683	4.9023	Upregulated	FOXF1
LOXL1	0.806932	4.77549	5.29932	4.36846e-07	1.25724e-05	6.05187	4.90058	Upregulated	LOXL1
ETV1	0.660981	3.74562	5.29832	4.3886e-07	1.26145e-05	6.04748	4.89913	Upregulated	ETV1
DES	2.17943	5.33554	5.29776	4.39968e-07	1.26305e-05	6.04508	4.89858	Upregulated	DES
TICAM2	0.432433	5.00738	5.2974	4.40695e-07	1.26355e-05	6.04351	4.89841	not-significant
ACKR3	0.889075	6.11906	5.29263	4.50399e-07	1.28975e-05	6.02276	4.88949	Upregulated	ACKR3
PCSK7	-0.414467	5.09057	-5.29167	4.52384e-07	1.2926e-05	6.01857	4.88854	not-significant
SYNM	2.85571	6.08595	5.2916	4.52522e-07	1.2926e-05	6.01828	4.88854	Upregulated	SYNM
AP1M2	-0.436397	4.37958	-5.29085	4.54079e-07	1.29543e-05	6.015	4.88759	not-significant
RP11-305O6.3	0.324	2.34272	5.29006	4.55707e-07	1.29845e-05	6.01159	4.88657	not-significant
RBM14	-0.32845	5.37285	-5.28805	4.5991e-07	1.3088e-05	6.00285	4.88313	not-significant
LOC145783	0.469291	4.51539	5.28493	4.66501e-07	1.32557e-05	5.98929	4.8776	not-significant
PDE9A	0.53416	3.09467	5.28471	4.66961e-07	1.32557e-05	5.98835	4.8776	not-significant
DPYSL2	0.957649	9.01381	5.28427	4.67913e-07	1.32662e-05	5.98641	4.87725	Upregulated	DPYSL2
HSD17B4	-0.588195	8.83347	-5.28124	4.74402e-07	1.34336e-05	5.97329	4.87181	Downregulated	HSD17B4
LIMS2	0.557911	3.5809	5.28001	4.77083e-07	1.34928e-05	5.96792	4.8699	not-significant
ATP2B4	0.856615	5.78053	5.27904	4.79192e-07	1.35357e-05	5.96372	4.86852	Upregulated	ATP2B4
VCL	0.846278	8.99255	5.27718	4.83272e-07	1.36341e-05	5.95564	4.86537	Upregulated	VCL
CYP1B1	1.65098	4.96246	5.27392	4.90503e-07	1.38211e-05	5.9415	4.85946	Upregulated	CYP1B1
HTR7P1	0.217496	2.68557	5.27285	4.92889e-07	1.38712e-05	5.93687	4.85789	not-significant
DNAJC11	-0.252631	4.4304	-5.27044	4.98326e-07	1.4007e-05	5.92642	4.85365	not-significant
ARL10	0.516978	3.49062	5.26944	5.00596e-07	1.40535e-05	5.92209	4.85221	not-significant
PRSS16	-0.575082	4.00599	-5.26768	5.04619e-07	1.41198e-05	5.91447	4.85017	not-significant
FAM65A	0.391764	5.59792	5.26758	5.04859e-07	1.41198e-05	5.91402	4.85017	not-significant
KIF1B	0.471166	5.6659	5.26741	5.05249e-07	1.41198e-05	5.91328	4.85017	not-significant
SPSB1	0.325517	3.80542	5.26733	5.05425e-07	1.41198e-05	5.91295	4.85017	not-significant
CTTNBP2NL	0.413832	6.8618	5.26649	5.07365e-07	1.41462e-05	5.9093	4.84936	not-significant
RGMA	1.13503	4.18819	5.26638	5.07607e-07	1.41462e-05	5.90885	4.84936	Upregulated	RGMA
ATP5B	-0.703903	11.5243	-5.26465	5.11619e-07	1.42331e-05	5.90135	4.8467	Downregulated	ATP5B
ARMCX1	0.991747	5.02935	5.2645	5.11969e-07	1.42331e-05	5.9007	4.8467	Upregulated	ARMCX1
OMD	1.08816	2.89022	5.26314	5.15164e-07	1.43046e-05	5.89477	4.84453	Upregulated	OMD
SMOC2	2.06498	6.18332	5.26258	5.16465e-07	1.43233e-05	5.89237	4.84396	Upregulated	SMOC2
PPP2R3A	0.680686	4.486	5.26135	5.19354e-07	1.4386e-05	5.88706	4.84206	Upregulated	PPP2R3A
VKORC1	0.447419	6.82693	5.26094	5.20328e-07	1.43955e-05	5.88527	4.84177	not-significant
RIPK4	-0.71253	5.80858	-5.25733	5.28945e-07	1.46163e-05	5.86963	4.83516	Downregulated	RIPK4
SDHA	-0.613645	8.65519	-5.25523	5.3402e-07	1.47387e-05	5.86053	4.83154	Downregulated	SDHA
SGCD	0.761152	3.81865	5.25339	5.38484e-07	1.4844e-05	5.85261	4.82845	Upregulated	SGCD
MMACHC	-0.336134	3.88921	-5.25164	5.42797e-07	1.49449e-05	5.84501	4.82551	not-significant
XPO7	-0.326165	5.59083	-5.25099	5.44398e-07	1.49709e-05	5.8422	4.82475	not-significant
ENO2	0.610234	3.57439	5.24843	5.50758e-07	1.51277e-05	5.83114	4.82023	Upregulated	ENO2
FADS3	0.345099	4.4118	5.24791	5.52054e-07	1.51437e-05	5.8289	4.81977	not-significant
TSHZ2	0.401393	3.99794	5.24767	5.52664e-07	1.51437e-05	5.82785	4.81977	not-significant
CDH5	0.583988	4.34232	5.24741	5.53329e-07	1.51437e-05	5.82671	4.81977	not-significant
EFS	0.515302	3.45544	5.24686	5.5469e-07	1.51628e-05	5.82437	4.81922	not-significant
EXTL1	-0.089308	2.37404	-5.24646	5.55703e-07	1.51724e-05	5.82263	4.81895	not-significant
STEAP4	1.16484	4.55894	5.24362	5.62919e-07	1.53511e-05	5.81034	4.81386	Upregulated	STEAP4
C19orf57	-0.132146	3.42554	-5.2411	5.69379e-07	1.55088e-05	5.79948	4.80942	not-significant
KDF1	-0.27249	3.41313	-5.23542	5.8424e-07	1.58947e-05	5.77494	4.79875	not-significant
KCNK10	-0.409247	3.75187	-5.23372	5.88752e-07	1.59984e-05	5.76762	4.79592	not-significant
PPP1R14A	0.892376	3.78144	5.23167	5.9426e-07	1.61289e-05	5.75875	4.7924	Upregulated	PPP1R14A
NEDD4	0.459728	4.05915	5.23008	5.98551e-07	1.62261e-05	5.7519	4.78979	not-significant
CLIP3	0.497064	3.98103	5.22971	5.99563e-07	1.62343e-05	5.75029	4.78957	not-significant
MEIS1	1.02812	4.91875	5.22944	6.00294e-07	1.62349e-05	5.74913	4.78955	Upregulated	MEIS1
GPR146	0.128995	2.20193	5.22827	6.03477e-07	1.63017e-05	5.7441	4.78777	not-significant
NDC1	-0.732944	7.54494	-5.22645	6.08464e-07	1.64171e-05	5.73626	4.7847	Downregulated	NDC1
CHN1	0.957422	5.72517	5.22317	6.17589e-07	1.66436e-05	5.72209	4.77875	Upregulated	CHN1
SERPINH1	0.782907	6.68754	5.22078	6.24279e-07	1.68041e-05	5.71183	4.77458	Upregulated	SERPINH1
AOX1	0.606191	3.381	5.21599	6.3796e-07	1.7137e-05	5.69119	4.76607	Upregulated	AOX1
FOXRED1	-0.355575	4.78032	-5.21593	6.38143e-07	1.7137e-05	5.69092	4.76607	not-significant
CDS1	-1.02912	7.1572	-5.21437	6.42647e-07	1.72278e-05	5.68422	4.76377	Downregulated	CDS1
FIBIN	0.985588	5.13906	5.21424	6.4303e-07	1.72278e-05	5.68366	4.76377	Upregulated	FIBIN
TOMM22	-0.477958	7.33463	-5.21027	6.54683e-07	1.74965e-05	5.66656	4.75705	not-significant
CBLC	-0.477854	4.10439	-5.21017	6.54965e-07	1.74965e-05	5.66615	4.75705	not-significant
LRPPRC	-0.708852	9.26166	-5.21004	6.55355e-07	1.74965e-05	5.66558	4.75705	Downregulated	LRPPRC
MAP4	0.573674	7.15726	5.20766	6.62454e-07	1.76654e-05	5.65533	4.75288	not-significant
EPHA3	1.082	3.80704	5.20686	6.64859e-07	1.77089e-05	5.65188	4.75181	Upregulated	EPHA3
LRRN4CL	0.612153	3.53142	5.20556	6.68764e-07	1.77922e-05	5.6463	4.74977	Upregulated	LRRN4CL
DHRS11	-0.719675	3.53973	-5.20479	6.71097e-07	1.78261e-05	5.64299	4.74894	Downregulated	DHRS11
ENHO	-0.161916	2.90201	-5.20462	6.71596e-07	1.78261e-05	5.64228	4.74894	not-significant
IGSF9	-0.365031	2.94988	-5.20243	6.78267e-07	1.79675e-05	5.63287	4.74551	not-significant
ZNF296	-0.145294	2.45396	-5.20221	6.78946e-07	1.79675e-05	5.63192	4.74551	not-significant
COX8A	-0.553099	11.5147	-5.20211	6.79277e-07	1.79675e-05	5.63146	4.74551	not-significant
RFTN1	0.942416	7.35359	5.19974	6.86561e-07	1.81392e-05	5.6213	4.74138	Upregulated	RFTN1
IAH1	0.471438	6.88504	5.19858	6.90172e-07	1.82135e-05	5.61631	4.73961	not-significant
SYNDIG1	0.391586	2.82974	5.19774	6.92785e-07	1.82614e-05	5.61271	4.73847	not-significant
SLMAP	1.31877	8.39732	5.19678	6.95804e-07	1.83199e-05	5.60858	4.73708	Upregulated	SLMAP
TTC28	0.585158	4.22388	5.1945	7.03003e-07	1.84882e-05	5.59878	4.73311	Upregulated	TTC28
ACADS	-0.307356	4.17002	-5.19369	7.05559e-07	1.85341e-05	5.59532	4.73203	not-significant
PPP6R1	-0.240458	4.67591	-5.19256	7.09168e-07	1.86075e-05	5.59047	4.73031	not-significant
SNTB2	0.428665	5.88371	5.19043	7.16005e-07	1.87654e-05	5.58134	4.72664	not-significant
BEND3	-0.306278	4.12494	-5.18914	7.20196e-07	1.88537e-05	5.57578	4.7246	not-significant
MYH11	2.96555	7.58551	5.18631	7.29427e-07	1.90735e-05	5.56366	4.71957	Upregulated	MYH11
LAMA2	0.690593	4.20494	5.18592	7.30727e-07	1.90857e-05	5.56197	4.71929	Upregulated	LAMA2
ZNF542P	0.544906	3.1847	5.18463	7.34975e-07	1.91553e-05	5.55645	4.71771	not-significant
NCALD	0.589117	3.99391	5.1846	7.35067e-07	1.91553e-05	5.55633	4.71771	Upregulated	NCALD
ANXA6	0.713049	5.66639	5.18312	7.40002e-07	1.92619e-05	5.54996	4.7153	Upregulated	ANXA6
IKBIP	0.578567	4.48153	5.18242	7.42322e-07	1.93004e-05	5.54698	4.71443	not-significant
MPI	-0.20672	3.37931	-5.18179	7.44438e-07	1.93334e-05	5.54428	4.71369	not-significant
AASS	0.330903	2.95603	5.18042	7.49054e-07	1.94312e-05	5.53839	4.7115	not-significant
CABP2	-0.0675277	2.30429	-5.17947	7.52248e-07	1.9492e-05	5.53434	4.71014	not-significant
ST6GALNAC5	0.82264	3.47094	5.17894	7.54058e-07	1.9511e-05	5.53206	4.70972	Upregulated	ST6GALNAC5
GLI2	0.279914	3.33787	5.17876	7.54686e-07	1.9511e-05	5.53126	4.70972	not-significant
GOLGA8N	0.823681	6.72517	5.17656	7.62187e-07	1.96827e-05	5.52185	4.70592	Upregulated	GOLGA8N
GLYCTK	-0.270644	3.65613	-5.17571	7.65115e-07	1.9736e-05	5.5182	4.70474	not-significant
WWC3	0.654023	5.16601	5.17492	7.67833e-07	1.97838e-05	5.51483	4.70369	Upregulated	WWC3
GATA4	-0.655177	4.01026	-5.17381	7.71689e-07	1.98608e-05	5.51006	4.702	Downregulated	GATA4
FAM13C	0.766211	3.93191	5.17306	7.74299e-07	1.99056e-05	5.50685	4.70103	Upregulated	FAM13C
MRPS5	-0.422134	6.68292	-5.17267	7.7565e-07	1.99179e-05	5.50519	4.70076	not-significant
DAAM2	0.571279	3.56177	5.17105	7.81317e-07	2.0041e-05	5.49826	4.69808	not-significant
GPR35	-0.332704	3.89294	-5.17044	7.8347e-07	2.00737e-05	5.49564	4.69737	not-significant
LINC00294	0.391289	4.00718	5.16996	7.85146e-07	2.00784e-05	5.49361	4.69727	not-significant
SPHK1	0.444815	3.2584	5.16989	7.8541e-07	2.00784e-05	5.49329	4.69727	not-significant
ENOX1	0.429329	2.94852	5.16844	7.90557e-07	2.01874e-05	5.48708	4.69492	not-significant
SERPINF1	1.27782	6.59103	5.16717	7.95081e-07	2.02803e-05	5.48165	4.69292	Upregulated	SERPINF1
DIXDC1	1.06588	5.0198	5.16571	8.00291e-07	2.03905e-05	5.47543	4.69057	Upregulated	DIXDC1
SLC25A15	-0.547231	5.56776	-5.16456	8.04467e-07	2.04741e-05	5.47048	4.6888	not-significant
NOP9	-0.221128	4.57187	-5.16285	8.10661e-07	2.05902e-05	5.46318	4.68634	not-significant
FARSA	-0.302766	4.53641	-5.1628	8.1086e-07	2.05902e-05	5.46295	4.68634	not-significant
ADAM33	0.346806	4.10301	5.16256	8.11728e-07	2.05902e-05	5.46193	4.68634	not-significant
PLEKHO1	0.697686	4.79926	5.16204	8.13613e-07	2.06024e-05	5.45972	4.68608	Upregulated	PLEKHO1
ATPIF1	-0.495765	7.42873	-5.16193	8.14013e-07	2.06024e-05	5.45926	4.68608	not-significant
LOC101928717	-0.422988	4.35549	-5.16105	8.17249e-07	2.06607e-05	5.45548	4.68485	not-significant
E2F8	-0.678596	4.98112	-5.16081	8.18121e-07	2.06607e-05	5.45447	4.68485	Downregulated	E2F8
SLC39A13	0.232874	4.42455	5.15891	8.25139e-07	2.0815e-05	5.44634	4.68162	not-significant
MRPS2	-0.424931	4.99571	-5.15839	8.27056e-07	2.08403e-05	5.44413	4.6811	not-significant
NR2F1	0.94058	4.86399	5.15712	8.31802e-07	2.09369e-05	5.43869	4.67909	Upregulated	NR2F1
SLC36A4	0.646332	3.71789	5.15602	8.35901e-07	2.1017e-05	5.43401	4.67743	Upregulated	SLC36A4
PLN	1.90143	5.16163	5.15463	8.41148e-07	2.11257e-05	5.42806	4.67519	Upregulated	PLN
SLC16A1	-0.93406	7.36701	-5.15425	8.4258e-07	2.11384e-05	5.42644	4.67493	Downregulated	SLC16A1
CAPN15	-0.164984	3.21446	-5.14975	8.59765e-07	2.15459e-05	5.40723	4.66664	not-significant
2023-03-01	-0.534242	4.98048	-5.14925	8.61705e-07	2.15709e-05	5.40509	4.66613	not-significant
CC2D1A	-0.236995	3.4483	-5.14796	8.66693e-07	2.16721e-05	5.3996	4.6641	not-significant
HSPBP1	-0.239855	4.36878	-5.14703	8.70354e-07	2.17398e-05	5.39559	4.66274	not-significant
MLX	-0.479598	7.1342	-5.14648	8.72475e-07	2.17691e-05	5.39327	4.66216	not-significant
TMEM43	0.453972	5.80323	5.14425	8.81268e-07	2.19645e-05	5.38373	4.65828	not-significant
KLHDC8B	0.447784	4.72323	5.14316	8.85565e-07	2.20476e-05	5.37911	4.65664	not-significant
AHNAK2	1.2072	4.42077	5.1425	8.88182e-07	2.20887e-05	5.3763	4.65583	Upregulated	AHNAK2
GOLGA8CP	0.226585	4.7793	5.1421	8.89796e-07	2.21048e-05	5.37457	4.65551	not-significant
LMOD1	1.57531	4.60153	5.14167	8.91507e-07	2.21233e-05	5.37274	4.65515	Upregulated	LMOD1
IL11RA	0.387286	3.46738	5.14041	8.96547e-07	2.22243e-05	5.36738	4.65317	not-significant
ADARB1	0.695442	4.12556	5.1376	9.07898e-07	2.24813e-05	5.35541	4.64818	Upregulated	ADARB1
LINC-PINT	0.421466	3.53811	5.13596	9.1463e-07	2.26118e-05	5.34839	4.64567	not-significant
RDH13	-0.389786	4.75869	-5.13583	9.15144e-07	2.26118e-05	5.34785	4.64567	not-significant
PTPLAD1	-0.756828	10.2561	-5.13469	9.19824e-07	2.27029e-05	5.343	4.64392	Downregulated	PTPLAD1
PPARG	-0.961245	5.76077	-5.13139	9.3351e-07	2.30158e-05	5.32895	4.63797	Downregulated	PPARG
C1QBP	-1.04358	9.55053	-5.1302	9.38501e-07	2.3114e-05	5.32388	4.63612	Downregulated	C1QBP
DDT	-0.615247	6.43667	-5.12824	9.46766e-07	2.32705e-05	5.31554	4.6332	Downregulated	DDT
EIF2B5	-0.340987	5.49912	-5.12821	9.46888e-07	2.32705e-05	5.31542	4.6332	not-significant
MMP16	0.691899	3.12408	5.12622	9.55373e-07	2.34538e-05	5.30693	4.62979	Upregulated	MMP16
ELF2	0.25741	5.91933	5.12557	9.58171e-07	2.34665e-05	5.30415	4.62955	not-significant
PDE5A	1.06979	5.66045	5.12554	9.58287e-07	2.34665e-05	5.30404	4.62955	Upregulated	PDE5A
STARD9	0.321486	3.09774	5.12538	9.58968e-07	2.34665e-05	5.30336	4.62955	not-significant
PABPC5	0.146598	1.77059	5.12451	9.62725e-07	2.35333e-05	5.29964	4.62832	not-significant
MGC24103	0.600165	2.54309	5.12328	9.68002e-07	2.3637e-05	5.29445	4.62641	Upregulated	MGC24103
TIMM50	-0.481464	6.20432	-5.12098	9.78035e-07	2.38566e-05	5.28464	4.62239	not-significant
TMTC3	0.421574	5.75778	5.12039	9.80596e-07	2.38935e-05	5.28215	4.62172	not-significant
COL4A4	0.900256	3.14852	5.11907	9.86436e-07	2.40103e-05	5.2765	4.6196	Upregulated	COL4A4
C8orf48	0.219961	2.16132	5.11751	9.93329e-07	2.41524e-05	5.26988	4.61704	not-significant
HAND2-AS1	0.884351	2.58642	5.1171	9.95152e-07	2.4171e-05	5.26814	4.61671	Upregulated	HAND2-AS1
PJA2	0.637754	7.57892	5.11488	1.00504e-06	2.43854e-05	5.25873	4.61287	Upregulated	PJA2
ST6GALNAC6	0.28742	3.47241	5.11405	1.0088e-06	2.44507e-05	5.25518	4.61171	not-significant
GUCY1A2	0.377998	2.92383	5.11345	1.01152e-06	2.44905e-05	5.25263	4.611	not-significant
FARP1	0.549913	4.90144	5.11266	1.01507e-06	2.45505e-05	5.2493	4.60994	not-significant
PDCD2L	-0.521774	5.05561	-5.10831	1.03498e-06	2.50055e-05	5.23083	4.60196	not-significant
WDR47	0.313465	5.00477	5.10687	1.04168e-06	2.5141e-05	5.22468	4.59962	not-significant
QRSL1	-0.488892	5.26039	-5.10443	1.05306e-06	2.53888e-05	5.21436	4.59536	not-significant
MYO1A	-0.77678	4.23587	-5.10298	1.05989e-06	2.55267e-05	5.20821	4.59301	Downregulated	MYO1A
KRT8P11	-0.132906	3.33763	-5.10196	1.06474e-06	2.56165e-05	5.20386	4.59148	not-significant
BOP1	-0.535921	4.53903	-5.10151	1.06688e-06	2.56409e-05	5.20196	4.59107	not-significant
PRELID1	-0.588407	8.73625	-5.09982	1.07493e-06	2.58074e-05	5.19481	4.58826	Downregulated	PRELID1
HTR2A	0.458317	2.91464	5.09921	1.07787e-06	2.58509e-05	5.19221	4.58752	not-significant
KLHL7	0.459805	6.0819	5.09401	1.10316e-06	2.64296e-05	5.17017	4.57791	not-significant
COX10	-0.243365	4.5383	-5.09257	1.11024e-06	2.65713e-05	5.16409	4.57559	not-significant
CACNA2D3	0.423771	2.91359	5.09081	1.11899e-06	2.67528e-05	5.15662	4.57263	not-significant
DNAJB8	-0.0689964	2.33656	-5.08989	1.12357e-06	2.68343e-05	5.15274	4.57131	not-significant
DOCK11	0.793571	5.82581	5.08507	1.14798e-06	2.73886e-05	5.13231	4.56243	Upregulated	DOCK11
NLRP1	0.246426	3.40316	5.08317	1.1577e-06	2.75919e-05	5.12429	4.55922	not-significant
CCDC88C	-0.297292	4.3258	-5.07966	1.17592e-06	2.7997e-05	5.10944	4.55289	not-significant
SKAP2	0.574462	6.85248	5.07905	1.17912e-06	2.80439e-05	5.10686	4.55216	not-significant
EMP3	0.468536	4.09122	5.07853	1.18187e-06	2.8056e-05	5.10465	4.55197	not-significant
ILK	0.441482	5.19013	5.07849	1.18208e-06	2.8056e-05	5.10448	4.55197	not-significant
CRTC3	0.606606	6.26531	5.0774	1.18783e-06	2.81634e-05	5.09986	4.55032	Upregulated	CRTC3
ADCY4	0.2978	3.84676	5.07667	1.19166e-06	2.82249e-05	5.0968	4.54937	not-significant
CCDC69	0.80401	4.26897	5.0749	1.20111e-06	2.84192e-05	5.0893	4.54639	Upregulated	CCDC69
PLXND1	0.434292	5.55736	5.07136	1.22016e-06	2.88402e-05	5.07434	4.54	not-significant
TAC1	1.07925	2.36182	5.07101	1.22203e-06	2.88545e-05	5.07289	4.53979	Upregulated	TAC1
ESRRA	-0.386157	5.31299	-5.06972	1.22907e-06	2.89909e-05	5.06742	4.53774	not-significant
MLLT11	1.03914	4.75203	5.06516	1.25423e-06	2.95539e-05	5.04816	4.52938	Upregulated	MLLT11
ZNF354C	0.339653	3.71039	5.06468	1.25689e-06	2.95859e-05	5.04615	4.52891	not-significant
SLC8A1	0.627819	4.40256	5.05605	1.30597e-06	3.07098e-05	5.00975	4.51272	Upregulated	SLC8A1
TDRP	0.411051	2.86353	5.05537	1.3099e-06	3.07436e-05	5.00689	4.51225	not-significant
FZD4	0.668362	5.05619	5.05534	1.3101e-06	3.07436e-05	5.00675	4.51225	Upregulated	FZD4
RMDN1	-0.507011	6.80888	-5.05489	1.31272e-06	3.07736e-05	5.00485	4.51182	not-significant
SPEM1	-0.0999399	2.50084	-5.05235	1.32757e-06	3.10899e-05	4.99416	4.50738	not-significant
ITIH5	0.782033	4.17934	5.04976	1.34288e-06	3.14163e-05	4.98326	4.50284	Upregulated	ITIH5
DOK6	0.244557	2.26099	5.04713	1.35866e-06	3.17292e-05	4.97216	4.49854	not-significant
HCFC1R1	0.470464	4.52875	5.04707	1.35903e-06	3.17292e-05	4.9719	4.49854	not-significant
NUP88	-0.526782	6.76504	-5.04458	1.37407e-06	3.20476e-05	4.96144	4.4942	not-significant
LDOC1	0.516378	3.77947	5.04406	1.37725e-06	3.20891e-05	4.95925	4.49364	not-significant
GJA1	1.22722	9.29229	5.04357	1.38025e-06	3.21262e-05	4.95718	4.49314	Upregulated	GJA1
KIAA1804	-0.586371	5.50581	-5.04292	1.38421e-06	3.21858e-05	4.95445	4.49234	Downregulated	KIAA1804
CDKL2	0.31902	2.27126	5.04204	1.38965e-06	3.22794e-05	4.95073	4.49107	not-significant
RP11-999E24.3	0.432117	2.32982	5.04137	1.39377e-06	3.23424e-05	4.94791	4.49023	not-significant
HIVEP2	0.417295	5.14706	5.0392	1.40719e-06	3.26207e-05	4.93881	4.48651	not-significant
OGFRL1	0.827219	6.13137	5.03832	1.41268e-06	3.27148e-05	4.93511	4.48526	Upregulated	OGFRL1
GNAI1	0.842618	5.05988	5.03539	1.43114e-06	3.31086e-05	4.92278	4.48006	Upregulated	GNAI1
S1PR1	0.416979	3.97381	5.03443	1.43723e-06	3.32159e-05	4.91875	4.47865	not-significant
IL6	1.72782	5.28704	5.03351	1.44312e-06	3.33184e-05	4.91486	4.47732	Upregulated	IL6
NDUFA10	-0.523842	7.73571	-5.03244	1.44995e-06	3.33954e-05	4.91037	4.47631	not-significant
SORBS1	1.60866	6.79109	5.03243	1.45003e-06	3.33954e-05	4.91032	4.47631	Upregulated	SORBS1
GFOD1	0.513326	4.5044	5.0323	1.45083e-06	3.33954e-05	4.90979	4.47631	not-significant
P4HA3	0.469784	3.21293	5.03	1.46569e-06	3.37035e-05	4.90012	4.47232	not-significant
GEM	1.25448	7.11444	5.02931	1.47012e-06	3.37714e-05	4.89725	4.47145	Upregulated	GEM
PHLDA3	0.399249	3.93325	5.02889	1.47291e-06	3.38015e-05	4.89545	4.47106	not-significant
HDAC1	-0.643953	9.77858	-5.02678	1.48668e-06	3.40834e-05	4.88661	4.46746	Downregulated	HDAC1
PEX26	-0.327628	4.43669	-5.02571	1.49371e-06	3.42104e-05	4.88212	4.46584	not-significant
ARID5A	0.222273	4.02065	5.02434	1.5028e-06	3.43841e-05	4.87636	4.46364	not-significant
DAK	-0.133987	2.6003	-5.02348	1.50852e-06	3.44805e-05	4.87275	4.46243	not-significant
EXOSC4	-0.527973	5.88244	-5.02321	1.51032e-06	3.44835e-05	4.87162	4.46239	not-significant
ZNF471	0.250699	2.10831	5.02293	1.51217e-06	3.44835e-05	4.87046	4.46239	not-significant
CLEC1A	0.292811	2.77011	5.02239	1.51578e-06	3.44835e-05	4.86819	4.46239	not-significant
ZBTB46	0.212171	3.36875	5.02239	1.51581e-06	3.44835e-05	4.86817	4.46239	not-significant
DOK5	0.661626	3.71185	5.02221	1.51703e-06	3.44835e-05	4.86741	4.46239	Upregulated	DOK5
RCBTB2	0.667968	5.74245	5.02211	1.5177e-06	3.44835e-05	4.86699	4.46239	Upregulated	RCBTB2
ASB5	0.937827	2.24214	5.02139	1.52253e-06	3.4559e-05	4.86397	4.46144	Upregulated	ASB5
SEMA4C	0.502912	5.68244	5.01961	1.53452e-06	3.47967e-05	4.85652	4.45846	not-significant
PNMAL1	0.698309	3.05474	5.01622	1.55768e-06	3.52869e-05	4.84229	4.45239	Upregulated	PNMAL1
AK2	-0.589597	7.62132	-5.01535	1.56368e-06	3.53877e-05	4.83864	4.45115	Downregulated	AK2
CNTN1	0.830147	2.8227	5.01363	1.57558e-06	3.56218e-05	4.83144	4.44828	Upregulated	CNTN1
MMRN2	0.510042	3.79981	5.01237	1.58438e-06	3.57854e-05	4.82615	4.44629	not-significant
DSE	0.852421	6.17158	5.01153	1.5902e-06	3.58814e-05	4.82266	4.44513	Upregulated	DSE
FAM13B	0.575003	5.36267	5.01048	1.59758e-06	3.60125e-05	4.81827	4.44355	not-significant
CEACAM19	-0.112762	3.36988	-5.01015	1.59994e-06	3.60301e-05	4.81687	4.44333	not-significant
CREBL2	0.528654	7.70141	5.00908	1.6075e-06	3.61648e-05	4.81239	4.44171	not-significant
GJA4	0.298331	4.06428	5.00839	1.61242e-06	3.62398e-05	4.80949	4.44081	not-significant
SERTAD4-AS1	0.705383	3.49777	5.00686	1.62335e-06	3.64496e-05	4.80307	4.43831	Upregulated	SERTAD4-AS1
ALDH18A1	-0.556847	8.16993	-5.00568	1.63178e-06	3.66032e-05	4.79815	4.43648	not-significant
ATP5G3	-0.777477	12.3177	-5.0054	1.63383e-06	3.66132e-05	4.79695	4.43636	Downregulated	ATP5G3
GPR133	0.703522	2.87361	5.00431	1.6417e-06	3.67535e-05	4.79239	4.4347	Upregulated	GPR133
FEZ2	0.534446	7.64599	5.0039	1.64461e-06	3.67826e-05	4.79071	4.43436	not-significant
C6orf203	-0.444563	5.74416	-5.00296	1.65145e-06	3.68995e-05	4.78677	4.43298	not-significant
MCRS1	-0.173621	3.92873	-5.00195	1.6588e-06	3.70276e-05	4.78255	4.43147	not-significant
DACT1	1.09953	4.84208	5.00076	1.66753e-06	3.71863e-05	4.77756	4.42962	Upregulated	DACT1
SHPK	-0.183521	3.15371	-4.9956	1.70586e-06	3.80041e-05	4.75598	4.42017	not-significant
FRZB	1.48579	5.36638	4.99296	1.72578e-06	3.84103e-05	4.74496	4.41555	Upregulated	FRZB
CEP170	0.706537	6.55156	4.99176	1.73497e-06	3.85707e-05	4.73992	4.41374	Upregulated	CEP170
SHISA4	0.182357	3.17486	4.99158	1.73635e-06	3.85707e-05	4.73916	4.41374	not-significant
LOC441461	0.344502	5.92885	4.98833	1.76132e-06	3.90873e-05	4.7256	4.40796	not-significant
YPEL2	0.506882	6.32404	4.98743	1.7683e-06	3.92041e-05	4.72185	4.40667	not-significant
PRR14L	-0.348227	6.28914	-4.98658	1.77491e-06	3.93126e-05	4.7183	4.40547	not-significant
ZNF521	0.603332	3.5609	4.98596	1.77975e-06	3.93818e-05	4.71572	4.4047	Upregulated	ZNF521
PHLPP1	-0.321993	3.19843	-4.98441	1.79192e-06	3.96127e-05	4.70925	4.40217	not-significant
HSPB7	0.740864	3.03045	4.98373	1.79734e-06	3.96941e-05	4.70638	4.40127	Upregulated	HSPB7
INGX	-0.0717642	2.19246	-4.98104	1.81865e-06	4.0126e-05	4.69519	4.39657	not-significant
PPFIBP1	0.385831	4.9883	4.97986	1.82813e-06	4.02964e-05	4.69025	4.39473	not-significant
ZNF667-AS1	0.644691	3.42084	4.97842	1.83971e-06	4.05126e-05	4.68426	4.39241	Upregulated	ZNF667-AS1
WDR3	-0.488776	6.69773	-4.97354	1.87961e-06	4.13515e-05	4.66388	4.38351	not-significant
ATP5A1	-0.659598	14.3502	-4.97169	1.89492e-06	4.16482e-05	4.65618	4.3804	Downregulated	ATP5A1
ALPK3	0.294521	2.83817	4.9713	1.89812e-06	4.16785e-05	4.65458	4.38009	not-significant
ANGPT2	0.634209	3.83556	4.96268	1.97131e-06	4.32441e-05	4.61867	4.36407	Upregulated	ANGPT2
LTB4R2	-0.0990419	2.83328	-4.96214	1.97597e-06	4.33048e-05	4.61643	4.36346	not-significant
CASK	-0.730524	7.25981	-4.96111	1.98492e-06	4.34592e-05	4.61214	4.36192	Downregulated	CASK
STX18	-0.284791	5.67471	-4.9595	1.99898e-06	4.37202e-05	4.60543	4.35932	not-significant
ANKRD10	0.510351	7.01335	4.95931	2.00066e-06	4.37202e-05	4.60464	4.35932	not-significant
KLF9	0.798225	5.6719	4.95906	2.00286e-06	4.37266e-05	4.60359	4.35925	Upregulated	KLF9
SLC37A1	-0.545862	4.61639	-4.95875	2.00554e-06	4.37434e-05	4.60232	4.35909	not-significant
FGD5	0.472418	4.13398	4.9577	2.01478e-06	4.38968e-05	4.59796	4.35757	not-significant
C3orf70	1.19994	5.00873	4.95752	2.01641e-06	4.38968e-05	4.59719	4.35757	Upregulated	C3orf70
FAXC	0.666494	2.64907	4.95698	2.02116e-06	4.39584e-05	4.59496	4.35696	Upregulated	FAXC
ZNF667	0.261395	2.39835	4.95549	2.03439e-06	4.4204e-05	4.58877	4.35454	not-significant
SRPK1	-0.686728	8.06598	-4.9542	2.04589e-06	4.44116e-05	4.58342	4.3525	Downregulated	SRPK1
ATAD3A	-0.223504	4.62141	-4.95261	2.06022e-06	4.46804e-05	4.57679	4.34988	not-significant
LOC728392	0.632172	3.83886	4.95115	2.07338e-06	4.49233e-05	4.57075	4.34753	Upregulated	LOC728392
DGKH	0.527976	5.07794	4.95026	2.08153e-06	4.50571e-05	4.56703	4.34624	not-significant
CHCHD10	-0.61003	6.6492	-4.9494	2.08937e-06	4.5184e-05	4.56346	4.34502	Downregulated	CHCHD10
COASY	-0.469226	5.39739	-4.94914	2.09175e-06	4.51928e-05	4.56238	4.34493	not-significant
DSTYK	0.26718	3.76057	4.94875	2.09536e-06	4.52282e-05	4.56074	4.34459	not-significant
JPH2	0.610062	3.38673	4.94819	2.10045e-06	4.52952e-05	4.55844	4.34395	Upregulated	JPH2
SSH1	0.354724	4.78953	4.94786	2.10347e-06	4.53026e-05	4.55707	4.34388	not-significant
LHFPL2	0.567893	6.14685	4.94772	2.10475e-06	4.53026e-05	4.5565	4.34388	not-significant
CTDSP2	0.436672	7.00064	4.947	2.11147e-06	4.54045e-05	4.55347	4.3429	not-significant
RNF180	0.399988	2.2707	4.94567	2.1237e-06	4.56247e-05	4.54799	4.3408	not-significant
ESRP2	-0.619302	5.53212	-4.94252	2.1532e-06	4.6215e-05	4.5349	4.33522	Downregulated	ESRP2
FAM83G	-0.21853	4.15991	-4.94101	2.16745e-06	4.64774e-05	4.52864	4.33276	not-significant
PFKL	-0.254836	4.7742	-4.94033	2.17395e-06	4.6573e-05	4.5258	4.33187	not-significant
SDHAP1	-0.531344	8.36375	-4.93837	2.19265e-06	4.68656e-05	4.51767	4.32915	not-significant
CDKL3	0.167531	2.81201	4.93836	2.19272e-06	4.68656e-05	4.51764	4.32915	not-significant
MRPL38	-0.256258	3.78247	-4.93809	2.19533e-06	4.68656e-05	4.51651	4.32915	not-significant
CPNE2	0.398587	4.16403	4.93804	2.1958e-06	4.68656e-05	4.51631	4.32915	not-significant
GHR	0.731249	2.833	4.93666	2.20902e-06	4.71039e-05	4.51061	4.32694	Upregulated	GHR
RSPH1	-0.598878	3.96732	-4.93554	2.21993e-06	4.72924e-05	4.50593	4.32521	Downregulated	RSPH1
ZBTB4	0.636916	6.11378	4.93482	2.22691e-06	4.7397e-05	4.50296	4.32425	Upregulated	ZBTB4
MID2	0.389725	3.95215	4.93434	2.23153e-06	4.74512e-05	4.50099	4.32375	not-significant
MFAP5	1.17941	4.33051	4.93252	2.2494e-06	4.77867e-05	4.49342	4.32069	Upregulated	MFAP5
JMJD1C	0.424795	7.40666	4.9308	2.26638e-06	4.81028e-05	4.48628	4.31783	not-significant
BCL2L14	-0.772632	5.2764	-4.92969	2.2773e-06	4.82262e-05	4.48172	4.31672	Downregulated	BCL2L14
SEC23A	0.588531	8.08999	4.9296	2.27828e-06	4.82262e-05	4.48131	4.31672	Upregulated	SEC23A
PEAK1	0.542004	6.61581	4.92957	2.27852e-06	4.82262e-05	4.48122	4.31672	not-significant
YARS	-0.508946	7.41792	-4.92913	2.28289e-06	4.82741e-05	4.4794	4.31629	not-significant
PSPC1	-0.478169	5.85752	-4.92714	2.3028e-06	4.86502e-05	4.47116	4.31292	not-significant
HRSP12	-0.686197	6.74528	-4.92524	2.32205e-06	4.90115e-05	4.46326	4.3097	Downregulated	HRSP12
ITGAV	0.818795	10.2721	4.92475	2.32693e-06	4.90693e-05	4.46127	4.30919	Upregulated	ITGAV
POLR1B	-0.525302	6.10052	-4.92383	2.33632e-06	4.92219e-05	4.45745	4.30784	not-significant
PANX1	0.571861	5.92348	4.92349	2.3398e-06	4.92499e-05	4.45603	4.30759	not-significant
CHAC2	-0.65074	5.06331	-4.92293	2.34547e-06	4.92922e-05	4.45374	4.30722	Downregulated	CHAC2
FEM1B	0.421009	5.88455	4.92287	2.34612e-06	4.92922e-05	4.45347	4.30722	not-significant
LOC100131170	-0.0817839	2.492	-4.91235	2.45622e-06	5.15344e-05	4.40996	4.2879	not-significant
SLC25A39	-0.379509	4.84228	-4.91224	2.45735e-06	5.15344e-05	4.40953	4.2879	not-significant
TCF4	1.02651	8.4425	4.91119	2.46865e-06	5.1724e-05	4.40518	4.28631	Upregulated	TCF4
AMIGO2	1.08982	6.00286	4.91002	2.48128e-06	5.19411e-05	4.40034	4.28449	Upregulated	AMIGO2
LOC283075	0.238756	2.11596	4.90973	2.48438e-06	5.19447e-05	4.39915	4.28446	not-significant
DYNC1LI2	0.62005	10.1256	4.90958	2.48599e-06	5.19447e-05	4.39854	4.28446	Upregulated	DYNC1LI2
PCAT19	0.310003	3.17096	4.9093	2.489e-06	5.19601e-05	4.39739	4.28433	not-significant
ANKRD35	0.526561	3.75165	4.90765	2.507e-06	5.22881e-05	4.39055	4.2816	not-significant
POLR1A	-0.21581	3.81985	-4.90372	2.55024e-06	5.31416e-05	4.37433	4.27457	not-significant
KLF8	0.167959	2.21365	4.90272	2.5613e-06	5.32655e-05	4.37023	4.27355	not-significant
MAGEH1	0.671058	5.2775	4.90264	2.56227e-06	5.32655e-05	4.36987	4.27355	Upregulated	MAGEH1
CPEB1	0.25836	2.67916	4.90256	2.56317e-06	5.32655e-05	4.36954	4.27355	not-significant
LBX1	-0.0889513	2.39376	-4.90211	2.56813e-06	5.33203e-05	4.3677	4.27311	not-significant
C14orf132	1.13915	4.38837	4.90157	2.57422e-06	5.3378e-05	4.36546	4.27264	Upregulated	C14orf132
C5orf24	0.493517	8.69864	4.90145	2.57558e-06	5.3378e-05	4.36495	4.27264	not-significant
LOC100996758	-0.0706013	2.28115	-4.90021	2.58947e-06	5.36173e-05	4.35985	4.2707	not-significant
MCM4	-0.744109	5.94353	-4.8989	2.6043e-06	5.38756e-05	4.35444	4.26861	Downregulated	MCM4
ABCA6	0.343825	2.43823	4.89703	2.62556e-06	5.42662e-05	4.34673	4.26547	not-significant
PLCB3	-0.261052	4.29847	-4.89628	2.63404e-06	5.43924e-05	4.34367	4.26446	not-significant
ADAT3	-0.152904	4.05908	-4.89605	2.63674e-06	5.43991e-05	4.34269	4.26441	not-significant
NOTCH4	0.206149	3.52106	4.89571	2.64062e-06	5.44301e-05	4.3413	4.26416	not-significant
PGM5	1.63172	4.42411	4.89365	2.66435e-06	5.48697e-05	4.33282	4.26067	Upregulated	PGM5
CAMSAP3	-0.178963	3.37833	-4.8924	2.67891e-06	5.512e-05	4.32765	4.25869	not-significant
OGFOD2	-0.16062	4.13955	-4.88985	2.70872e-06	5.56266e-05	4.31715	4.25472	not-significant
EIF3J-AS1	0.264554	3.41469	4.88967	2.71079e-06	5.56266e-05	4.31643	4.25472	not-significant
FAM171B	0.720798	4.58021	4.88967	2.71082e-06	5.56266e-05	4.31641	4.25472	Upregulated	FAM171B
THBD	0.922749	5.37698	4.8891	2.71757e-06	5.56966e-05	4.31406	4.25417	Upregulated	THBD
NRXN3	1.60499	4.27105	4.88891	2.71977e-06	5.56966e-05	4.31329	4.25417	Upregulated	NRXN3
FEM1A	-0.203896	4.582	-4.88876	2.72154e-06	5.56966e-05	4.31267	4.25417	not-significant
KAL1	0.85839	4.50171	4.88498	2.76653e-06	5.65668e-05	4.29712	4.24744	Upregulated	KAL1
GOT1	-0.557485	5.74068	-4.88396	2.77888e-06	5.67685e-05	4.2929	4.24589	not-significant
CPED1	1.41687	5.73561	4.88371	2.78191e-06	5.67797e-05	4.29187	4.24581	Upregulated	CPED1
ACAD11	0.321527	3.71973	4.88263	2.79492e-06	5.69944e-05	4.28744	4.24417	not-significant
NDUFV1	-0.594664	7.20718	-4.88099	2.81485e-06	5.73498e-05	4.2807	4.24147	Downregulated	NDUFV1
AFAP1L2	0.388801	3.29198	4.8795	2.83309e-06	5.767e-05	4.27458	4.23905	not-significant
IMMT	-0.392391	8.01764	-4.87875	2.84241e-06	5.78083e-05	4.27146	4.23801	not-significant
UHRF1BP1L	0.269819	4.5165	4.87784	2.85365e-06	5.79854e-05	4.26772	4.23668	not-significant
IMPDH2	-0.771938	9.89826	-4.87663	2.86863e-06	5.82013e-05	4.26276	4.23507	Downregulated	IMPDH2
GYG1	0.685656	8.54293	4.87657	2.86937e-06	5.82013e-05	4.26251	4.23507	Upregulated	GYG1
CDX4	-0.095497	2.8127	-4.87572	2.87998e-06	5.83649e-05	4.25901	4.23385	not-significant
FAM126A	0.756547	6.01628	4.87517	2.88688e-06	5.8453e-05	4.25674	4.23319	Upregulated	FAM126A
CBX6	0.646554	5.31392	4.87424	2.8985e-06	5.86363e-05	4.25293	4.23183	Upregulated	CBX6
SLC35A4	-0.224858	4.65338	-4.87379	2.90409e-06	5.86974e-05	4.25111	4.23138	not-significant
ZBTB47	0.286149	4.06353	4.87357	2.90692e-06	5.87028e-05	4.25018	4.23134	not-significant
TRAF5	0.566046	5.413	4.87208	2.92573e-06	5.90306e-05	4.24407	4.22892	not-significant
MIR6789	-0.36639	5.74355	-4.87056	2.94508e-06	5.93686e-05	4.23782	4.22644	not-significant
FLJ20712	-0.0778946	2.25288	-4.86958	2.95756e-06	5.95678e-05	4.23381	4.22499	not-significant
GPR128	-1.43693	4.36788	-4.86914	2.96319e-06	5.96286e-05	4.23201	4.22455	Downregulated	GPR128
SHANK3	0.306704	2.94273	4.86513	3.01509e-06	6.06197e-05	4.21554	4.21739	not-significant
SFXN1	-0.479397	5.74353	-4.86492	3.01791e-06	6.06231e-05	4.21466	4.21736	not-significant
CSNK2B	-0.462239	7.54216	-4.86454	3.02283e-06	6.06687e-05	4.21311	4.21704	not-significant
TMEM33	-0.4002	7.19386	-4.86358	3.03544e-06	6.08683e-05	4.20917	4.21561	not-significant
PHF1	0.382667	6.17606	4.86294	3.04384e-06	6.09835e-05	4.20654	4.21479	not-significant
XAGE-4	-0.210277	3.43678	-4.8622	3.0536e-06	6.10653e-05	4.20351	4.21421	not-significant
CRYBG3	0.49832	5.03675	4.86205	3.05555e-06	6.10653e-05	4.2029	4.21421	not-significant
ARL3	0.41029	6.0886	4.86202	3.05593e-06	6.10653e-05	4.20279	4.21421	not-significant
ABCA1	0.542758	6.28297	4.85779	3.11238e-06	6.2139e-05	4.18543	4.20664	not-significant
TSPAN9	0.195836	4.34539	4.85509	3.14897e-06	6.27797e-05	4.17435	4.20218	not-significant
SECISBP2L	0.348602	5.43007	4.85502	3.14996e-06	6.27797e-05	4.17406	4.20218	not-significant
TMX4	0.761984	7.198	4.85377	3.16694e-06	6.30632e-05	4.16896	4.20022	Upregulated	TMX4
PID1	0.802625	4.23146	4.85237	3.18618e-06	6.33463e-05	4.16322	4.19828	Upregulated	PID1
CDO1	0.624899	2.68619	4.85233	3.1867e-06	6.33463e-05	4.16307	4.19828	Upregulated	CDO1
DRG2	-0.179807	3.7666	-4.85092	3.20626e-06	6.36798e-05	4.15727	4.196	not-significant
RASA2	0.34777	6.63129	4.85071	3.20917e-06	6.36824e-05	4.15641	4.19598	not-significant
TCEANC2	-0.129721	3.18778	-4.84718	3.25839e-06	6.46031e-05	4.14198	4.18975	not-significant
BAK1	-0.332506	4.78149	-4.84521	3.28634e-06	6.51007e-05	4.13388	4.18641	not-significant
HIC1	0.197416	2.8709	4.84493	3.29021e-06	6.51211e-05	4.13277	4.18628	not-significant
LOC389906	-0.248616	3.45128	-4.8447	3.29357e-06	6.51313e-05	4.1318	4.18621	not-significant
EDN2	-0.117878	2.93891	-4.84272	3.32177e-06	6.56063e-05	4.12372	4.18305	not-significant
TENC1	0.318411	3.46138	4.84261	3.32333e-06	6.56063e-05	4.12327	4.18305	not-significant
SYNE1	0.722845	4.45954	4.84213	3.33023e-06	6.5686e-05	4.12131	4.18253	Upregulated	SYNE1
BEX4	0.872199	4.76289	4.84071	3.35077e-06	6.60341e-05	4.11548	4.18023	Upregulated	BEX4
STRN3	0.294588	5.98736	4.84032	3.35642e-06	6.60504e-05	4.11388	4.18012	not-significant
GLB1L2	-0.330715	4.4424	-4.84025	3.35737e-06	6.60504e-05	4.11361	4.18012	not-significant
LOXL2	0.703171	5.05652	4.8397	3.36536e-06	6.6111e-05	4.11136	4.17973	Upregulated	LOXL2
ENPEP	0.658956	3.66147	4.83964	3.36623e-06	6.6111e-05	4.11112	4.17973	Upregulated	ENPEP
ESCO2	-0.477767	3.66193	-4.83862	3.38107e-06	6.63455e-05	4.10695	4.17819	not-significant
MRM1	-0.148885	3.36274	-4.8372	3.40188e-06	6.66966e-05	4.10113	4.1759	not-significant
RABGGTA	-0.210654	3.60101	-4.83604	3.41886e-06	6.69723e-05	4.09641	4.17411	not-significant
ARPC5L	-0.48145	8.61655	-4.83115	3.49169e-06	6.83403e-05	4.07644	4.16532	not-significant
F8	0.63723	4.23988	4.83023	3.50564e-06	6.85423e-05	4.07266	4.16404	Upregulated	F8
GPI	-0.69634	7.30575	-4.83007	3.508e-06	6.85423e-05	4.07202	4.16404	Downregulated	GPI
YTHDF2	-0.344926	8.22227	-4.8295	3.5166e-06	6.86516e-05	4.0697	4.16335	not-significant
ESYT2	0.546603	7.09023	4.82626	3.56598e-06	6.95564e-05	4.05649	4.15766	not-significant
LOC101927027	0.316428	3.12874	4.82585	3.5723e-06	6.96203e-05	4.05481	4.15726	not-significant
PI15	1.80242	4.79478	4.82411	3.5992e-06	7.00849e-05	4.0477	4.15438	Upregulated	PI15
BBX	0.40621	6.20434	4.82348	3.60898e-06	7.02155e-05	4.04513	4.15357	not-significant
A2M	1.29727	10.4226	4.81689	3.71276e-06	7.21733e-05	4.01827	4.14162	Upregulated	A2M
TMEM45B	-1.24588	7.33999	-4.81587	3.72917e-06	7.24307e-05	4.01409	4.14008	Downregulated	TMEM45B
PHTF2	0.527047	6.17218	4.8152	3.73987e-06	7.25431e-05	4.01137	4.1394	not-significant
TRPS1	0.578677	4.56791	4.81511	3.74129e-06	7.25431e-05	4.01101	4.1394	not-significant
HES4	0.345897	3.26594	4.81446	3.75173e-06	7.26447e-05	4.00837	4.1388	not-significant
SMTN	0.770694	3.85521	4.81439	3.75289e-06	7.26447e-05	4.00808	4.1388	Upregulated	SMTN
PTGIS	1.35294	5.00302	4.81339	3.76912e-06	7.28973e-05	4.00399	4.13729	Upregulated	PTGIS
CTNNAP1	-0.0768072	2.38359	-4.81292	3.77672e-06	7.29826e-05	4.00208	4.13678	not-significant
C12orf57	0.76052	9.07868	4.81181	3.79481e-06	7.32702e-05	3.99756	4.13507	Upregulated	C12orf57
ALG3	-0.266929	4.33362	-4.81048	3.81653e-06	7.36275e-05	3.99215	4.13296	not-significant
SARDH	-0.087861	3.04454	-4.80993	3.82548e-06	7.3721e-05	3.98993	4.13241	not-significant
PCDHB4	0.343863	2.69688	4.80979	3.82782e-06	7.3721e-05	3.98935	4.13241	not-significant
FGFR1OP2	0.412252	7.162	4.80849	3.84927e-06	7.40718e-05	3.98406	4.13035	not-significant
TIE1	0.333085	2.79344	4.8076	3.86402e-06	7.42931e-05	3.98043	4.12905	not-significant
AHCY	-0.782442	8.60689	-4.80662	3.88029e-06	7.45433e-05	3.97645	4.12759	Downregulated	AHCY
TOR1AIP1	0.633978	8.38388	4.80601	3.8905e-06	7.46767e-05	3.97396	4.12681	Upregulated	TOR1AIP1
BPGM	0.385808	5.08576	4.80561	3.89713e-06	7.47353e-05	3.97235	4.12647	not-significant
AMD1	-0.412026	8.00166	-4.80544	3.90008e-06	7.47353e-05	3.97163	4.12647	not-significant
HEY1	0.648227	5.00341	4.805	3.90742e-06	7.48133e-05	3.96985	4.12602	Upregulated	HEY1
CCDC105	-0.112148	2.80515	-4.80399	3.92444e-06	7.50762e-05	3.96574	4.1245	not-significant
PAM	0.982498	9.20427	4.80282	3.94411e-06	7.53895e-05	3.961	4.12269	Upregulated	PAM
EBF1	0.792348	4.8959	4.80202	3.95779e-06	7.55878e-05	3.95772	4.12155	Upregulated	EBF1
DEGS1	0.720595	8.00625	4.79905	4.00857e-06	7.64615e-05	3.94564	4.11656	Upregulated	DEGS1
KIAA0355	0.326891	4.71453	4.79886	4.01174e-06	7.64615e-05	3.94489	4.11656	not-significant
BCHE	0.893967	2.6852	4.79876	4.01356e-06	7.64615e-05	3.94446	4.11656	Upregulated	BCHE
HOTAIRM1	0.595399	4.21615	4.79784	4.02942e-06	7.66998e-05	3.94073	4.11521	Upregulated	HOTAIRM1
SGPP1	0.630037	6.13544	4.7973	4.03879e-06	7.68142e-05	3.93853	4.11456	Upregulated	SGPP1
SACS	0.664809	4.70656	4.79698	4.04428e-06	7.68547e-05	3.93724	4.11433	Upregulated	SACS
FOXQ1	-1.59515	9.99517	-4.79675	4.04831e-06	7.68674e-05	3.9363	4.11426	Downregulated	FOXQ1
ZNF837	-0.0940314	2.66808	-4.79454	4.08676e-06	7.75333e-05	3.92734	4.11051	not-significant
AGTR1	0.843558	2.54313	4.79248	4.12301e-06	7.81561e-05	3.91898	4.10704	Upregulated	AGTR1
PGAM5	-0.256452	3.1208	-4.79168	4.13718e-06	7.83599e-05	3.91573	4.10591	not-significant
MYO5B	-1.17347	8.38064	-4.78955	4.1752e-06	7.8955e-05	3.90707	4.10262	Downregulated	MYO5B
COA7	-0.426575	5.28888	-4.78953	4.17551e-06	7.8955e-05	3.907	4.10262	not-significant
RRAGB	0.286001	3.26568	4.78785	4.20567e-06	7.94597e-05	3.90018	4.09985	not-significant
LOC390705	-0.115175	3.64572	-4.78738	4.21407e-06	7.95527e-05	3.89829	4.09935	not-significant
ZNF677	0.526878	3.09303	4.78711	4.21896e-06	7.95794e-05	3.89719	4.0992	not-significant
IDS	0.741771	7.70891	4.78637	4.23243e-06	7.97678e-05	3.89417	4.09817	Upregulated	IDS
HABP4	0.290558	3.76145	4.78597	4.2396e-06	7.98371e-05	3.89257	4.0978	not-significant
C20orf194	0.624065	5.02765	4.78231	4.30657e-06	8.10315e-05	3.87773	4.09135	Upregulated	C20orf194
DTNA	0.714258	3.72335	4.78108	4.32942e-06	8.13944e-05	3.87272	4.08941	Upregulated	DTNA
CBR3	0.565014	4.47173	4.78056	4.33894e-06	8.15066e-05	3.87063	4.08881	not-significant
SOX9	-0.839286	7.25996	-4.77915	4.36528e-06	8.19238e-05	3.8649	4.08659	Downregulated	SOX9
CPZ	0.331086	3.55406	4.77899	4.36831e-06	8.19238e-05	3.86424	4.08659	not-significant
FAM71C	-0.0750651	2.15299	-4.77667	4.41189e-06	8.26733e-05	3.85485	4.08263	not-significant
HGH1	-0.281957	4.14141	-4.7748	4.44729e-06	8.32685e-05	3.84728	4.07952	not-significant
RAB32	0.576588	5.91263	4.77459	4.45132e-06	8.32758e-05	3.84642	4.07948	not-significant
OR2W1	-0.053011	1.8218	-4.77369	4.46838e-06	8.34586e-05	3.8428	4.07853	not-significant
MCAT	-0.302555	4.65194	-4.77369	4.46839e-06	8.34586e-05	3.8428	4.07853	not-significant
C14orf28	0.411719	3.79356	4.7732	4.47789e-06	8.35679e-05	3.84078	4.07796	not-significant
DCLK1	1.03205	3.60144	4.77275	4.48648e-06	8.36508e-05	3.83897	4.07753	Upregulated	DCLK1
LOC100506844	0.515979	3.64593	4.77258	4.48965e-06	8.36508e-05	3.8383	4.07753	not-significant
AC018755.16	-0.132861	3.19542	-4.77219	4.49719e-06	8.36535e-05	3.83671	4.07752	not-significant
DMD	1.10101	4.9208	4.77205	4.49982e-06	8.36535e-05	3.83616	4.07752	Upregulated	DMD
CD63	0.56954	13.9907	4.772	4.50076e-06	8.36535e-05	3.83596	4.07752	not-significant
RCE1	-0.149098	3.54407	-4.76948	4.54955e-06	8.44917e-05	3.82575	4.07319	not-significant
ERCC2	-0.148027	3.7536	-4.76902	4.55848e-06	8.45888e-05	3.8239	4.07269	not-significant
KLHL1	-0.0682966	2.41036	-4.76823	4.57387e-06	8.48057e-05	3.8207	4.07157	not-significant
ADCY2	0.571236	3.42276	4.76376	4.66215e-06	8.63724e-05	3.8026	4.06363	not-significant
GSTZ1	-0.406155	4.63699	-4.76229	4.69155e-06	8.68468e-05	3.79665	4.06125	not-significant
ACAD10	-0.139422	3.46073	-4.76069	4.72352e-06	8.73679e-05	3.79022	4.05865	not-significant
SLC15A4	0.36963	5.7195	4.75937	4.75033e-06	8.77929e-05	3.78486	4.05654	not-significant
CYBRD1	1.42013	7.33894	4.75888	4.76025e-06	8.79051e-05	3.78289	4.05599	Upregulated	CYBRD1
PDGFB	0.21713	3.75031	4.75816	4.77482e-06	8.81032e-05	3.77999	4.05501	not-significant
BBS9	0.198647	3.54442	4.75778	4.78259e-06	8.81754e-05	3.77846	4.05465	not-significant
MYOCD	1.03531	4.07577	4.75626	4.81377e-06	8.86788e-05	3.7723	4.05218	Upregulated	MYOCD
AGO4	0.407412	5.44657	4.75417	4.85684e-06	8.93669e-05	3.76387	4.04882	not-significant
P2RY11	-0.107067	2.73523	-4.75407	4.85893e-06	8.93669e-05	3.76346	4.04882	not-significant
PLAC9	0.74761	3.65376	4.75274	4.88649e-06	8.98016e-05	3.75811	4.04672	Upregulated	PLAC9
VIP	1.04764	2.46989	4.75131	4.9164e-06	9.02787e-05	3.75233	4.04441	Upregulated	VIP
CCSER2	0.578218	5.65727	4.74928	4.95921e-06	9.09917e-05	3.74413	4.041	not-significant
FAM110B	0.364218	3.17896	4.74505	5.04936e-06	9.2557e-05	3.72707	4.03359	not-significant
PGR	0.481807	2.6415	4.7449	5.05261e-06	9.2557e-05	3.72646	4.03359	not-significant
HOXA5	0.835789	4.39113	4.74431	5.0653e-06	9.27152e-05	3.72409	4.03285	Upregulated	HOXA5
GSTO2	-0.661961	6.06526	-4.74141	5.12816e-06	9.37909e-05	3.71242	4.02784	Downregulated	GSTO2
COX6B1	-0.534602	10.5907	-4.74044	5.14951e-06	9.41061e-05	3.70848	4.02638	not-significant
HSD17B8	-0.396248	5.21046	-4.73975	5.16466e-06	9.43076e-05	3.7057	4.02545	not-significant
SLC25A30	0.309783	4.51434	4.73783	5.20704e-06	9.50056e-05	3.69797	4.02225	not-significant
PHC1	0.429588	4.00536	4.73743	5.21572e-06	9.50883e-05	3.69639	4.02187	not-significant
FARSB	-0.438561	6.70314	-4.73615	5.24426e-06	9.55323e-05	3.69123	4.01985	not-significant
TRPC6	0.281838	2.56971	4.73498	5.27053e-06	9.59346e-05	3.6865	4.01802	not-significant
LPAR1	0.671318	4.70443	4.73355	5.30258e-06	9.64017e-05	3.68076	4.01592	Upregulated	LPAR1
CHAD	-0.0820193	2.26926	-4.73346	5.30462e-06	9.64017e-05	3.6804	4.01592	not-significant
C10orf10	0.7352	5.34757	4.73298	5.31537e-06	9.65203e-05	3.67848	4.01538	Upregulated	C10orf10
NFIC	0.592935	6.23261	4.73274	5.32099e-06	9.65457e-05	3.67748	4.01527	Upregulated	NFIC
LOC441052	-0.0799903	2.08211	-4.73086	5.36351e-06	9.72402e-05	3.66995	4.01215	not-significant
TTLL7	0.483108	3.12789	4.73016	5.37951e-06	9.74531e-05	3.66713	4.0112	not-significant
CEBPB	1.02918	10.4463	4.72978	5.38822e-06	9.75246e-05	3.6656	4.01089	Upregulated	CEBPB
UQCR10	-0.616512	11.5704	-4.72962	5.39198e-06	9.75246e-05	3.66494	4.01089	Downregulated	UQCR10
CDT1	-0.672672	4.60887	-4.72889	5.40868e-06	9.77321e-05	3.66201	4.00996	Downregulated	CDT1
CHST1	0.25498	3.48848	4.72867	5.41385e-06	9.77321e-05	3.66111	4.00996	not-significant
MECR	-0.205721	3.89566	-4.72856	5.41627e-06	9.77321e-05	3.66069	4.00996	not-significant
SLC7A2	1.03152	4.32802	4.72774	5.43521e-06	9.79965e-05	3.65738	4.00879	Upregulated	SLC7A2
CACNA1C	0.278469	2.72927	4.72659	5.46176e-06	9.83978e-05	3.65277	4.00701	not-significant
TGM6	-0.109354	2.97938	-4.72613	5.47237e-06	9.85113e-05	3.65093	4.00651	not-significant
SMAD5	0.44717	6.83746	4.72455	5.50941e-06	9.91001e-05	3.64455	4.00393	not-significant
CCDC92	0.434207	5.03121	4.72432	5.51474e-06	9.9118e-05	3.64364	4.00385	not-significant
BMPR1B	0.790827	2.93578	4.72378	5.52747e-06	9.92688e-05	3.64145	4.00319	Upregulated	BMPR1B
ZNF319	0.19975	3.78534	4.72315	5.5422e-06	9.94552e-05	3.63894	4.00237	not-significant
MKX	0.49222	2.39207	4.72174	5.57535e-06	9.99719e-05	3.63329	4.00012	not-significant
ROCK1	0.432933	8.43322	4.72097	5.59368e-06	0.000100171	3.63019	3.99926	not-significant
LAMB1	0.664202	7.50308	4.72091	5.5952e-06	0.000100171	3.62993	3.99926	Upregulated	LAMB1
MAPK4	-0.078078	2.55766	-4.71675	5.69475e-06	0.00010179	3.61324	3.9923	not-significant
TMEM119	0.399347	2.83762	4.71664	5.69755e-06	0.00010179	3.61278	3.9923	not-significant
ADAM19	0.385824	3.54295	4.71653	5.70021e-06	0.00010179	3.61234	3.9923	not-significant
NATD1	0.22301	3.44806	4.71639	5.70342e-06	0.00010179	3.61181	3.9923	not-significant
EPAS1	0.876041	10.5377	4.71605	5.71184e-06	0.000101836	3.61041	3.9921	Upregulated	EPAS1
FBLN1	1.60276	5.98185	4.71592	5.71492e-06	0.000101836	3.6099	3.9921	Upregulated	FBLN1
EIF6	-0.628563	7.92835	-4.71484	5.74112e-06	0.000102179	3.60557	3.99064	Downregulated	EIF6
PHB	-0.551929	7.62888	-4.71476	5.74309e-06	0.000102179	3.60525	3.99064	not-significant
MAP2	0.784482	3.81722	4.71351	5.77349e-06	0.00010264	3.60025	3.98868	Upregulated	MAP2
SH3BGRL	1.15747	10.559	4.71291	5.78832e-06	0.000102824	3.59782	3.98791	Upregulated	SH3BGRL
SSRP1	-0.395884	6.39952	-4.71186	5.81407e-06	0.000103201	3.59363	3.98632	not-significant
MON1A	-0.173107	3.68831	-4.71036	5.85111e-06	0.000103778	3.58762	3.9839	not-significant
BNIP3	1.16485	5.70838	4.70944	5.87413e-06	0.000104086	3.5839	3.98261	Upregulated	BNIP3
FAM229B	0.629215	3.95539	4.7093	5.87756e-06	0.000104086	3.58335	3.98261	Upregulated	FAM229B
LSM2	-0.364867	5.47294	-4.70858	5.8955e-06	0.000104323	3.58047	3.98162	not-significant
HAAO	-0.148314	3.77825	-4.70722	5.92963e-06	0.000104845	3.57501	3.97945	not-significant
ATL1	0.473791	4.14312	4.70662	5.94474e-06	0.000105031	3.5726	3.97868	not-significant
BRMS1	-0.335778	5.07926	-4.7058	5.96531e-06	0.000105313	3.56933	3.97752	not-significant
CEND1	-0.104168	3.82059	-4.70527	5.97883e-06	0.000105471	3.56719	3.97687	not-significant
KIAA1377	0.437177	2.7987	4.70367	6.01949e-06	0.000106106	3.56078	3.97426	not-significant
CST13P	-0.0609352	1.85966	-4.70276	6.04271e-06	0.000106434	3.55714	3.97292	not-significant
IL4R	0.437115	5.97735	4.70204	6.06119e-06	0.000106677	3.55425	3.97193	not-significant
CHMP1A	-0.254687	5.39023	-4.69959	6.12437e-06	0.000107706	3.54444	3.96776	not-significant
IL17B	0.112592	2.55035	4.69901	6.13926e-06	0.000107885	3.54214	3.96704	not-significant
GNG2	0.745761	6.17461	4.69865	6.14883e-06	0.00010797	3.54067	3.9667	Upregulated	GNG2
DPH2	-0.277428	4.45831	-4.69757	6.17692e-06	0.00010838	3.53636	3.96505	not-significant
TSEN54	-0.305964	5.65121	-4.6962	6.21281e-06	0.000108927	3.53088	3.96287	not-significant
ERMP1	-0.635937	6.41418	-4.69458	6.25554e-06	0.000109592	3.52439	3.96022	Downregulated	ERMP1
C1QTNF9B-AS1	-0.198389	2.82765	-4.69379	6.2764e-06	0.00010983	3.52124	3.95928	not-significant
WDR4	-0.561279	4.9574	-4.6937	6.27873e-06	0.00010983	3.52089	3.95928	not-significant
GRPEL1	-0.443322	6.24738	-4.69329	6.28972e-06	0.000109938	3.51924	3.95885	not-significant
CCDC125	-0.262152	3.37668	-4.69269	6.30564e-06	0.000110132	3.51685	3.95809	not-significant
TMEM147	-0.511557	8.40517	-4.69187	6.32765e-06	0.000110432	3.51355	3.9569	not-significant
HS3ST3A1	0.391708	2.69026	4.68908	6.40265e-06	0.000111551	3.50241	3.95253	not-significant
SFT2D1	-0.598401	8.91475	-4.68899	6.40514e-06	0.000111551	3.50204	3.95253	Downregulated	SFT2D1
OPTC	-0.087941	2.35643	-4.68894	6.40639e-06	0.000111551	3.50186	3.95253	not-significant
OLFML2A	0.50559	4.38639	4.68654	6.47176e-06	0.000112604	3.49225	3.94845	not-significant
KCNN2	0.415602	2.63221	4.6848	6.51941e-06	0.000113346	3.48532	3.94559	not-significant
EPDR1	0.792473	4.92265	4.68311	6.56626e-06	0.000114074	3.47854	3.94281	Upregulated	EPDR1
DNAJC13	0.258252	6.06181	4.6816	6.60816e-06	0.000114624	3.47253	3.94072	not-significant
AL928742.12	-0.108416	3.03777	-4.68157	6.60897e-06	0.000114624	3.47241	3.94072	not-significant
MRPL16	-0.380965	6.96871	-4.68143	6.61294e-06	0.000114624	3.47185	3.94072	not-significant
SRPX2	0.57279	3.60132	4.68078	6.63111e-06	0.000114852	3.46925	3.93986	not-significant
PRM2	-0.0595383	1.95793	-4.68016	6.64836e-06	0.000115064	3.46679	3.93906	not-significant
CYTH3	0.487135	4.86485	4.67953	6.66607e-06	0.000115283	3.46428	3.93823	not-significant
RP3-368A4.6	0.352061	3.03984	4.67891	6.68367e-06	0.0001155	3.46178	3.93742	not-significant
DCDC2B	-0.0799654	3.16363	-4.67775	6.7165e-06	0.00011598	3.45715	3.93562	not-significant
DDC	-1.34	6.53361	-4.67741	6.72603e-06	0.000116057	3.45581	3.93533	Downregulated	DDC
SNORA29	-0.619513	9.48945	-4.67595	6.76752e-06	0.000116685	3.45	3.93299	Downregulated	SNORA29
PDE1A	0.736864	3.56469	4.67374	6.83112e-06	0.000117693	3.44115	3.92925	Upregulated	PDE1A
ARRDC3	0.638514	6.78165	4.67217	6.87626e-06	0.000118381	3.43492	3.92672	Upregulated	ARRDC3
METTL22	0.252426	4.10964	4.67113	6.90667e-06	0.000118771	3.43075	3.92529	not-significant
ARL8B	0.364554	9.72513	4.67092	6.91285e-06	0.000118771	3.42991	3.92529	not-significant
DPAGT1	-0.422557	5.32884	-4.67086	6.91446e-06	0.000118771	3.42969	3.92529	not-significant
NNMT	0.297874	2.72702	4.6705	6.92484e-06	0.000118852	3.42827	3.92499	not-significant
SPHK2	-0.271427	4.01472	-4.67028	6.93147e-06	0.000118852	3.42736	3.92499	not-significant
LINC00167	-0.0670508	1.95496	-4.67016	6.93479e-06	0.000118852	3.42691	3.92499	not-significant
PRELP	0.674946	3.96626	4.66679	7.03416e-06	0.000120465	3.41346	3.91914	Upregulated	PRELP
ELMO2	0.310153	4.89424	4.66631	7.04842e-06	0.000120619	3.41154	3.91858	not-significant
FAM71E2	-0.0780891	2.70944	-4.66144	7.19428e-06	0.000122952	3.39218	3.91027	not-significant
ALG6	-0.412916	6.09933	-4.6614	7.19547e-06	0.000122952	3.39202	3.91027	not-significant
PALD1	0.546591	4.28976	4.66119	7.20187e-06	0.000122969	3.39118	3.9102	not-significant
STXBP2	-0.137365	3.49015	-4.66061	7.21961e-06	0.00012318	3.38885	3.90946	not-significant
CYP4F12	-0.456739	3.87796	-4.65933	7.25866e-06	0.000123754	3.38376	3.90744	not-significant
HNRNPA3P1	-0.0501656	1.79439	-4.65906	7.26682e-06	0.000123801	3.38269	3.90728	not-significant
LOC101927752	0.289036	3.99847	4.65643	7.34763e-06	0.000125071	3.37224	3.90284	not-significant
CASC15	0.160345	3.32449	4.65628	7.35229e-06	0.000125071	3.37164	3.90284	not-significant
PPAP2B	0.56345	6.20594	4.65525	7.38436e-06	0.000125523	3.36752	3.90128	not-significant
CYS1	0.662073	2.92804	4.6538	7.42923e-06	0.000126192	3.3618	3.89897	Upregulated	CYS1
CTSL	0.983852	8.33198	4.65302	7.45379e-06	0.000126515	3.35868	3.89786	Upregulated	CTSL
ITPA	-0.436066	7.55466	-4.65192	7.48837e-06	0.000127008	3.3543	3.89617	not-significant
ZFAND5	0.413815	10.0846	4.65073	7.52578e-06	0.000127548	3.34959	3.89433	not-significant
MRPL52	-0.445824	7.69495	-4.65029	7.53995e-06	0.000127694	3.34781	3.89383	not-significant
2023-09-02	0.448947	11.9532	4.64908	7.57829e-06	0.000128248	3.34302	3.89195	not-significant
PCCB	-0.564456	6.39438	-4.64878	7.58797e-06	0.000128317	3.34181	3.89172	not-significant
UBE2E2	0.764186	5.66455	4.6468	7.65124e-06	0.000129291	3.33397	3.88843	Upregulated	UBE2E2
AKAP1	-0.628128	7.85744	-4.64651	7.6605e-06	0.000129352	3.33282	3.88823	Downregulated	AKAP1
GPD1	-0.491776	3.67545	-4.64434	7.73066e-06	0.000130441	3.32421	3.88459	not-significant
SLC5A6	-0.446316	4.8576	-4.64293	7.7766e-06	0.000131119	3.31861	3.88233	not-significant
ALAS1	-0.479118	6.15002	-4.63955	7.88773e-06	0.0001328	3.3052	3.8768	not-significant
DNAH10	-0.0872454	2.32399	-4.63954	7.88787e-06	0.0001328	3.30518	3.8768	not-significant
TMX3	0.372927	6.08895	4.63887	7.91037e-06	0.00013308	3.30249	3.87589	not-significant
AMPH	0.386685	2.77236	4.63663	7.98493e-06	0.000134236	3.29362	3.87213	not-significant
SFRP1	1.23659	3.83671	4.63602	8.00538e-06	0.000134481	3.2912	3.87134	Upregulated	SFRP1
ZYG11B	0.340996	6.66094	4.63583	8.01168e-06	0.000134488	3.29046	3.87132	not-significant
HOOK1	-0.717259	6.21746	-4.63286	8.11212e-06	0.000136074	3.27869	3.86622	Downregulated	HOOK1
CREB5	0.393747	3.32359	4.63243	8.12684e-06	0.000136221	3.27697	3.86575	not-significant
SHMT2	-0.669694	7.66716	-4.63154	8.15735e-06	0.000136633	3.27343	3.86445	Downregulated	SHMT2
ABHD14A-ACY1	-0.646925	5.12285	-4.63015	8.20491e-06	0.000137329	3.26794	3.86224	Downregulated	ABHD14A-ACY1
CHRNA3	0.765953	3.56936	4.62874	8.25353e-06	0.000138042	3.26235	3.85999	Upregulated	CHRNA3
GLRB	0.36134	2.58756	4.6249	8.38735e-06	0.000140177	3.24716	3.85332	not-significant
FRRS1L	0.481939	2.68367	4.62393	8.42163e-06	0.000140622	3.2433	3.85195	not-significant
PPP1R12B	1.43777	5.70624	4.6238	8.42623e-06	0.000140622	3.24279	3.85195	Upregulated	PPP1R12B
PTGER3	0.775211	3.46295	4.62355	8.43478e-06	0.000140637	3.24183	3.8519	Upregulated	PTGER3
ACOX3	-0.289894	4.30291	-4.62342	8.43942e-06	0.000140637	3.24131	3.8519	not-significant
C20orf181	-0.0711314	2.33157	-4.62318	8.44804e-06	0.000140678	3.24035	3.85177	not-significant
GPRASP1	0.831153	3.43975	4.6208	8.53257e-06	0.000141982	3.23094	3.84777	Upregulated	GPRASP1
IQCF6	-0.0810161	2.35609	-4.62046	8.54459e-06	0.000142079	3.22961	3.84747	not-significant
LIG1	-0.364889	4.60896	-4.62005	8.55951e-06	0.000142222	3.22796	3.84703	not-significant
MMD	0.70628	7.08779	4.61978	8.56892e-06	0.000142222	3.22692	3.84703	Upregulated	MMD
TSPAN2	0.968827	4.5163	4.61956	8.57701e-06	0.000142222	3.22603	3.84703	Upregulated	TSPAN2
CEBPA-AS1	-0.162512	3.95515	-4.61953	8.57807e-06	0.000142222	3.22591	3.84703	not-significant
CD81	0.757036	9.98412	4.61919	8.59023e-06	0.00014232	3.22458	3.84673	Upregulated	CD81
CHAF1A	-0.319122	4.62584	-4.61819	8.62609e-06	0.000142811	3.22064	3.84524	not-significant
PDE4A	0.306	3.59083	4.61639	8.69145e-06	0.000143789	3.21351	3.84227	not-significant
RBM47	-1.01764	10.1595	-4.61269	8.82694e-06	0.000145925	3.19889	3.83587	Downregulated	RBM47
TMEM245	0.917657	7.50038	4.6121	8.84893e-06	0.000146179	3.19654	3.83511	Upregulated	TMEM245
PPM1F	0.28494	4.5096	4.61193	8.85508e-06	0.000146179	3.19589	3.83511	not-significant
VWCE	-0.17575	3.00809	-4.60848	8.98351e-06	0.000148192	3.18229	3.82917	not-significant
PPAN	-0.304634	5.1445	-4.60661	9.05413e-06	0.00014925	3.17489	3.82609	not-significant
CLPB	-0.314072	4.06512	-4.6046	9.13057e-06	0.000150401	3.16695	3.82275	not-significant
NIPSNAP3B	0.299491	2.26535	4.60321	9.18355e-06	0.000151063	3.16148	3.82084	not-significant
LINC00675	-1.06873	5.51393	-4.6032	9.18396e-06	0.000151063	3.16144	3.82084	Downregulated	LINC00675
CTB-167B5.2	0.391174	2.51601	4.60183	9.23667e-06	0.000151821	3.15603	3.81867	not-significant
PTGES	0.722812	4.17509	4.59958	9.32363e-06	0.00015314	3.14718	3.81491	Upregulated	PTGES
ADPRH	0.236717	3.05739	4.59836	9.37155e-06	0.000153817	3.14234	3.813	not-significant
CD200	0.692597	4.96692	4.59682	9.43187e-06	0.000154696	3.13628	3.81052	Upregulated	CD200
ZNF784	-0.155563	3.38842	-4.59631	9.45204e-06	0.000154916	3.13427	3.8099	not-significant
FAM83D	1.1658	6.64343	4.59585	9.46988e-06	0.000155046	3.13248	3.80954	Upregulated	FAM83D
ZNF552	-0.334793	4.76912	-4.59576	9.47351e-06	0.000155046	3.13212	3.80954	not-significant
MEOX2	0.786835	2.51632	4.59541	9.48725e-06	0.00015516	3.13075	3.80922	Upregulated	MEOX2
WLS	0.818941	6.44617	4.59448	9.52435e-06	0.000155655	3.12707	3.80784	Upregulated	WLS
WDR77	-0.371349	5.69277	-4.59404	9.54185e-06	0.00015583	3.12533	3.80735	not-significant
MYBBP1A	-0.220653	4.0673	-4.59337	9.56835e-06	0.000156151	3.12271	3.80646	not-significant
PDPN	0.72017	4.56946	4.59297	9.58428e-06	0.0001563	3.12114	3.80604	Upregulated	PDPN
LOC101927933	0.431182	4.76901	4.59148	9.64426e-06	0.000157166	3.11525	3.80364	not-significant
HNRNPAB	-0.587288	10.5635	-4.59096	9.66524e-06	0.000157395	3.1132	3.80301	Downregulated	HNRNPAB
S1PR2	0.209398	4.26871	4.59027	9.69267e-06	0.00015773	3.11052	3.80209	not-significant
SSBP2	0.641953	4.39634	4.5891	9.7403e-06	0.000158392	3.10589	3.80027	Upregulated	SSBP2
MPDU1	-0.457476	5.57862	-4.58775	9.79501e-06	0.000159169	3.1006	3.79814	not-significant
AMIGO3	-0.330157	5.3525	-4.5847	9.92024e-06	0.000161089	3.08861	3.79293	not-significant
LOC101927157	-0.345149	2.99507	-4.58432	9.9363e-06	0.000161236	3.08708	3.79254	not-significant
XK	-0.856901	6.06989	-4.58402	9.94854e-06	0.00016132	3.08592	3.79231	Downregulated	XK
PLCH1	-0.40343	3.99017	-4.58358	9.96661e-06	0.000161499	3.0842	3.79183	not-significant
GJA9-MYCBP	-0.48039	7.23427	-4.58246	1.00134e-05	0.00016211	3.07978	3.79019	not-significant
DMTF1	0.345438	6.03101	4.58218	1.0025e-05	0.00016211	3.07869	3.79019	not-significant
MORN1	-0.119214	3.84549	-4.58217	1.00256e-05	0.00016211	3.07863	3.79019	not-significant
ABI2	0.545576	5.51653	4.57944	1.01401e-05	0.000163846	3.06791	3.78556	not-significant
CDH19	0.681993	2.68677	4.57901	1.01583e-05	0.000164024	3.06622	3.78509	Upregulated	CDH19
SETD7	0.5946	6.83407	4.57781	1.02089e-05	0.000164658	3.06152	3.78342	Upregulated	SETD7
PTGES2	-0.22093	4.48342	-4.57774	1.0212e-05	0.000164658	3.06124	3.78342	not-significant
SLIT3	0.347086	3.71739	4.57728	1.02314e-05	0.000164854	3.05945	3.7829	not-significant
ATAD3B	-0.236905	4.79205	-4.57673	1.02547e-05	0.000165066	3.0573	3.78234	not-significant
SLC37A4	-0.441743	4.89342	-4.57664	1.02589e-05	0.000165066	3.05691	3.78234	not-significant
LRP12	0.469258	3.46813	4.57604	1.02843e-05	0.000165307	3.05457	3.78171	not-significant
CNNM4	-0.45395	4.47439	-4.57582	1.02939e-05	0.000165307	3.0537	3.78171	not-significant
ARHGAP26-AS1	-0.0689947	2.20843	-4.57578	1.02955e-05	0.000165307	3.05355	3.78171	not-significant
MOXD1	0.71839	3.91871	4.57357	1.03907e-05	0.000166612	3.04486	3.77829	Upregulated	MOXD1
SPR	-0.349411	5.91779	-4.57355	1.03914e-05	0.000166612	3.04479	3.77829	not-significant
TOMM70A	-0.394211	8.12809	-4.57327	1.04036e-05	0.000166691	3.04369	3.77809	not-significant
MAN1C1	0.533111	4.06796	4.57297	1.04166e-05	0.000166783	3.04251	3.77785	not-significant
LENG9	-0.150768	2.581	-4.57163	1.04747e-05	0.000167595	3.03726	3.77574	not-significant
SWAP70	0.423522	6.2224	4.56879	1.0599e-05	0.000169466	3.02612	3.77092	not-significant
CCDC97	-0.221495	4.65642	-4.56842	1.06151e-05	0.000169605	3.02469	3.77056	not-significant
ECHS1	-0.561569	8.37634	-4.56711	1.06731e-05	0.000170412	3.01955	3.7685	not-significant
LOC440330	-0.102329	3.59358	-4.56663	1.06944e-05	0.000170633	3.01766	3.76794	not-significant
RPS6KA1	-0.396317	4.67032	-4.56523	1.07568e-05	0.00017151	3.01217	3.76571	not-significant
SMARCB1	-0.178032	3.75665	-4.5643	1.07987e-05	0.000172057	3.0085	3.76433	not-significant
TNXB	-0.0971678	3.63592	-4.56141	1.09289e-05	0.000174011	2.99719	3.75942	not-significant
BAG2	1.08831	5.32186	4.56024	1.09822e-05	0.000174647	2.9926	3.75784	Upregulated	BAG2
CASQ2	1.30318	3.48361	4.56019	1.09841e-05	0.000174647	2.99243	3.75784	Upregulated	CASQ2
CYTL1	0.519058	2.922	4.55901	1.1038e-05	0.000175266	2.98781	3.7563	not-significant
ZMYM6	0.428177	6.83053	4.55901	1.10384e-05	0.000175266	2.98778	3.7563	not-significant
MRTO4	-0.450799	5.54791	-4.55864	1.10549e-05	0.000175407	2.98637	3.75595	not-significant
DUSP3	0.542824	6.35717	4.55806	1.10816e-05	0.000175708	2.98409	3.75521	not-significant
CNTNAP1	0.215043	3.42296	4.55687	1.11368e-05	0.000176362	2.9794	3.7536	not-significant
DOCK1	0.24887	4.2206	4.5568	1.114e-05	0.000176362	2.97913	3.7536	not-significant
SURF6	-0.312306	4.38151	-4.55667	1.11459e-05	0.000176362	2.97863	3.7536	not-significant
TFE3	0.409141	6.2846	4.55627	1.11642e-05	0.000176529	2.97708	3.75318	not-significant
GLI4	-0.0779713	3.16686	-4.5553	1.12095e-05	0.000177122	2.97326	3.75173	not-significant
POLD1	-0.382868	4.00029	-4.55302	1.13156e-05	0.000178675	2.96437	3.74794	not-significant
SLCO3A1	0.517219	4.36841	4.55107	1.14076e-05	0.000180004	2.95673	3.74472	not-significant
CARTPT	0.476449	3.1321	4.55025	1.14465e-05	0.000180448	2.95351	3.74365	not-significant
CDH6	0.432348	3.82168	4.55014	1.14515e-05	0.000180448	2.9531	3.74365	not-significant
MIR6878	-0.235506	4.08485	-4.54961	1.14766e-05	0.000180719	2.95103	3.743	not-significant
LOC101928409	0.373798	2.42746	4.5481	1.15489e-05	0.000181733	2.9451	3.74057	not-significant
KLHDC1	0.423766	3.21535	4.5471	1.15968e-05	0.000182361	2.9412	3.73907	not-significant
PTPN12	0.585635	7.90533	4.54688	1.16073e-05	0.0001824	2.94035	3.73897	Upregulated	PTPN12
TNFAIP8L1	0.350244	4.76647	4.54605	1.16471e-05	0.000182901	2.93711	3.73778	not-significant
ELAC2	-0.252025	4.99708	-4.54572	1.16633e-05	0.00018303	2.9358	3.73748	not-significant
SMPX	1.18481	2.78106	4.54473	1.17112e-05	0.000183624	2.93193	3.73607	Upregulated	SMPX
SUV420H2	-0.114444	3.46319	-4.54441	1.17267e-05	0.000183624	2.93069	3.73607	not-significant
CYR61	1.17776	8.45658	4.5443	1.17319e-05	0.000183624	2.93027	3.73607	Upregulated	CYR61
TTC8	0.378041	4.89909	4.54427	1.17333e-05	0.000183624	2.93016	3.73607	not-significant
C6orf136	-0.418301	5.44489	-4.5433	1.17808e-05	0.000184231	2.92635	3.73464	not-significant
FAM207A	-0.175715	3.94041	-4.54312	1.17892e-05	0.000184231	2.92567	3.73464	not-significant
SPCS1	-0.577531	11.5674	-4.54298	1.17963e-05	0.000184231	2.92511	3.73464	not-significant
SIN3B	0.171046	3.65923	4.54226	1.18313e-05	0.000184427	2.92231	3.73418	not-significant
RP13-39P12.3	0.215681	3.18019	4.54226	1.18313e-05	0.000184427	2.92231	3.73418	not-significant
MMP14	0.499167	5.86124	4.54223	1.1833e-05	0.000184427	2.92217	3.73418	not-significant
SULF2	0.842283	7.23909	4.54174	1.1857e-05	0.000184676	2.92026	3.73359	Upregulated	SULF2
C19orf54	-0.321504	4.18913	-4.54146	1.18704e-05	0.000184759	2.91919	3.7334	not-significant
PIH1D1	-0.339776	6.40199	-4.54108	1.18894e-05	0.000184899	2.91768	3.73307	not-significant
ZNF165	-0.602243	4.26281	-4.54086	1.19e-05	0.000184899	2.91684	3.73307	Downregulated	ZNF165
MARK2	-0.202853	3.68054	-4.54067	1.19093e-05	0.000184899	2.91611	3.73307	not-significant
SFXN2	-0.359053	4.72108	-4.54062	1.19118e-05	0.000184899	2.91591	3.73307	not-significant
CNOT1	-0.341825	7.3696	-4.54041	1.19225e-05	0.00018494	2.91506	3.73297	not-significant
TRIM8	0.400242	6.8793	4.53937	1.19736e-05	0.000185608	2.91102	3.7314	not-significant
ABCG4	-0.0703327	2.29757	-4.53833	1.20256e-05	0.000186287	2.90694	3.72982	not-significant
HPDL	-0.538333	3.68602	-4.53791	1.20461e-05	0.000186463	2.90533	3.72941	not-significant
ABCD3	-0.549969	8.96942	-4.53777	1.20533e-05	0.000186463	2.90477	3.72941	not-significant
HMGA1P4	-0.118762	3.38448	-4.53688	1.20979e-05	0.000187027	2.90128	3.7281	not-significant
PAK4	-0.208757	4.38191	-4.53629	1.21272e-05	0.000187353	2.899	3.72734	not-significant
CLK1	0.481248	6.5958	4.536	1.21418e-05	0.000187452	2.89787	3.72711	not-significant
DDAH1	-0.778181	10.8629	-4.53578	1.21526e-05	0.000187492	2.89703	3.72702	Downregulated	DDAH1
IGIP	0.484965	5.12348	4.53512	1.21859e-05	0.000187809	2.89444	3.72628	not-significant
TCEAL2	0.871346	2.56328	4.53505	1.21896e-05	0.000187809	2.89416	3.72628	Upregulated	TCEAL2
RP11-134G8.8	0.364275	3.01342	4.53334	1.2276e-05	0.000189013	2.8875	3.72351	not-significant
FAM195B	0.244685	4.16881	4.5326	1.23134e-05	0.000189462	2.88462	3.72248	not-significant
MARS2	-0.36881	3.64684	-4.53151	1.23691e-05	0.000190157	2.88036	3.72089	not-significant
RPL18AP16	-0.280765	4.71174	-4.53139	1.23752e-05	0.000190157	2.8799	3.72089	not-significant
BCL11B	-0.563454	5.33554	-4.5298	1.24568e-05	0.000191283	2.8737	3.71832	not-significant
SCN7A	1.03211	2.7135	4.5293	1.24829e-05	0.000191555	2.87173	3.71771	Upregulated	SCN7A
UBE2QL1	0.651497	3.00553	4.52912	1.24917e-05	0.000191561	2.87106	3.71769	Upregulated	UBE2QL1
NR3C1	0.776345	6.99561	4.52799	1.25502e-05	0.00019233	2.86665	3.71595	Upregulated	NR3C1
ARMC9	0.455524	3.56681	4.52741	1.25807e-05	0.000192668	2.86436	3.71519	not-significant
LINC00702	0.767568	2.28565	4.5271	1.25966e-05	0.000192674	2.86317	3.71518	Upregulated	LINC00702
GPM6B	1.12423	3.79275	4.52696	1.26037e-05	0.000192674	2.86263	3.71518	Upregulated	GPM6B
EIF5A	-0.766427	7.60181	-4.52691	1.26063e-05	0.000192674	2.86244	3.71518	Downregulated	EIF5A
TSPY26P	0.302696	3.46861	4.52667	1.26189e-05	0.000192737	2.8615	3.71504	not-significant
ADTRP	-1.34023	5.75514	-4.52568	1.26707e-05	0.000193311	2.85763	3.71374	Downregulated	ADTRP
TMEM30A	0.463773	8.80764	4.52558	1.2676e-05	0.000193311	2.85724	3.71374	not-significant
WDR18	-0.282068	4.4272	-4.52547	1.26818e-05	0.000193311	2.85681	3.71374	not-significant
NR5A1	-0.0756479	2.30564	-4.52438	1.27389e-05	0.000194052	2.85257	3.71208	not-significant
GPT	-0.151712	3.57018	-4.52221	1.28536e-05	0.000195668	2.84412	3.70848	not-significant
LOC101929648	-0.0488261	1.90934	-4.52195	1.28674e-05	0.000195749	2.8431	3.7083	not-significant
GSDMD	-0.324204	4.68346	-4.52069	1.29343e-05	0.000196636	2.83821	3.70634	not-significant
PAPPA	0.787978	4.76759	4.51947	1.29995e-05	0.000197496	2.83347	3.70444	Upregulated	PAPPA
ZBTB20	0.772038	5.96541	4.5178	1.30893e-05	0.000198678	2.82697	3.70185	Upregulated	ZBTB20
CES2	-1.33878	7.24276	-4.5177	1.30947e-05	0.000198678	2.82658	3.70185	Downregulated	CES2
TK2	0.308892	4.77935	4.51724	1.31198e-05	0.000198927	2.82478	3.70131	not-significant
TIMM44	-0.215683	4.41696	-4.51607	1.31831e-05	0.000199755	2.82024	3.6995	not-significant
PDZRN4	0.993429	2.6133	4.51558	1.32099e-05	0.000200027	2.81833	3.69891	Upregulated	PDZRN4
CLEC1B	-0.0710086	2.34104	-4.51528	1.32259e-05	0.000200132	2.81718	3.69868	not-significant
RRP1	-0.201313	4.00608	-4.51513	1.32342e-05	0.000200132	2.81659	3.69868	not-significant
NPTN-IT1	0.489469	3.71884	4.51483	1.32507e-05	0.000200249	2.81541	3.69843	not-significant
C8orf49	-0.182023	2.08367	-4.51385	1.33043e-05	0.000200738	2.81161	3.69737	not-significant
KLF12	0.608021	4.71424	4.51384	1.3305e-05	0.000200738	2.81156	3.69737	Upregulated	KLF12
AKR1A1	-0.502695	9.15493	-4.51375	1.33095e-05	0.000200738	2.81124	3.69737	not-significant
HOXA3	0.644351	4.35919	4.51286	1.33585e-05	0.000201236	2.80777	3.6963	Upregulated	HOXA3
CYP2S1	-0.458526	3.46095	-4.51283	1.336e-05	0.000201236	2.80767	3.6963	not-significant
PDE4DIP	0.527919	3.87018	4.51246	1.33804e-05	0.00020141	2.80623	3.69592	not-significant
FAM69C	-0.2518	3.1534	-4.51019	1.35063e-05	0.000203082	2.7974	3.69233	not-significant
MTIF2	-0.503307	7.97564	-4.51014	1.35092e-05	0.000203082	2.79719	3.69233	not-significant
HADHAP1	-0.0859294	2.50253	-4.50922	1.35605e-05	0.000203694	2.79362	3.69102	not-significant
LOC153684	0.202792	3.32911	4.50909	1.35677e-05	0.000203694	2.79312	3.69102	not-significant
ACAA1	-0.509331	7.68687	-4.50873	1.35878e-05	0.000203861	2.79172	3.69067	not-significant
ZNF366	-0.0469235	1.82353	-4.50735	1.36649e-05	0.000204885	2.78638	3.68849	not-significant
MRPL30	-0.357625	6.13769	-4.50516	1.3789e-05	0.000206479	2.77786	3.68512	not-significant
SPACA6P	0.133068	2.41154	4.50515	1.37893e-05	0.000206479	2.77784	3.68512	not-significant
ARFIP2	-0.271885	4.58441	-4.5042	1.38433e-05	0.000206964	2.77415	3.68411	not-significant
RCAN1	0.675423	7.85152	4.50404	1.38524e-05	0.000206964	2.77354	3.68411	Upregulated	RCAN1
CTNNA3	0.609253	2.27778	4.50395	1.38578e-05	0.000206964	2.77316	3.68411	Upregulated	CTNNA3
NIN	0.538672	5.70852	4.50395	1.38579e-05	0.000206964	2.77316	3.68411	not-significant
GPX7	0.550734	4.07211	4.50275	1.39265e-05	0.000207853	2.7685	3.68224	not-significant
TLX2	-0.0794444	2.73414	-4.50114	1.40191e-05	0.000209099	2.76225	3.67965	not-significant
MAGI2	0.596725	3.39674	4.49985	1.40936e-05	0.000210072	2.75726	3.67763	Upregulated	MAGI2
NOC2L	-0.268249	4.19778	-4.49842	1.41767e-05	0.000211173	2.75171	3.67536	not-significant
PTPN21	0.37992	4.13919	4.49734	1.42397e-05	0.000211974	2.74753	3.67372	not-significant
OVOL2	-0.608883	5.30883	-4.49668	1.42782e-05	0.000212409	2.74498	3.67283	Downregulated	OVOL2
EYA3	-0.272862	5.67016	-4.4961	1.43126e-05	0.000212782	2.74271	3.67206	not-significant
ITPRIP	0.381635	4.27015	4.49421	1.44238e-05	0.000214296	2.73542	3.66899	not-significant
UQCRFS1	-0.874758	11.4651	-4.49363	1.44583e-05	0.000214532	2.73316	3.66851	Downregulated	UQCRFS1
SERPING1	0.920371	6.16808	4.49363	1.44584e-05	0.000214532	2.73316	3.66851	Upregulated	SERPING1
POLR3A	-0.231774	4.33492	-4.49153	1.45835e-05	0.000216248	2.72503	3.66505	not-significant
RUNX1T1	0.916013	3.84532	4.49123	1.46018e-05	0.000216379	2.72385	3.66478	Upregulated	RUNX1T1
DDX41	-0.28553	5.01715	-4.49078	1.46289e-05	0.000216641	2.7221	3.66426	not-significant
ZNRD1	-0.414694	7.06623	-4.48995	1.46783e-05	0.000217232	2.71892	3.66308	not-significant
CTD-2520I13.1	-0.04567	1.98313	-4.48857	1.47623e-05	0.000218333	2.71354	3.66088	not-significant
ARMCX4	0.410453	3.17755	4.48827	1.47803e-05	0.000218398	2.7124	3.66075	not-significant
WDR19	0.42237	4.83889	4.48818	1.47858e-05	0.000218398	2.71204	3.66075	not-significant
UCHL1	0.956716	3.78595	4.48768	1.48158e-05	0.000218701	2.71013	3.66015	Upregulated	UCHL1
ME2	-0.52473	8.13781	-4.48691	1.48628e-05	0.000219123	2.70714	3.65931	not-significant
LOC101928894	-0.0775672	2.31651	-4.48661	1.48813e-05	0.000219123	2.70597	3.65931	not-significant
PPP3CB	0.526767	7.39554	4.48661	1.48814e-05	0.000219123	2.70597	3.65931	not-significant
LIMS1	0.534348	8.56514	4.48659	1.48828e-05	0.000219123	2.70588	3.65931	not-significant
GPR153	0.30233	4.71566	4.4857	1.49367e-05	0.000219776	2.70247	3.65802	not-significant
NUP50	-0.390451	7.64207	-4.4843	1.5023e-05	0.000220904	2.69704	3.6558	not-significant
MFAP4	0.726113	4.3745	4.48348	1.50737e-05	0.000221507	2.69386	3.65461	Upregulated	MFAP4
ATP1A2	0.745532	2.71769	4.48332	1.50835e-05	0.000221509	2.69325	3.65461	Upregulated	ATP1A2
PFN2	1.10377	6.13242	4.48287	1.51113e-05	0.000221775	2.69151	3.65409	Upregulated	PFN2
ARHGAP31	0.277378	2.81517	4.48214	1.51567e-05	0.000222298	2.68869	3.65307	not-significant
TM6SF1	0.491118	3.80562	4.48063	1.52511e-05	0.000223539	2.68283	3.65065	not-significant
RGL1	0.523621	5.40441	4.47959	1.5316e-05	0.000224347	2.67883	3.64908	not-significant
TACC3	-0.341415	4.05985	-4.47618	1.55318e-05	0.000227363	2.66564	3.64328	not-significant
C1QTNF3	0.789558	4.12246	4.47515	1.55973e-05	0.000228175	2.66168	3.64173	Upregulated	C1QTNF3
GLIS3	0.683792	3.9738	4.47359	1.56971e-05	0.00022935	2.65566	3.6395	Upregulated	GLIS3
RAVER2	-0.33948	3.43916	-4.47358	1.56977e-05	0.00022935	2.65563	3.6395	not-significant
SLC22A31	-0.0859251	3.60496	-4.47254	1.57647e-05	0.000230183	2.65161	3.63793	not-significant
BC089413	-0.102882	2.53932	-4.47121	1.58511e-05	0.000231296	2.64646	3.63583	not-significant
TAT	-0.0745912	2.4751	-4.4704	1.5904e-05	0.00023192	2.64332	3.63466	not-significant
AGPAT5	-0.599176	7.9246	-4.46922	1.59805e-05	0.000232888	2.63879	3.63285	Downregulated	AGPAT5
GART	-0.49292	5.64635	-4.46848	1.60293e-05	0.000233451	2.63592	3.6318	not-significant
PTPRS	0.5819	4.00671	4.46756	1.609e-05	0.000234185	2.63236	3.63044	not-significant
GYPC	0.553815	5.12048	4.46722	1.61123e-05	0.00023436	2.63106	3.63012	not-significant
C11orf63	0.204317	2.49329	4.46667	1.61481e-05	0.000234732	2.62896	3.62943	not-significant
RALGAPA2	-0.464797	5.91092	-4.4664	1.61662e-05	0.000234846	2.62791	3.62922	not-significant
SPATA7	0.28185	4.08116	4.46593	1.61975e-05	0.000235151	2.62609	3.62865	not-significant
LRRC49	0.430086	3.57919	4.46544	1.62301e-05	0.000235476	2.62419	3.62805	not-significant
EIF2AK1	-0.406663	6.65383	-4.46414	1.63166e-05	0.00023658	2.61918	3.62602	not-significant
CXCL12	1.19025	5.5372	4.46374	1.63434e-05	0.000236818	2.61764	3.62558	Upregulated	CXCL12
MMAA	-0.355275	4.4839	-4.46281	1.64052e-05	0.000237564	2.61408	3.62422	not-significant
VILL	-0.868073	5.12914	-4.46155	1.64902e-05	0.000238644	2.60921	3.62225	Downregulated	VILL
CREG1	0.51718	9.80687	4.46019	1.65821e-05	0.00023974	2.60397	3.62026	not-significant
ARRDC4	0.763662	6.0468	4.45999	1.65954e-05	0.00023974	2.60322	3.62026	Upregulated	ARRDC4
OR7E14P	-0.462545	3.43052	-4.45995	1.65982e-05	0.00023974	2.60306	3.62026	not-significant
B3GALTL	0.35983	4.03209	4.45968	1.66163e-05	0.00023974	2.60203	3.62026	not-significant
TAS2R14	0.225349	2.73657	4.45956	1.66251e-05	0.00023974	2.60153	3.62026	not-significant
PGM5-AS1	0.781115	3.16679	4.4595	1.66288e-05	0.00023974	2.60132	3.62026	Upregulated	PGM5-AS1
VRTN	-0.127009	3.26171	-4.45928	1.66436e-05	0.000239802	2.60048	3.62015	not-significant
PMEPA1	0.863951	7.46607	4.45901	1.66619e-05	0.000239915	2.59944	3.61994	Upregulated	PMEPA1
LOC100130654	-0.0676018	2.25063	-4.45814	1.67213e-05	0.000240619	2.59609	3.61867	not-significant
NOA1	-0.345172	6.28273	-4.45688	1.68075e-05	0.000241707	2.59124	3.61671	not-significant
GGT5	0.230522	3.54796	4.45641	1.68399e-05	0.000242021	2.58943	3.61615	not-significant
RBMS2	0.384594	4.6225	4.45528	1.69182e-05	0.000242993	2.58506	3.61441	not-significant
FHL1	2.24626	9.25611	4.45427	1.69881e-05	0.000243844	2.58118	3.61289	Upregulated	FHL1
REV1	0.2336	5.68016	4.45281	1.70894e-05	0.000245144	2.57557	3.61058	not-significant
PENK	0.701111	3.03718	4.45067	1.72399e-05	0.000247078	2.56731	3.60717	Upregulated	PENK
LPPR2	0.110512	3.07317	4.45051	1.7251e-05	0.000247078	2.5667	3.60717	not-significant
AKR1B10	-2.99744	10.3003	-4.45043	1.72566e-05	0.000247078	2.5664	3.60717	Downregulated	AKR1B10
HIPK3	0.645317	9.79054	4.4498	1.73012e-05	0.000247562	2.56397	3.60632	Upregulated	HIPK3
FZD8	0.447562	4.33813	4.44868	1.73805e-05	0.000248541	2.55966	3.6046	not-significant
E2F2	-0.480096	4.31563	-4.44797	1.74305e-05	0.0002491	2.55695	3.60363	not-significant
CHST7	0.259789	3.23228	4.44723	1.7483e-05	0.000249579	2.55412	3.60279	not-significant
MDFIC	0.78196	6.43516	4.4472	1.74858e-05	0.000249579	2.55397	3.60279	Upregulated	MDFIC
TCEAL1	0.585935	5.40673	4.44531	1.76207e-05	0.000251348	2.54673	3.59972	Upregulated	TCEAL1
GLRX5	-0.351363	7.69841	-4.44337	1.77605e-05	0.000253183	2.53928	3.59656	not-significant
KRT8P17	-0.0937093	2.22232	-4.44226	1.78415e-05	0.000254073	2.535	3.59504	not-significant
GCNT1	-1.01397	5.16236	-4.44221	1.78451e-05	0.000254073	2.53481	3.59504	Downregulated	GCNT1
PSAT1	-1.19213	7.0312	-4.43928	1.80594e-05	0.000256964	2.52356	3.59013	Downregulated	PSAT1
TMEM53	-0.223361	4.05016	-4.4389	1.8087e-05	0.000257198	2.52212	3.58973	not-significant
PES1	-0.252835	4.65574	-4.43854	1.81141e-05	0.000257344	2.52071	3.58949	not-significant
ABCA9	0.214154	2.32516	4.43846	1.81198e-05	0.000257344	2.52041	3.58949	not-significant
LOC643733	0.451062	3.47307	4.43751	1.819e-05	0.000258181	2.51677	3.58808	not-significant
RP11-274H2.5	0.184154	2.13885	4.43727	1.82075e-05	0.000258269	2.51587	3.58793	not-significant
NARR	0.856155	5.7656	4.43591	1.83087e-05	0.000259544	2.51064	3.58579	Upregulated	NARR
NES	0.371052	4.09566	4.43446	1.84172e-05	0.00026092	2.50508	3.58349	not-significant
SH3RF2	-0.539164	4.24002	-4.43403	1.84496e-05	0.000261217	2.50342	3.583	not-significant
LINC00535	-0.0852438	2.80667	-4.43311	1.85188e-05	0.000262035	2.4999	3.58164	not-significant
GCN1L1	-0.330986	6.0891	-4.43292	1.85336e-05	0.000262082	2.49915	3.58156	not-significant
FAM109A	-0.259598	4.45471	-4.43245	1.85688e-05	0.000262418	2.49736	3.58101	not-significant
USP32	0.374302	6.1486	4.43177	1.86202e-05	0.000262981	2.49475	3.58007	not-significant
ACOT11	-0.399015	4.20522	-4.4307	1.87018e-05	0.000263971	2.49064	3.57844	not-significant
LINC00312	0.348359	3.37065	4.4305	1.87166e-05	0.000264017	2.48989	3.57837	not-significant
EMX1	-0.063886	2.16718	-4.42986	1.87654e-05	0.000264542	2.48744	3.57751	not-significant
MYADM	0.947409	9.48022	4.42927	1.88106e-05	0.000265016	2.48517	3.57673	Upregulated	MYADM
TAAR5	-0.0779786	2.6539	-4.42781	1.89227e-05	0.000266432	2.47957	3.57441	not-significant
FENDRR	0.311945	3.53221	4.42765	1.89354e-05	0.000266446	2.47894	3.57439	not-significant
ATP5SL	-0.253893	6.33032	-4.42723	1.89673e-05	0.000266731	2.47736	3.57393	not-significant
ANGPTL1	0.877015	2.74235	4.42686	1.89958e-05	0.000266968	2.47595	3.57354	Upregulated	ANGPTL1
BCL6B	0.239	3.95619	4.42617	1.9049e-05	0.000267552	2.47331	3.57259	not-significant
MRC1	1.02375	6.26136	4.42512	1.91311e-05	0.00026854	2.46926	3.57099	Upregulated	MRC1
EPRS	-0.468977	8.37355	-4.42417	1.92052e-05	0.000269415	2.46562	3.56958	not-significant
NALCN	0.353561	2.48689	4.42311	1.9288e-05	0.000270411	2.46156	3.56798	not-significant
GAB4	-0.0866042	2.56073	-4.42161	1.9406e-05	0.000271898	2.45582	3.56559	not-significant
PDZRN3-AS1	0.225093	2.57627	4.4203	1.95094e-05	0.000273179	2.45082	3.56355	not-significant
RP13-436F16.1	-0.0794503	2.3789	-4.41849	1.96538e-05	0.000274897	2.44388	3.56083	not-significant
LONP1	-0.283651	5.3924	-4.41846	1.96561e-05	0.000274897	2.44376	3.56083	not-significant
ZFHX3	0.457288	5.20249	4.41727	1.97507e-05	0.000276051	2.43924	3.55901	not-significant
GSN	1.01832	9.63819	4.41676	1.9792e-05	0.00027646	2.43727	3.55837	Upregulated	GSN
ADAMTS6	0.363099	2.84265	4.41656	1.98077e-05	0.00027651	2.43653	3.55829	not-significant
RCOR3	0.40279	5.46945	4.4156	1.98855e-05	0.000277427	2.43284	3.55685	not-significant
GAK	-0.415367	6.87475	-4.41524	1.99145e-05	0.000277663	2.43146	3.55648	not-significant
MCC	0.688198	4.63161	4.41411	2.00064e-05	0.000278773	2.42713	3.55475	Upregulated	MCC
WDR62	-0.116008	3.37011	-4.41346	2.0059e-05	0.000279244	2.42466	3.55402	not-significant
COPE	-0.265238	5.05223	-4.41339	2.00646e-05	0.000279244	2.4244	3.55402	not-significant
ESRP1	-0.839616	8.39935	-4.41227	2.0156e-05	0.000280309	2.42012	3.55236	Downregulated	ESRP1
TMEM105	-0.122476	3.9004	-4.41215	2.01656e-05	0.000280309	2.41967	3.55236	not-significant
EFCAB4A	-0.308792	3.77896	-4.41161	2.02104e-05	0.000280762	2.41758	3.55166	not-significant
FAM160A1	-0.159466	3.45656	-4.41057	2.02959e-05	0.000281779	2.4136	3.55009	not-significant
TMEM35	0.709859	2.6529	4.41	2.03424e-05	0.000282253	2.41145	3.54936	Upregulated	TMEM35
LYAR	-0.477915	5.60655	-4.40942	2.03907e-05	0.00028275	2.40922	3.5486	not-significant
FH	-0.416681	8.23508	-4.40813	2.04974e-05	0.000283923	2.4043	3.5468	not-significant
CD34	0.22464	4.12177	4.4081	2.05001e-05	0.000283923	2.40418	3.5468	not-significant
PTGES3L	0.208118	2.13112	4.40689	2.06004e-05	0.00028514	2.39958	3.54494	not-significant
LOC100128198	-0.0774566	2.55288	-4.40671	2.06154e-05	0.000285176	2.3989	3.54489	not-significant
LOC283278	-0.451156	4.41327	-4.40653	2.0631e-05	0.000285219	2.39818	3.54482	not-significant
MRPS34	-0.305754	5.88726	-4.4058	2.0692e-05	0.00028589	2.3954	3.5438	not-significant
CCDC88A	0.459531	4.34481	4.404	2.08436e-05	0.00028781	2.38853	3.54089	not-significant
MITF	0.613832	5.3197	4.40335	2.08986e-05	0.000288396	2.38605	3.54001	Upregulated	MITF
LINC00478	0.259691	2.29078	4.4011	2.10899e-05	0.00029086	2.37747	3.53632	not-significant
C19orf47	-0.0922253	3.46585	-4.40052	2.11394e-05	0.000291367	2.37527	3.53556	not-significant
PRPF19	-0.391141	6.17359	-4.40006	2.11787e-05	0.000291733	2.37352	3.53501	not-significant
VWF	0.812958	6.61923	4.39974	2.12066e-05	0.000291942	2.37228	3.5347	Upregulated	VWF
RNF38	0.428402	6.12727	4.39775	2.13779e-05	0.000294123	2.3647	3.53147	not-significant
ANGPT1	0.631478	3.72051	4.39726	2.14202e-05	0.000294527	2.36284	3.53087	Upregulated	ANGPT1
SPTBN2	-0.106662	2.94866	-4.39608	2.15231e-05	0.000295765	2.35833	3.52905	not-significant
BICD2	0.410449	5.75467	4.39481	2.16343e-05	0.000297114	2.35348	3.52708	not-significant
FXYD6	0.744497	4.30588	4.39354	2.17451e-05	0.000298457	2.34867	3.52512	Upregulated	FXYD6
CRHR1-IT1	-0.120212	3.50053	-4.39302	2.17909e-05	0.000298906	2.34669	3.52446	not-significant
PROS1	0.811929	5.75903	4.39257	2.18312e-05	0.000299243	2.34495	3.52398	Upregulated	PROS1
HBP1	0.40407	7.33689	4.39245	2.18416e-05	0.000299243	2.3445	3.52398	not-significant
HSPD1	-0.744625	14.2687	-4.39198	2.18836e-05	0.000299639	2.3427	3.5234	Downregulated	HSPD1
EEFSEC	-0.151907	4.19609	-4.39138	2.1936e-05	0.000300177	2.34045	3.52262	not-significant
ESYT1	0.305058	5.66378	4.39037	2.20263e-05	0.000301233	2.33658	3.5211	not-significant
NAP1L3	0.82791	3.09453	4.38966	2.20899e-05	0.000301868	2.33387	3.52018	Upregulated	NAP1L3
NHP2	-0.523791	9.37862	-4.38955	2.20992e-05	0.000301868	2.33347	3.52018	not-significant
ADAMTS9-AS2	0.320937	2.73269	4.38912	2.21379e-05	0.000302217	2.33182	3.51968	not-significant
REEP1	0.902867	3.64121	4.38881	2.2166e-05	0.000302419	2.33063	3.51939	Upregulated	REEP1
AZI2	0.317272	5.21039	4.3876	2.22745e-05	0.000303719	2.32603	3.51753	not-significant
COX6B1P3	-0.186169	3.96832	-4.38713	2.2317e-05	0.000304117	2.32424	3.51696	not-significant
LOC100506834	0.222507	2.41676	4.38655	2.23687e-05	0.00030464	2.32206	3.51621	not-significant
GSDMB	-0.798226	5.56745	-4.38387	2.26129e-05	0.000307728	2.31184	3.51183	Downregulated	GSDMB
LOC101929122	0.166222	2.0905	4.38376	2.26223e-05	0.000307728	2.31145	3.51183	not-significant
CSAD	0.344556	3.58276	4.38214	2.27715e-05	0.000309573	2.30527	3.50924	not-significant
TBC1D19	0.31007	3.53154	4.38133	2.28458e-05	0.000310272	2.3022	3.50826	not-significant
FANCA	-0.210346	3.44675	-4.38128	2.285e-05	0.000310272	2.30202	3.50826	not-significant
TMEM170A	-0.357077	5.78467	-4.38031	2.29398e-05	0.000311306	2.29834	3.50681	not-significant
EMC8	-0.413599	7.03261	-4.38004	2.2965e-05	0.000311463	2.2973	3.50659	not-significant
LMO2	0.516927	5.21864	4.37975	2.29916e-05	0.00031164	2.29621	3.50635	not-significant
BACE1	0.312518	4.28519	4.37953	2.30125e-05	0.000311738	2.29536	3.50621	not-significant
CHRNB2	-0.114165	4.33885	-4.37858	2.31012e-05	0.00031266	2.29174	3.50493	not-significant
RAB8B	0.535974	7.30418	4.37851	2.31079e-05	0.00031266	2.29146	3.50493	not-significant
LINC00623	0.558341	7.81291	4.37826	2.31304e-05	0.00031278	2.29055	3.50476	not-significant
UQCRH	-0.596014	12.8438	-4.37701	2.32482e-05	0.000314164	2.28577	3.50284	Downregulated	UQCRH
RNF216	0.22413	3.8949	4.37688	2.32603e-05	0.000314164	2.28528	3.50284	not-significant
CTA-246H3.12	-0.125816	2.75593	-4.3762	2.33238e-05	0.000314837	2.28271	3.50191	not-significant
GJD4	-0.0770217	2.36636	-4.37601	2.33416e-05	0.000314892	2.28199	3.50184	not-significant
LINC00659	-0.0676763	2.24102	-4.37515	2.34226e-05	0.000315798	2.27873	3.50059	not-significant
MEIS3P1	0.522304	4.11579	4.37099	2.38196e-05	0.000320961	2.26292	3.49355	not-significant
CLEC5A	0.875856	2.9446	4.36625	2.42793e-05	0.000326826	2.24494	3.48568	Upregulated	CLEC5A
GPSM1	0.3516	4.38342	4.3662	2.42834e-05	0.000326826	2.24478	3.48568	not-significant
FTH1P5	0.589921	14.5572	4.3655	2.43522e-05	0.00032756	2.24211	3.48471	Upregulated	FTH1P5
ZNF436	0.289066	3.85641	4.36501	2.44006e-05	0.000328018	2.24025	3.4841	not-significant
APH1B	0.27331	3.88656	4.36406	2.44936e-05	0.000329074	2.23667	3.48271	not-significant
ICA1L	0.312132	3.07189	4.36327	2.45719e-05	0.000329933	2.23366	3.48157	not-significant
WNT9A	0.162022	2.94649	4.3622	2.46782e-05	0.000331166	2.2296	3.47995	not-significant
CCDC146	0.826927	3.5617	4.36008	2.48893e-05	0.000333759	2.22159	3.47657	Upregulated	CCDC146
ADAMTSL3	0.543205	3.36183	4.35997	2.49006e-05	0.000333759	2.22116	3.47657	not-significant
WIPI1	0.572196	5.64664	4.3592	2.49782e-05	0.000334603	2.21824	3.47547	not-significant
DHRS4	-0.332065	5.16509	-4.35901	2.49975e-05	0.000334665	2.21751	3.47539	not-significant
QKI	0.762704	7.49543	4.35875	2.5023e-05	0.000334811	2.21655	3.4752	Upregulated	QKI
TMEM173	0.28701	3.52821	4.35835	2.50633e-05	0.000334968	2.21504	3.475	not-significant
PLA2G5	0.32656	2.30762	4.35835	2.50641e-05	0.000334968	2.21501	3.475	not-significant
ANAPC1	-0.361762	5.53561	-4.35815	2.50834e-05	0.000334973	2.21428	3.47499	not-significant
DDX28	-0.217437	4.23999	-4.35791	2.51083e-05	0.000334973	2.21335	3.47499	not-significant
SRGAP2B	0.322867	3.63243	4.35791	2.51084e-05	0.000334973	2.21335	3.47499	not-significant
PNMT	-0.115846	3.35436	-4.35725	2.51753e-05	0.00033567	2.21085	3.47409	not-significant
TRIM28	-0.417068	5.11024	-4.35567	2.53355e-05	0.00033761	2.20488	3.47159	not-significant
GIT2	0.38817	5.97114	4.35533	2.537e-05	0.000337873	2.2036	3.47125	not-significant
2023-09-10	0.541241	8.38645	4.35484	2.54205e-05	0.000338214	2.20173	3.47081	not-significant
ARHGEF5	-0.34499	4.66839	-4.35467	2.54375e-05	0.000338214	2.2011	3.47081	not-significant
DBN1	0.502417	4.2398	4.35465	2.54399e-05	0.000338214	2.20101	3.47081	not-significant
FUT2	-0.674535	5.80435	-4.35359	2.55482e-05	0.000339308	2.19701	3.46941	Downregulated	FUT2
TMEM54	-0.473743	4.49732	-4.35355	2.55519e-05	0.000339308	2.19688	3.46941	not-significant
RNF24	0.371054	4.48611	4.35316	2.55921e-05	0.000339645	2.1954	3.46898	not-significant
PTBP1	-0.443694	9.34599	-4.35201	2.57108e-05	0.000341022	2.19105	3.46722	not-significant
LOC101928676	-0.330116	6.95123	-4.35132	2.57822e-05	0.000341658	2.18844	3.46641	not-significant
SRP14	0.348269	12.9786	4.35126	2.57886e-05	0.000341658	2.1882	3.46641	not-significant
ZNF497	-0.0610628	2.01325	-4.35007	2.59125e-05	0.000343101	2.1837	3.46458	not-significant
NGFRAP1	1.41256	9.73976	4.34748	2.61836e-05	0.00034639	2.17391	3.46043	Upregulated	NGFRAP1
LINC00968	0.119057	1.93825	4.34735	2.61969e-05	0.00034639	2.17343	3.46043	not-significant
ATPAF2	-0.182609	3.41128	-4.34726	2.62063e-05	0.00034639	2.17309	3.46043	not-significant
PA2G4	-0.324108	5.7041	-4.3458	2.63614e-05	0.000348151	2.16754	3.45823	not-significant
C1RL	0.405537	5.093	4.34571	2.637e-05	0.000348151	2.16724	3.45823	not-significant
Igk	-0.131011	2.56483	-4.34519	2.64254e-05	0.000348681	2.16526	3.45757	not-significant
NFYB	0.42881	5.91133	4.34497	2.64484e-05	0.000348784	2.16444	3.45744	not-significant
CNKSR1	-0.194004	3.32358	-4.34396	2.6556e-05	0.000350001	2.16062	3.45593	not-significant
SEMA6B	-0.102025	3.81297	-4.34372	2.65816e-05	0.000350136	2.15972	3.45576	not-significant
PDSS2	-0.373652	5.13435	-4.34342	2.66143e-05	0.000350365	2.15856	3.45548	not-significant
SLC5A2	-0.0850707	3.20615	-4.34287	2.66731e-05	0.000350937	2.15649	3.45477	not-significant
NEGR1	0.74923	3.44483	4.3427	2.66907e-05	0.000350968	2.15587	3.45473	Upregulated	NEGR1
IL23R	-0.0708465	2.31683	-4.34133	2.68388e-05	0.000352712	2.15066	3.45258	not-significant
EPHA1	-0.419152	3.86905	-4.34084	2.68909e-05	0.000353193	2.14884	3.45199	not-significant
RASSF3	0.676129	8.08645	4.33884	2.71078e-05	0.000355839	2.14128	3.44875	Upregulated	RASSF3
SETBP1	0.802013	4.12115	4.33802	2.71972e-05	0.000356718	2.13819	3.44768	Upregulated	SETBP1
DDB1	-0.274926	7.22269	-4.33794	2.7206e-05	0.000356718	2.13789	3.44768	not-significant
FBXW9	-0.177179	3.53248	-4.33779	2.72225e-05	0.000356729	2.13732	3.44766	not-significant
BRCC3	-0.412891	6.24895	-4.33736	2.72694e-05	0.000357141	2.1357	3.44716	not-significant
E2F5	-0.549709	4.59262	-4.33717	2.72896e-05	0.0003572	2.135	3.44709	not-significant
HSPB6	0.322602	2.29686	4.33569	2.74521e-05	0.000359122	2.12942	3.44476	not-significant
OR4C1P	-0.0573875	1.96406	-4.33417	2.76204e-05	0.000361116	2.12367	3.44235	not-significant
CDCA8	-0.557702	4.92001	-4.33348	2.76969e-05	0.000361804	2.12107	3.44153	not-significant
RASA3	0.357727	4.40958	4.33341	2.77046e-05	0.000361804	2.12081	3.44153	not-significant
BDKRB1	0.247334	2.77599	4.33285	2.77666e-05	0.000362407	2.11871	3.4408	not-significant
SLC25A11	-0.247017	4.80584	-4.33266	2.77883e-05	0.000362483	2.11797	3.44071	not-significant
AP001347.6	0.154643	2.20662	4.33142	2.79261e-05	0.000363951	2.11332	3.43896	not-significant
YDJC	-0.368535	4.78448	-4.33137	2.79326e-05	0.000363951	2.1131	3.43896	not-significant
CCT8	-0.555902	11.0822	-4.33099	2.79752e-05	0.000364298	2.11167	3.43854	not-significant
EIF3I	-0.403861	8.67342	-4.3299	2.80971e-05	0.000365678	2.10758	3.4369	not-significant
CCT3	-0.628987	10.29	-4.32921	2.81755e-05	0.000366489	2.10496	3.43594	Downregulated	CCT3
KLF16	-0.108438	3.45169	-4.3289	2.82095e-05	0.000366723	2.10383	3.43566	not-significant
GNB2L1	-0.517295	14.1618	-4.32711	2.84129e-05	0.000369158	2.09707	3.43279	not-significant
LDB3	0.810482	3.96803	4.32623	2.85127e-05	0.000370064	2.09378	3.43172	Upregulated	LDB3
HNRNPA2B1	-0.474563	12.2378	-4.32621	2.8515e-05	0.000370064	2.0937	3.43172	not-significant
AURKAIP1	-0.439699	8.56372	-4.32527	2.86233e-05	0.000371259	2.09014	3.43032	not-significant
MAPK10	0.326613	3.69644	4.32476	2.86812e-05	0.000371781	2.08824	3.42971	not-significant
LOC100287098	-0.0995878	3.12219	-4.32463	2.8696e-05	0.000371781	2.08775	3.42971	not-significant
PLA2G4F	-0.149974	3.31138	-4.32405	2.87627e-05	0.000372433	2.08557	3.42895	not-significant
RORA	0.702387	5.45895	4.32389	2.87812e-05	0.000372463	2.08497	3.42892	Upregulated	RORA
CRY1	0.361549	6.67426	4.32356	2.88198e-05	0.000372556	2.08371	3.42881	not-significant
FASTKD1	-0.443553	6.67846	-4.32355	2.8821e-05	0.000372556	2.08367	3.42881	not-significant
ORAI3	0.323976	5.06559	4.32312	2.88703e-05	0.000372978	2.08206	3.42832	not-significant
MAFB	0.944393	7.34682	4.32298	2.88862e-05	0.000372978	2.08154	3.42832	Upregulated	MAFB
ZWINT	-0.83722	7.9441	-4.32225	2.89711e-05	0.000373863	2.07878	3.42729	Downregulated	ZWINT
MIR3917	-0.29219	4.83595	-4.32191	2.90105e-05	0.000374161	2.0775	3.42694	not-significant
RRAS	0.513483	5.16469	4.32161	2.9045e-05	0.000374395	2.07639	3.42667	not-significant
PCK2	-0.521495	5.24793	-4.32112	2.9102e-05	0.000374918	2.07455	3.42606	not-significant
AC006538.1	-0.0565029	1.97246	-4.32037	2.91897e-05	0.000375835	2.07172	3.425	not-significant
PPP1CB	0.423409	8.44757	4.31849	2.94105e-05	0.000378022	2.06463	3.42248	not-significant
SCARB2	0.537418	10.5702	4.31832	2.94301e-05	0.000378022	2.06401	3.42248	not-significant
PPAPDC3	0.186074	2.9146	4.3183	2.94329e-05	0.000378022	2.06392	3.42248	not-significant
BCAT1	0.940737	5.33718	4.31824	2.94397e-05	0.000378022	2.0637	3.42248	Upregulated	BCAT1
CYYR1	0.535663	4.56578	4.31822	2.94421e-05	0.000378022	2.06362	3.42248	not-significant
SNRPD1	-0.690047	8.27634	-4.3151	2.98118e-05	0.000382554	2.0519	3.41731	Downregulated	SNRPD1
CNOT3	-0.129382	2.62065	-4.31388	2.99575e-05	0.000384208	2.04731	3.41543	not-significant
LARS2	-0.399538	5.35106	-4.31295	3.00692e-05	0.000385425	2.04381	3.41406	not-significant
CLEC14A	0.384324	4.46382	4.31276	3.00913e-05	0.000385492	2.04312	3.41398	not-significant
COQ3	-0.464056	5.72056	-4.31249	3.0124e-05	0.000385622	2.0421	3.41384	not-significant
CHMP4C	-0.727126	6.93773	-4.3124	3.01352e-05	0.000385622	2.04175	3.41384	Downregulated	CHMP4C
ASCC3	-0.447197	5.78004	-4.31119	3.02816e-05	0.000387253	2.0372	3.41201	not-significant
POM121L9P	0.124398	2.38748	4.31092	3.03134e-05	0.000387253	2.03621	3.41201	not-significant
YAP1	0.687087	7.81348	4.31092	3.03134e-05	0.000387253	2.03621	3.41201	Upregulated	YAP1
ITSN2	0.30383	7.2062	4.31009	3.04139e-05	0.00038832	2.0331	3.41081	not-significant
IGLV4-3	-0.169842	3.17367	-4.30973	3.04577e-05	0.000388662	2.03175	3.41043	not-significant
RABGAP1	0.438097	6.58394	4.30928	3.05126e-05	0.000389146	2.03006	3.40989	not-significant
VPS41	0.245404	5.6043	4.3079	3.06815e-05	0.000391082	2.02487	3.40773	not-significant
FDX1	-0.546747	7.64121	-4.30756	3.0723e-05	0.000391393	2.0236	3.40739	not-significant
BMP1	0.192357	3.60541	4.30742	3.07406e-05	0.0003914	2.02306	3.40738	not-significant
TDP1	-0.306004	4.1427	-4.30633	3.08749e-05	0.000392891	2.01896	3.40573	not-significant
ABT1	-0.253879	5.04057	-4.306	3.0915e-05	0.000393183	2.01774	3.40541	not-significant
GNPNAT1	-0.568459	7.2872	-4.30359	3.12146e-05	0.000396772	2.00868	3.40146	not-significant
RBM43	0.384851	3.67254	4.30276	3.13177e-05	0.000397862	2.00558	3.40027	not-significant
TTC36	-0.0990958	2.40342	-4.30241	3.1361e-05	0.000398011	2.00428	3.40011	not-significant
CORT	-0.110249	2.46423	-4.30218	3.13896e-05	0.000398011	2.00343	3.40011	not-significant
RPS6KA2	0.484897	4.89076	4.30216	3.13924e-05	0.000398011	2.00334	3.40011	not-significant
PRMT3	-0.434039	5.27491	-4.30211	3.1399e-05	0.000398011	2.00314	3.40011	not-significant
ARHGAP10	0.276752	4.2956	4.30155	3.14687e-05	0.000398673	2.00106	3.39938	not-significant
EPT1	-0.432746	5.2613	-4.30078	3.15654e-05	0.000399677	1.99818	3.39829	not-significant
RPIA	-0.489994	6.98347	-4.30028	3.16294e-05	0.000400266	1.99627	3.39765	not-significant
GTF3C6	-0.571091	9.30256	-4.29971	3.17008e-05	0.000400947	1.99416	3.39691	not-significant
RCAN2	1.09455	5.45781	4.29844	3.1862e-05	0.000402764	1.98939	3.39495	Upregulated	RCAN2
PHC3	0.472096	7.34921	4.29775	3.19493e-05	0.000403644	1.98682	3.394	not-significant
POLN	-0.0923071	3.23949	-4.29756	3.19742e-05	0.000403736	1.98609	3.3939	not-significant
EIF3D	-0.399083	9.66277	-4.29715	3.20264e-05	0.000404173	1.98455	3.39343	not-significant
RUNDC3B	0.484526	3.22426	4.29591	3.21845e-05	0.000405943	1.97993	3.39154	not-significant
FUK	-0.258453	4.61768	-4.29529	3.22639e-05	0.000406721	1.97761	3.3907	not-significant
DGAT1	-0.61007	5.17569	-4.29374	3.24644e-05	0.000408919	1.97179	3.38836	Downregulated	DGAT1
PSMC4	-0.422973	6.76321	-4.29366	3.24741e-05	0.000408919	1.97151	3.38836	not-significant
NKPD1	-0.0895623	2.75813	-4.29336	3.25129e-05	0.000409183	1.97039	3.38808	not-significant
HSPB1	0.958716	7.39577	4.2929	3.25727e-05	0.00040971	1.96866	3.38752	Upregulated	HSPB1
ESAM	0.215901	3.39628	4.29197	3.26938e-05	0.000411008	1.96517	3.38615	not-significant
SLC29A2	-0.279228	3.15591	-4.29047	3.28902e-05	0.000413099	1.95955	3.38395	not-significant
FAM162B	0.402993	3.60755	4.29042	3.28963e-05	0.000413099	1.95937	3.38395	not-significant
MTG1	-0.29058	4.71388	-4.28974	3.2985e-05	0.000413986	1.95684	3.38301	not-significant
RP1-101G11.2	-0.0893136	2.35644	-4.28948	3.30202e-05	0.0004142	1.95584	3.38279	not-significant
RHPN1	-0.114666	3.99332	-4.28817	3.31926e-05	0.000415945	1.95095	3.38096	not-significant
NOLC1	-0.543314	8.86909	-4.28815	3.31956e-05	0.000415945	1.95086	3.38096	not-significant
PTAR1	0.379954	6.06938	4.28752	3.32787e-05	0.000416758	1.94851	3.38012	not-significant
GRP	0.656187	2.29571	4.28397	3.37518e-05	0.000422451	1.93526	3.37422	Upregulated	GRP
PJA1	0.433846	5.89239	4.28288	3.38982e-05	0.000424052	1.93119	3.37258	not-significant
KERA	0.187061	1.88102	4.28192	3.40285e-05	0.000425449	1.92758	3.37115	not-significant
SERTAD4	0.595193	3.76744	4.28108	3.41413e-05	0.000426627	1.92447	3.36995	Upregulated	SERTAD4
NODAL	-0.0943203	3.23687	-4.28009	3.42759e-05	0.000428074	1.92078	3.36848	not-significant
PLCL1	0.41098	2.88467	4.27969	3.43315e-05	0.00042842	1.91926	3.36813	not-significant
C6orf132	-0.35407	3.71048	-4.27962	3.4341e-05	0.00042842	1.919	3.36813	not-significant
C10orf2	-0.31425	4.13093	-4.2788	3.44527e-05	0.000429579	1.91595	3.36696	not-significant
CPNE9	-0.0973412	2.73937	-4.27837	3.45112e-05	0.000430075	1.91435	3.36646	not-significant
GRWD1	-0.189288	4.33598	-4.27816	3.454e-05	0.000430199	1.91357	3.36633	not-significant
HIGD1B	0.21396	3.40413	4.27773	3.45995e-05	0.000430627	1.91195	3.3659	not-significant
FAM101B	0.712452	6.38263	4.27764	3.4612e-05	0.000430627	1.91161	3.3659	Upregulated	FAM101B
MFAP2	0.568765	4.41824	4.27726	3.46638e-05	0.000431037	1.91021	3.36549	not-significant
LRFN1	-0.0994998	2.52102	-4.27699	3.47018e-05	0.000431275	1.90918	3.36525	not-significant
MIR4745	-0.442562	9.39155	-4.27566	3.4885e-05	0.000433316	1.90424	3.3632	not-significant
TSPAN18	0.460226	3.52135	4.27516	3.49545e-05	0.000433944	1.90237	3.36257	not-significant
ZFHX2	-0.0762993	3.04254	-4.27312	3.52394e-05	0.000437243	1.89474	3.35928	not-significant
LPAR2	-0.293033	4.90261	-4.27248	3.53288e-05	0.000438115	1.89236	3.35841	not-significant
MCAM	0.677327	7.00189	4.27217	3.53723e-05	0.000438251	1.89121	3.35828	Upregulated	MCAM
ZNF106	0.3349	6.33293	4.27201	3.53946e-05	0.000438251	1.89062	3.35828	not-significant
RNF126	-0.199266	4.39231	-4.27199	3.53972e-05	0.000438251	1.89054	3.35828	not-significant
BAG5	-0.236159	6.68947	-4.2714	3.54811e-05	0.000439052	1.88832	3.35748	not-significant
CXADR	-0.970996	8.30631	-4.27094	3.55451e-05	0.000439606	1.88663	3.35694	Downregulated	CXADR
STK16	-0.207849	4.66393	-4.27016	3.56561e-05	0.000440742	1.8837	3.35582	not-significant
GBX1	-0.0849147	2.7203	-4.26931	3.5776e-05	0.000441984	1.88055	3.35459	not-significant
CACNA1G	-0.0917132	3.50687	-4.26911	3.58051e-05	0.000442105	1.87979	3.35447	not-significant
CORO2A	-0.665821	5.43892	-4.26764	3.60144e-05	0.00044445	1.87431	3.35218	Downregulated	CORO2A
LOC100505853	-0.0686717	2.56869	-4.26604	3.62437e-05	0.000447038	1.86835	3.34966	not-significant
MOB1B	0.487688	6.10513	4.26449	3.64673e-05	0.000449553	1.86258	3.34722	not-significant
MRPL49	-0.301977	6.98532	-4.26367	3.65854e-05	0.000450766	1.85954	3.34605	not-significant
RNF130	0.545298	6.68928	4.26047	3.7052e-05	0.000456271	1.84764	3.34078	not-significant
DKFZP434K028	-0.0850098	2.82075	-4.26022	3.70896e-05	0.000456355	1.84669	3.3407	not-significant
CCDC47	-0.51675	7.93651	-4.26015	3.70988e-05	0.000456355	1.84646	3.3407	not-significant
SDPR	0.851302	4.67257	4.25991	3.71347e-05	0.000456551	1.84555	3.34051	Upregulated	SDPR
ELOVL4	0.299909	2.33157	4.25772	3.74585e-05	0.000460285	1.83739	3.33697	not-significant
PLA2G6	-0.124157	4.15186	-4.25649	3.7641e-05	0.00046221	1.83283	3.33516	not-significant
WFDC1	0.911132	5.60082	4.25637	3.76595e-05	0.00046221	1.83237	3.33516	Upregulated	WFDC1
RAB18	0.359976	8.43322	4.25626	3.76757e-05	0.00046221	1.83197	3.33516	not-significant
HPD	-0.0615369	2.1474	-4.25593	3.77243e-05	0.000462557	1.83076	3.33483	not-significant
RP11-352G9.1	-0.0557266	2.2793	-4.25558	3.77768e-05	0.000462953	1.82945	3.33446	not-significant
FOXP2	1.02301	3.97131	4.25466	3.7915e-05	0.000464398	1.82602	3.33311	Upregulated	FOXP2
ARHGEF16	-0.293501	4.35327	-4.25447	3.79441e-05	0.000464506	1.8253	3.33301	not-significant
PODXL2	-0.165128	2.62693	-4.25411	3.79969e-05	0.000464903	1.824	3.33264	not-significant
FAT4	0.566326	4.17162	4.25356	3.80801e-05	0.000465672	1.82194	3.33192	not-significant
SCG2	0.712043	2.98993	4.25334	3.81141e-05	0.000465839	1.8211	3.33176	Upregulated	SCG2
ATP8B4	0.300479	2.56307	4.25286	3.81859e-05	0.000466386	1.81934	3.33125	not-significant
USP30-AS1	-0.209538	2.84949	-4.25277	3.81996e-05	0.000466386	1.819	3.33125	not-significant
SH3BP5	0.622816	6.32176	4.25219	3.82874e-05	0.000467208	1.81685	3.33049	Upregulated	SH3BP5
MTFP1	-0.443247	5.42666	-4.25093	3.84787e-05	0.000469293	1.81217	3.32856	not-significant
GLIPR2	0.532367	4.57523	4.25056	3.85352e-05	0.00046946	1.81079	3.3284	not-significant
RGCC	0.626049	6.93509	4.25052	3.85416e-05	0.00046946	1.81063	3.3284	Upregulated	RGCC
CSTF2	-0.32916	5.20511	-4.25044	3.8554e-05	0.00046946	1.81033	3.3284	not-significant
NIPSNAP1	-0.505097	6.45092	-4.25015	3.85973e-05	0.000469737	1.80928	3.32815	not-significant
HECW2	0.474198	4.10649	4.24969	3.86675e-05	0.000470342	1.80757	3.32759	not-significant
ABL1	0.302397	5.33269	4.24937	3.87173e-05	0.000470697	1.80636	3.32726	not-significant
MIR6778	-0.398443	5.67208	-4.249	3.87731e-05	0.000471012	1.80501	3.32697	not-significant
SLC26A11	0.344055	5.26745	4.24893	3.87844e-05	0.000471012	1.80474	3.32697	not-significant
NHP2P2	-0.24377	4.88877	-4.24862	3.88316e-05	0.000471335	1.8036	3.32667	not-significant
NARS	-0.510968	11.7836	-4.24738	3.90236e-05	0.000473415	1.79897	3.32476	not-significant
GPR68	0.409046	4.36132	4.24644	3.91676e-05	0.00047491	1.79551	3.32339	not-significant
LOC646588	0.364446	2.4318	4.24603	3.92325e-05	0.000475444	1.79395	3.3229	not-significant
CLPP	-0.272709	6.13124	-4.24341	3.96408e-05	0.000480138	1.78424	3.31863	not-significant
FBXL22	0.296894	2.42989	4.24159	3.99266e-05	0.000483333	1.77749	3.31575	not-significant
BZW2	-0.67038	10.1683	-4.24135	3.99639e-05	0.000483333	1.77662	3.31575	Downregulated	BZW2
ADAMTS7	-0.116698	3.33566	-4.24133	3.99679e-05	0.000483333	1.77652	3.31575	not-significant
FAM46B	0.461043	3.09176	4.24087	4.00407e-05	0.000483958	1.77481	3.31519	not-significant
S100A14	-1.12405	6.40414	-4.24058	4.0086e-05	0.000484249	1.77375	3.31493	Downregulated	S100A14
SCAMP3	-0.304272	5.99209	-4.23986	4.02001e-05	0.000485371	1.77108	3.31393	not-significant
NAP1L2	0.461192	2.45961	4.23947	4.02622e-05	0.000485864	1.76964	3.31349	not-significant
NDST1	0.211102	4.08714	4.23868	4.03875e-05	0.00048712	1.76672	3.31236	not-significant
ZNF415	0.49942	2.82459	4.23748	4.058e-05	0.00048909	1.76226	3.31061	not-significant
RANGAP1	-0.236281	4.33728	-4.23739	4.05947e-05	0.00048909	1.76192	3.31061	not-significant
TONSL	-0.158846	3.04358	-4.23724	4.06179e-05	0.00048909	1.76138	3.31061	not-significant
ABHD16A	-0.317902	5.68883	-4.23713	4.06363e-05	0.00048909	1.76096	3.31061	not-significant
NDUFAF4	-0.42763	6.40515	-4.23694	4.06655e-05	0.000489184	1.76028	3.31053	not-significant
CAND2	0.486108	3.23045	4.23673	4.07006e-05	0.000489348	1.75947	3.31038	not-significant
CA13	-0.832163	5.87789	-4.23539	4.09159e-05	0.000491678	1.75452	3.30832	Downregulated	CA13
PDP2	-0.2463	4.23851	-4.23401	4.11385e-05	0.000493962	1.74943	3.30631	not-significant
RECQL4	-0.266126	4.01334	-4.23395	4.11491e-05	0.000493962	1.74919	3.30631	not-significant
TEKT5	-0.103875	2.98127	-4.23276	4.13424e-05	0.000496022	1.74479	3.3045	not-significant
HOXB3	0.778276	5.69837	4.23247	4.13894e-05	0.000496326	1.74372	3.30423	Upregulated	HOXB3
SLC9A1	-0.379745	4.10778	-4.23234	4.14117e-05	0.000496333	1.74322	3.30423	not-significant
POLR2I	-0.372204	6.87528	-4.2319	4.14837e-05	0.000496833	1.74159	3.30379	not-significant
PAIP2	0.40494	8.75643	4.23182	4.14969e-05	0.000496833	1.74129	3.30379	not-significant
JAM2	0.675747	4.04325	4.23043	4.17246e-05	0.000499298	1.73615	3.30164	Upregulated	JAM2
LOC101928790	-0.0509026	1.92661	-4.23017	4.17671e-05	0.000499545	1.7352	3.30143	not-significant
OGN	1.99519	4.45859	4.22833	4.20721e-05	0.000502931	1.72837	3.29849	Upregulated	OGN
EFCAB6	-0.0808693	2.78469	-4.22785	4.21513e-05	0.000503615	1.72661	3.2979	not-significant
SKI	0.360875	6.00666	4.22736	4.22327e-05	0.000504323	1.7248	3.29729	not-significant
TFB2M	-0.526138	7.01844	-4.22477	4.2666e-05	0.000509232	1.71522	3.29308	not-significant
RP11-180N14.1	0.240036	1.98696	4.2237	4.28466e-05	0.000511122	1.71125	3.29148	not-significant
ZC3H18	-0.214755	3.89419	-4.22276	4.30044e-05	0.000512506	1.7078	3.2903	not-significant
TCEAL8	0.622932	6.21287	4.22275	4.30075e-05	0.000512506	1.70774	3.2903	Upregulated	TCEAL8
COMTD1	-0.479966	5.14158	-4.22193	4.31465e-05	0.000513895	1.70471	3.28913	not-significant
CALM1	0.322054	15.8395	4.22128	4.32555e-05	0.000514925	1.70234	3.28826	not-significant
WDR46	-0.267656	4.7012	-4.2211	4.32876e-05	0.000515039	1.70165	3.28816	not-significant
RP1-142L7.8	0.165399	2.10383	4.22087	4.33269e-05	0.000515239	1.7008	3.28799	not-significant
GOT2	-0.404774	7.34076	-4.21876	4.3687e-05	0.000519093	1.69303	3.28475	not-significant
MTCL1	0.673263	4.9802	4.21871	4.36964e-05	0.000519093	1.69283	3.28475	Upregulated	MTCL1
GNA14	0.569807	3.48317	4.2173	4.39399e-05	0.000521715	1.68761	3.28257	not-significant
PRR16	0.524957	3.4564	4.21705	4.39833e-05	0.000521937	1.68669	3.28238	not-significant
SERINC1	0.558703	8.97219	4.21693	4.40042e-05	0.000521937	1.68624	3.28238	not-significant
SLC6A6	0.543657	6.91297	4.21662	4.4057e-05	0.000522292	1.68512	3.28209	not-significant
ISYNA1	-0.124524	3.59831	-4.21561	4.4232e-05	0.000524095	1.6814	3.28059	not-significant
EMP1	0.929044	9.16856	4.21519	4.43055e-05	0.0005246	1.67984	3.28017	Upregulated	EMP1
TACR2	0.493869	2.89951	4.21511	4.43205e-05	0.0005246	1.67952	3.28017	not-significant
HMBS	-0.394351	5.35448	-4.21495	4.43478e-05	0.000524652	1.67895	3.28013	not-significant
ELOVL5	0.9017	7.94886	4.21462	4.44053e-05	0.000525061	1.67773	3.27979	Upregulated	ELOVL5
HNF1A	-0.151185	3.91839	-4.21435	4.44532e-05	0.000525356	1.67672	3.27955	not-significant
ARHGAP44	-0.407883	3.65478	-4.21403	4.45089e-05	0.000525742	1.67554	3.27923	not-significant
MARCKSL1	-0.729034	10.338	-4.21375	4.45578e-05	0.000526049	1.67451	3.27897	Downregulated	MARCKSL1
DAAM1	0.465785	5.70039	4.21353	4.45955e-05	0.000526223	1.67372	3.27883	not-significant
RGS3	0.473425	5.75833	4.21271	4.47399e-05	0.000527654	1.67069	3.27765	not-significant
LOC339539	-0.0722751	2.43175	-4.21226	4.482e-05	0.000528327	1.66901	3.2771	not-significant
TMEM161A	-0.242567	5.42307	-4.20966	4.52791e-05	0.000533464	1.65945	3.2729	not-significant
SEC1P	-0.0742521	2.4358	-4.20789	4.55953e-05	0.000536913	1.65292	3.2701	not-significant
PCDH18	0.706236	6.65249	4.20592	4.59503e-05	0.000540814	1.64565	3.26695	Upregulated	PCDH18
ZDHHC15	0.12557	1.83189	4.2055	4.60263e-05	0.00054143	1.6441	3.26646	not-significant
YRDC	-0.376137	5.97729	-4.20455	4.61982e-05	0.000543173	1.6406	3.26506	not-significant
RHEB	0.491292	10.6096	4.20411	4.62772e-05	0.000543822	1.639	3.26454	not-significant
TSTA3	-0.781023	7.60852	-4.2036	4.63713e-05	0.000544649	1.63709	3.26388	Downregulated	TSTA3
TMEM45A	1.01179	5.92236	4.20286	4.65047e-05	0.000545935	1.6344	3.26286	Upregulated	TMEM45A
PIWIL2	-0.576997	3.53125	-4.20172	4.67133e-05	0.000547939	1.6302	3.26127	not-significant
C3orf18	0.206317	3.39323	4.20167	4.67233e-05	0.000547939	1.63	3.26127	not-significant
STARD8	0.146774	3.27643	4.2014	4.67726e-05	0.000548236	1.62901	3.26103	not-significant
PDE8B	0.372615	2.89283	4.20087	4.68692e-05	0.000549087	1.62708	3.26036	not-significant
DOLPP1	-0.312962	5.06572	-4.20063	4.69135e-05	0.000549325	1.62619	3.26017	not-significant
MKL2	0.395952	6.57503	4.20036	4.69638e-05	0.000549437	1.62518	3.26008	not-significant
SPON1	1.25737	6.70439	4.20032	4.69711e-05	0.000549437	1.62504	3.26008	Upregulated	SPON1
CCDC120	-0.0583857	2.40126	-4.1994	4.71411e-05	0.000551143	1.62165	3.25874	not-significant
ABCF3	-0.224299	4.78387	-4.19904	4.72084e-05	0.000551648	1.62031	3.25834	not-significant
ATG5	-0.439236	7.22963	-4.1986	4.72899e-05	0.000552319	1.6187	3.25781	not-significant
C10orf53	-0.0900833	2.65677	-4.19811	4.73797e-05	0.000553085	1.61692	3.25721	not-significant
CSNK2A1	-0.418412	6.89733	-4.19697	4.75929e-05	0.000555291	1.61271	3.25548	not-significant
ANK2	1.04744	3.93934	4.19646	4.76887e-05	0.000556115	1.61082	3.25484	Upregulated	ANK2
GTPBP6	-0.257441	4.6896	-4.19633	4.77122e-05	0.000556115	1.61036	3.25484	not-significant
RAMP1	0.893547	5.14305	4.19543	4.7882e-05	0.000557811	1.60703	3.25351	Upregulated	RAMP1
PTCD3	-0.407224	6.44224	-4.19433	4.80884e-05	0.00055993	1.60299	3.25187	not-significant
LRRC29	-0.0729876	2.68886	-4.19394	4.81607e-05	0.000560487	1.60158	3.25143	not-significant
CCNK	-0.276716	6.58151	-4.19198	4.85332e-05	0.000564283	1.59436	3.2485	not-significant
PDE7B	0.549698	4.02725	4.19196	4.85363e-05	0.000564283	1.5943	3.2485	not-significant
PCDHB14	0.467274	3.15209	4.19134	4.86544e-05	0.00056537	1.59202	3.24767	not-significant
DKC1	-0.690563	8.98902	-4.19034	4.88465e-05	0.000567314	1.58833	3.24618	Downregulated	DKC1
RP11-212P7.2	0.269953	3.28269	4.18851	4.91979e-05	0.000571105	1.5816	3.24328	not-significant
LOC100996693	0.3374	3.37151	4.18833	4.92324e-05	0.000571215	1.58095	3.2432	not-significant
NOP14-AS1	-0.0987307	2.59901	-4.18728	4.94344e-05	0.000573138	1.57711	3.24174	not-significant
PRICKLE1	0.546805	4.07266	4.18721	4.94482e-05	0.000573138	1.57685	3.24174	not-significant
SORBS3	0.179863	3.98389	4.18618	4.96474e-05	0.000575155	1.57308	3.24021	not-significant
UGT8	-0.892525	5.49604	-4.18579	4.97243e-05	0.000575755	1.57163	3.23976	Downregulated	UGT8
LOC100130111	-0.0872374	2.54678	-4.18441	4.99942e-05	0.000578587	1.56655	3.23763	not-significant
MRPL35	-0.459538	6.8807	-4.18365	5.01426e-05	0.000579796	1.56377	3.23672	not-significant
DQ599616	-0.0552569	2.0845	-4.18361	5.01493e-05	0.000579796	1.56365	3.23672	not-significant
RP11-388M20.6	-0.0843071	2.60738	-4.18178	5.05105e-05	0.000583677	1.55692	3.23383	not-significant
LMO3	0.745946	3.0836	4.18126	5.06144e-05	0.000584351	1.55499	3.23333	Upregulated	LMO3
LOC100131541	0.221923	2.77593	4.18123	5.062e-05	0.000584351	1.55489	3.23333	not-significant
TEX40	-0.118821	2.99343	-4.18083	5.06983e-05	0.00058496	1.55344	3.23287	not-significant
LOC102724611	0.0686773	2.00551	4.17968	5.09275e-05	0.000587309	1.54921	3.23113	not-significant
CPT1C	0.163992	2.70411	4.17935	5.09921e-05	0.000587758	1.54802	3.2308	not-significant
C14orf2	-0.394101	10.8411	-4.17846	5.11706e-05	0.000589518	1.54475	3.2295	not-significant
KANK3	0.214691	3.26385	4.17811	5.12416e-05	0.000590039	1.54345	3.22912	not-significant
KRT8	-1.30833	10.9197	-4.17737	5.13883e-05	0.000591431	1.54077	3.2281	Downregulated	KRT8
PHBP8	-0.0609202	1.94777	-4.17685	5.14945e-05	0.000592355	1.53883	3.22742	not-significant
PRKCA	0.702133	6.14905	4.1756	5.17452e-05	0.000594626	1.53428	3.22576	Upregulated	PRKCA
COL24A1	0.191609	2.01341	4.17557	5.17527e-05	0.000594626	1.53414	3.22576	not-significant
CORIN	0.219503	2.55829	4.17548	5.17699e-05	0.000594626	1.53383	3.22576	not-significant
PNMA1	0.633345	6.76953	4.175	5.18683e-05	0.000595457	1.53205	3.22515	Upregulated	PNMA1
CHTF8	-0.210346	6.82941	-4.17468	5.19316e-05	0.000595885	1.53091	3.22484	not-significant
SCN5A	-0.088272	2.74862	-4.17305	5.22644e-05	0.000599404	1.52492	3.22228	not-significant
LOC100996782	-0.240368	4.40134	-4.17265	5.23468e-05	0.000600047	1.52345	3.22181	not-significant
C19orf80	-0.0787545	2.35284	-4.17223	5.2432e-05	0.000600723	1.52192	3.22133	not-significant
DPH3	0.344065	6.06596	4.17157	5.25663e-05	0.000601961	1.51952	3.22043	not-significant
[truncated: 20,882 more rows]

## Sheet: TCGA
mRNA differential analysis in TCGA database
	logFC	AveExpr	t	P.Value	adj.P.Val	B	logP	group	Label
ITGB1	0.920419	13.683	8.58701	1.75673e-12	3.34762e-08	17.95	7.47526	Upregulated	ITGB1
PKD2	1.50253	9.7037	7.85852	3.74276e-11	3.2939e-07	15.067	6.48229	Upregulated	PKD2
ABCC9	2.47114	8.87968	7.78088	5.18561e-11	3.2939e-07	14.7593	6.48229	Upregulated	ABCC9
SSH1	0.695337	10.4105	7.39935	2.56853e-10	9.38366e-07	13.2483	6.02763	Upregulated	SSH1
PHLDB2	1.93766	9.5628	7.38761	2.69783e-10	9.38366e-07	13.2019	6.02763	Upregulated	PHLDB2
RAB31	1.3124	11.1058	7.3659	2.95455e-10	9.38366e-07	13.1161	6.02763	Upregulated	RAB31
LAMC1	1.17372	12.4675	7.16194	6.93007e-10	1.88656e-06	12.3105	5.72433	Upregulated	LAMC1
ABCA1	1.08447	10.2718	7.1012	8.9288e-10	2.12684e-06	12.071	5.67227	Upregulated	ABCA1
SLC8A1	1.65908	8.68855	7.05579	1.07894e-09	2.28448e-06	11.892	5.64121	Upregulated	SLC8A1
AFAP1	1.0285	10.521	6.98853	1.4277e-09	2.62328e-06	11.6273	5.58116	Upregulated	AFAP1
PCNX	0.880727	10.4679	6.97438	1.51428e-09	2.62328e-06	11.5717	5.58116	Upregulated	PCNX
DIP2C	1.39238	9.15967	6.93269	1.80093e-09	2.85988e-06	11.4078	5.54365	Upregulated	DIP2C
RBM9	0.947099	10.8693	6.89528	2.10385e-09	3.08392e-06	11.2608	5.5109	Upregulated	RBM9
LAMA4	1.32802	11.4533	6.73358	4.11348e-09	5.09378e-06	10.627	5.29296	Upregulated	LAMA4
NID1	1.27991	11.6506	6.72834	4.20368e-09	5.09378e-06	10.6065	5.29296	Upregulated	NID1
TEAD1	1.34687	10.484	6.71632	4.41793e-09	5.09378e-06	10.5595	5.29296	Upregulated	TEAD1
AKT3	1.48629	9.05653	6.70951	4.5442e-09	5.09378e-06	10.5328	5.29296	Upregulated	AKT3
NANS	-0.976899	10.6631	-6.68851	4.95631e-09	5.24708e-06	10.4508	5.28008	Downregulated	NANS
NRP2	1.57271	10.2679	6.65135	5.77896e-09	5.79599e-06	10.3056	5.23687	Upregulated	NRP2
SVIL	2.06348	11.5934	6.60113	7.11002e-09	6.77442e-06	10.1096	5.16913	Upregulated	SVIL
CNTNAP1	1.86649	8.59622	6.57311	7.98072e-09	7.04195e-06	10.0004	5.15231	Upregulated	CNTNAP1
AMOTL1	1.70072	10.1692	6.56861	8.12987e-09	7.04195e-06	9.98292	5.15231	Upregulated	AMOTL1
TIMP2	1.3335	12.7997	6.55473	8.60846e-09	7.1323e-06	9.92885	5.14677	Upregulated	TIMP2
KCTD10	0.870448	10.6909	6.54196	9.07334e-09	7.16327e-06	9.87913	5.14489	Upregulated	KCTD10
ITGA1	1.51223	10.7628	6.53343	9.39766e-09	7.16327e-06	9.84594	5.14489	Upregulated	ITGA1
ARHGEF17	1.32084	10.0819	6.50687	1.04827e-08	7.42588e-06	9.74265	5.12925	Upregulated	ARHGEF17
EDNRA	1.53481	8.93481	6.50597	1.05216e-08	7.42588e-06	9.73915	5.12925	Upregulated	EDNRA
AXL	1.40983	10.5409	6.48171	1.16253e-08	7.70334e-06	9.64485	5.11332	Upregulated	AXL
STON1	2.07684	8.68387	6.47832	1.17885e-08	7.70334e-06	9.63168	5.11332	Upregulated	STON1
TNS1	2.21342	12.4352	6.47142	1.21274e-08	7.70334e-06	9.60488	5.11332	Upregulated	TNS1
DDR2	1.9054	7.9686	6.45294	1.30838e-08	8.04276e-06	9.53313	5.0946	Upregulated	DDR2
FLNA	1.93371	14.7642	6.44206	1.36814e-08	8.14727e-06	9.49092	5.08899	Upregulated	FLNA
ATXN1	0.992688	9.82991	6.43256	1.42253e-08	8.21444e-06	9.45407	5.08542	Upregulated	ATXN1
ZCCHC24	1.87973	9.81522	6.4225	1.48246e-08	8.30876e-06	9.41506	5.08046	Upregulated	ZCCHC24
FERMT2	1.84346	10.3004	6.41383	1.53617e-08	8.36377e-06	9.38143	5.0776	Upregulated	FERMT2
GUCY1A3	1.85385	10.6427	6.38505	1.72848e-08	9.14941e-06	9.26994	5.03861	Upregulated	GUCY1A3
BNC2	1.94273	8.58226	6.35852	1.92689e-08	9.92401e-06	9.16724	5.00331	Upregulated	BNC2
ZSCAN16	-0.820715	6.61094	-6.34675	2.02203e-08	1.01399e-05	9.12169	4.99396	Downregulated	ZSCAN16
PHLDB1	1.20451	10.521	6.33176	2.1499e-08	1.02648e-05	9.06374	4.98865	Upregulated	PHLDB1
PARVA	1.28465	11.0098	6.33037	2.1621e-08	1.02648e-05	9.05839	4.98865	Upregulated	PARVA
LOC399959	2.25785	8.06281	6.32518	2.20853e-08	1.02648e-05	9.03831	4.98865	Upregulated	LOC399959
ACTN1	1.34335	12.7378	6.31886	2.26631e-08	1.02826e-05	9.0139	4.9879	Upregulated	ACTN1
CHST3	1.43886	8.91012	6.3075	2.37402e-08	1.05208e-05	8.97002	4.97795	Upregulated	CHST3
NFATC4	1.52908	8.57079	6.29677	2.4804e-08	1.07424e-05	8.92859	4.9689	Upregulated	NFATC4
DKK3	1.3576	11.0413	6.28214	2.63319e-08	1.11507e-05	8.8721	4.9527	Upregulated	DKK3
CDH11	1.33827	10.7471	6.27142	2.75088e-08	1.13958e-05	8.83078	4.94325	Upregulated	CDH11
ZNF532	0.924169	10.2124	6.25614	2.92786e-08	1.18709e-05	8.77186	4.92552	Upregulated	ZNF532
MPDZ	1.66615	8.64165	6.24954	3.00781e-08	1.1887e-05	8.7464	4.92493	Upregulated	MPDZ
KLHL5	1.15299	9.83814	6.24278	3.09183e-08	1.1887e-05	8.72037	4.92493	Upregulated	KLHL5
GNB4	1.16642	10.3582	6.24064	3.11896e-08	1.1887e-05	8.71211	4.92493	Upregulated	GNB4
HAND2	3.3664	7.44445	6.23008	3.25612e-08	1.191e-05	8.67145	4.92409	Upregulated	HAND2
LSM4	-0.813731	10.614	-6.22704	3.29669e-08	1.191e-05	8.65975	4.92409	Downregulated	LSM4
ARFIP2	-0.636711	9.88211	-6.22587	3.31249e-08	1.191e-05	8.65523	4.92409	Downregulated	ARFIP2
DLC1	1.35648	9.86815	6.21466	3.46726e-08	1.22356e-05	8.61208	4.91238	Upregulated	DLC1
PLSCR4	1.64237	8.67215	6.18664	3.88608e-08	1.34642e-05	8.50433	4.87082	Upregulated	PLSCR4
EMILIN1	1.48869	11.4546	6.14615	4.58138e-08	1.53376e-05	8.34881	4.81424	Upregulated	EMILIN1
MSRB3	2.12445	10.0213	6.14559	4.59172e-08	1.53376e-05	8.34668	4.81424	Upregulated	MSRB3
SAMD4A	1.44813	9.18941	6.14152	4.66826e-08	1.53376e-05	8.33106	4.81424	Upregulated	SAMD4A
MACF1	1.08589	12.2803	6.13169	4.85835e-08	1.55324e-05	8.29335	4.80876	Upregulated	MACF1
ANGPTL2	1.54583	10.8678	6.13007	4.89055e-08	1.55324e-05	8.28711	4.80876	Upregulated	ANGPTL2
MRVI1	2.1201	10.5074	6.12518	4.98847e-08	1.55837e-05	8.26838	4.80733	Upregulated	MRVI1
CALD1	1.84399	13.5362	6.11779	5.14032e-08	1.56605e-05	8.24006	4.8052	Upregulated	CALD1
NBLA00301	3.44054	5.52155	6.11087	5.28675e-08	1.56605e-05	8.21352	4.8052	Upregulated	NBLA00301
FSTL1	1.33665	12.9719	6.11042	5.29629e-08	1.56605e-05	8.21182	4.8052	Upregulated	FSTL1
AKAP12	1.90758	10.5591	6.10832	5.34179e-08	1.56605e-05	8.20374	4.8052	Upregulated	AKAP12
TRABD	-0.768973	9.70166	-6.09555	5.62564e-08	1.57854e-05	8.15483	4.80174	Downregulated	TRABD
MYLK	2.56971	12.2154	6.09481	5.64244e-08	1.57854e-05	8.15201	4.80174	Upregulated	MYLK
KANK2	1.64593	11.1815	6.09115	5.72671e-08	1.57854e-05	8.13801	4.80174	Upregulated	KANK2
GUCY1B3	1.39651	9.2208	6.08942	5.76706e-08	1.57854e-05	8.13137	4.80174	Upregulated	GUCY1B3
C9orf4	2.41172	2.68619	6.08807	5.79858e-08	1.57854e-05	8.12622	4.80174	Upregulated	C9orf4
PTGFRN	1.02946	11.3938	6.07226	6.18229e-08	1.63943e-05	8.0657	4.78531	Upregulated	PTGFRN
KCNMA1	2.78662	9.33052	6.07178	6.1943e-08	1.63943e-05	8.06386	4.78531	Upregulated	KCNMA1
PLXDC2	1.36098	8.55064	6.05832	6.54119e-08	1.69857e-05	8.01239	4.76992	Upregulated	PLXDC2
NRK	2.65575	5.36756	6.05511	6.62667e-08	1.69857e-05	8.00013	4.76992	Upregulated	NRK
TMEM183A	-0.565775	10.2327	-6.05294	6.68519e-08	1.69857e-05	7.99182	4.76992	not-significant
ANO6	0.781144	11.0358	6.04308	6.95728e-08	1.74445e-05	7.95414	4.75834	Upregulated	ANO6
TLN1	1.09016	13.4179	6.03759	7.1133e-08	1.7604e-05	7.93319	4.75439	Upregulated	TLN1
PBX3	1.36501	9.15184	6.03434	7.20758e-08	1.76087e-05	7.92076	4.75427	Upregulated	PBX3
C7orf58	2.33022	9.01369	5.99909	8.31055e-08	2.00463e-05	7.78627	4.69797	Upregulated	C7orf58
KCNJ8	1.37464	7.94606	5.98761	8.70473e-08	2.06004e-05	7.74251	4.68612	Upregulated	KCNJ8
MRAS	1.21628	8.64942	5.98614	8.75647e-08	2.06004e-05	7.73691	4.68612	Upregulated	MRAS
FLNC	3.32571	10.8532	5.9667	9.47054e-08	2.20086e-05	7.66288	4.65741	Upregulated	FLNC
SGCD	1.88287	8.66952	5.93313	1.0842e-07	2.48923e-05	7.53517	4.60394	Upregulated	SGCD
ATP2B4	1.61641	11.7788	5.92018	1.14219e-07	2.59115e-05	7.48597	4.58651	Upregulated	ATP2B4
C10orf72	1.50591	8.53835	5.91177	1.18147e-07	2.61326e-05	7.45405	4.58282	Upregulated	C10orf72
CENPM	-1.69904	7.36756	-5.91137	1.18339e-07	2.61326e-05	7.45252	4.58282	Downregulated	CENPM
SEC23A	0.831631	10.8966	5.9079	1.19998e-07	2.61326e-05	7.43937	4.58282	Upregulated	SEC23A
CRISPLD2	1.428	10.9917	5.9065	1.20679e-07	2.61326e-05	7.43402	4.58282	Upregulated	CRISPLD2
PRICKLE2	1.99881	8.79414	5.90027	1.23738e-07	2.63198e-05	7.41039	4.57972	Upregulated	PRICKLE2
AOC3	2.07568	10.4422	5.89913	1.24306e-07	2.63198e-05	7.40606	4.57972	Upregulated	AOC3
ADAT3	-1.28006	5.72413	-5.87421	1.37388e-07	2.877e-05	7.3116	4.54106	Downregulated	ADAT3
TMTC1	1.55447	8.78073	5.86912	1.40228e-07	2.90454e-05	7.29228	4.53692	Upregulated	TMTC1
PCDH7	1.88489	9.91672	5.86575	1.42133e-07	2.91234e-05	7.27955	4.53576	Upregulated	PCDH7
EFCAB4A	-1.53119	8.46572	-5.86025	1.45307e-07	2.94572e-05	7.25869	4.53081	Downregulated	EFCAB4A
NOTCH2	0.801609	11.524	5.85673	1.47374e-07	2.95616e-05	7.24536	4.52927	Upregulated	NOTCH2
SMOC2	2.27852	10.4615	5.84878	1.52142e-07	3.02002e-05	7.2153	4.51999	Upregulated	SMOC2
GDF5	1.27034	2.46699	5.83594	1.60181e-07	3.14682e-05	7.1667	4.50213	Upregulated	GDF5
TGFB3	1.49201	8.78536	5.82489	1.67426e-07	3.25559e-05	7.12494	4.48737	Upregulated	TGFB3
IGFBP4	1.53604	13.2637	5.82192	1.69433e-07	3.26132e-05	7.1137	4.48661	Upregulated	IGFBP4
TSPO	-0.851688	10.9745	-5.81853	1.71746e-07	3.2728e-05	7.1009	4.48508	Downregulated	TSPO
HEYL	1.47438	9.50513	5.81182	1.7642e-07	3.32857e-05	7.07555	4.47774	Upregulated	HEYL
PTRF	1.45745	12.4344	5.80408	1.81972e-07	3.37002e-05	7.04631	4.47237	Upregulated	PTRF
DDX39	-0.899497	10.3603	-5.80383	1.82153e-07	3.37002e-05	7.04537	4.47237	Downregulated	DDX39
DPYSL3	2.0307	11.8688	5.78878	1.9345e-07	3.5446e-05	6.98858	4.45043	Upregulated	DPYSL3
RAD51	-1.29629	7.61174	-5.78545	1.96041e-07	3.55787e-05	6.97602	4.44881	Downregulated	RAD51
C10orf26	0.67118	10.6135	5.77914	2.01044e-07	3.58453e-05	6.95224	4.44557	Upregulated	C10orf26
TGFBI	1.31088	12.0867	5.77886	2.01272e-07	3.58453e-05	6.95117	4.44557	Upregulated	TGFBI
TSHZ3	1.32853	8.2288	5.76969	2.08782e-07	3.68384e-05	6.9166	4.4337	Upregulated	TSHZ3
ACTA2	1.93165	13.2892	5.76566	2.12171e-07	3.7093e-05	6.9014	4.43071	Upregulated	ACTA2
TPM2	2.21377	12.3846	5.75668	2.19908e-07	3.80961e-05	6.86761	4.41912	Upregulated	TPM2
UBE2T	-1.45017	8.05824	-5.75347	2.22745e-07	3.82399e-05	6.85551	4.41748	Downregulated	UBE2T
LOC728264	2.52932	8.86811	5.74854	2.27171e-07	3.86515e-05	6.83694	4.41283	Upregulated	LOC728264
WDFY3	0.714866	9.71355	5.74541	2.30021e-07	3.86525e-05	6.82518	4.41282	Upregulated	WDFY3
RHOBTB3	1.21037	9.54911	5.74409	2.31233e-07	3.86525e-05	6.82022	4.41282	Upregulated	RHOBTB3
GLIPR1	1.29596	9.70828	5.73245	2.42219e-07	3.95661e-05	6.77642	4.40268	Upregulated	GLIPR1
CLIC4	1.26937	12.0984	5.72817	2.46386e-07	3.95661e-05	6.76033	4.40268	Upregulated	CLIC4
ZEB1	1.53351	10.2378	5.72797	2.46582e-07	3.95661e-05	6.75958	4.40268	Upregulated	ZEB1
COX5A	-0.675576	11.2165	-5.72796	2.46594e-07	3.95661e-05	6.75953	4.40268	Downregulated	COX5A
SPOCK1	2.14368	8.87616	5.72746	2.4708e-07	3.95661e-05	6.75767	4.40268	Upregulated	SPOCK1
BMPR2	0.716722	11.354	5.72514	2.49384e-07	3.96021e-05	6.74892	4.40228	Upregulated	BMPR2
DLEU1	-1.16901	6.78087	-5.71663	2.5798e-07	4.03487e-05	6.71694	4.39417	Downregulated	DLEU1
IL17RB	-1.40229	7.69542	-5.7163	2.5832e-07	4.03487e-05	6.7157	4.39417	Downregulated	IL17RB
PEX7	-0.91238	7.11465	-5.71377	2.60935e-07	4.04258e-05	6.7062	4.39334	Downregulated	PEX7
BOC	2.15232	8.82156	5.71053	2.64322e-07	4.06203e-05	6.69403	4.39126	Upregulated	BOC
RAI14	0.851691	10.4703	5.7044	2.70849e-07	4.10389e-05	6.67101	4.3868	Upregulated	RAI14
NDST1	0.779017	10.9299	5.70393	2.71353e-07	4.10389e-05	6.66926	4.3868	Upregulated	NDST1
HDAC1	-0.679715	12.0435	-5.701	2.74539e-07	4.10884e-05	6.65825	4.38628	Downregulated	HDAC1
C2orf34	-0.864595	6.44487	-5.69967	2.75992e-07	4.10884e-05	6.65327	4.38628	Downregulated	C2orf34
RUSC2	1.09186	9.1997	5.69668	2.79291e-07	4.12572e-05	6.64206	4.3845	Upregulated	RUSC2
KLF10	0.905002	10.9846	5.68595	2.91476e-07	4.27259e-05	6.60177	4.36931	Upregulated	KLF10
ASPN	1.98517	9.3767	5.68109	2.97152e-07	4.32255e-05	6.58358	4.36426	Upregulated	ASPN
OSMR	1.10185	10.0393	5.67301	3.06852e-07	4.42983e-05	6.55328	4.35361	Upregulated	OSMR
CNN3	1.0022	11.5903	5.66749	3.13652e-07	4.49395e-05	6.5326	4.34737	Upregulated	CNN3
SORBS1	2.66003	10.7946	5.65376	3.31229e-07	4.70185e-05	6.48117	4.32773	Upregulated	SORBS1
YRDC	-0.736404	8.38305	-5.65234	3.33097e-07	4.70185e-05	6.47586	4.32773	Downregulated	YRDC
SPON1	2.21188	10.2049	5.64928	3.37164e-07	4.70343e-05	6.46442	4.32759	Upregulated	SPON1
VCL	1.05726	12.4289	5.64855	3.38145e-07	4.70343e-05	6.46168	4.32759	Upregulated	VCL
THBS1	1.41416	13.2161	5.64643	3.41005e-07	4.70883e-05	6.45373	4.32709	Upregulated	THBS1
IL1R1	1.27969	10.7811	5.64263	3.46182e-07	4.74593e-05	6.43952	4.32368	Upregulated	IL1R1
MYL9	2.26475	12.7815	5.63672	3.54384e-07	4.82367e-05	6.41744	4.31662	Upregulated	MYL9
MN1	1.90166	8.24828	5.62488	3.71411e-07	5.01308e-05	6.37318	4.2999	Upregulated	MN1
JAM3	1.44911	9.59331	5.62343	3.73561e-07	5.01308e-05	6.36773	4.2999	Upregulated	JAM3
KIRREL	1.302	8.10396	5.61764	3.82229e-07	5.02729e-05	6.3461	4.29867	Upregulated	KIRREL
TTC7B	1.1416	7.99641	5.61753	3.82397e-07	5.02729e-05	6.34569	4.29867	Upregulated	TTC7B
DST	1.33387	11.6494	5.61725	3.82817e-07	5.02729e-05	6.34465	4.29867	Upregulated	DST
FXYD6	1.73073	9.03294	5.6157	3.85173e-07	5.02729e-05	6.33886	4.29867	Upregulated	FXYD6
NT5C3	-0.991568	9.8267	-5.60673	3.99096e-07	5.17358e-05	6.30538	4.28621	Downregulated	NT5C3
RGS4	1.89081	7.30142	5.6028	4.05356e-07	5.21924e-05	6.2907	4.28239	Upregulated	RGS4
ETV2	-1.16111	3.14965	-5.59207	4.22926e-07	5.3542e-05	6.25069	4.27131	Downregulated	ETV2
DTYMK	-0.993676	9.0157	-5.59101	4.2471e-07	5.3542e-05	6.24672	4.27131	Downregulated	DTYMK
SPARCL1	2.01878	12.8612	5.59092	4.24852e-07	5.3542e-05	6.2464	4.27131	Upregulated	SPARCL1
CPXM2	2.28817	9.20478	5.5896	4.27077e-07	5.3542e-05	6.24148	4.27131	Upregulated	CPXM2
PRDX1	-0.619127	13.0338	-5.58584	4.33471e-07	5.39883e-05	6.22747	4.2677	Downregulated	PRDX1
ATP8B2	1.39131	9.80025	5.58393	4.36765e-07	5.40454e-05	6.22033	4.26724	Upregulated	ATP8B2
FGFR1	1.52156	10.1906	5.5785	4.46248e-07	5.43039e-05	6.20007	4.26517	Upregulated	FGFR1
PCDHGB7	1.26885	7.05397	5.57568	4.51233e-07	5.43039e-05	6.1896	4.26517	Upregulated	PCDHGB7
ITGA7	2.14796	9.27606	5.57508	4.52316e-07	5.43039e-05	6.18734	4.26517	Upregulated	ITGA7
TRIO	0.816126	10.6329	5.57417	4.53932e-07	5.43039e-05	6.18398	4.26517	Upregulated	TRIO
FAM119A	-0.652113	8.10523	-5.57099	4.5968e-07	5.43039e-05	6.17211	4.26517	Downregulated	FAM119A
TAGLN	2.15104	13.4749	5.57007	4.61355e-07	5.43039e-05	6.16868	4.26517	Upregulated	TAGLN
SH3RF3	1.08246	8.1342	5.56859	4.64056e-07	5.43039e-05	6.16318	4.26517	Upregulated	SH3RF3
MAP1A	1.65705	9.34215	5.56842	4.64378e-07	5.43039e-05	6.16252	4.26517	Upregulated	MAP1A
GHR	1.59846	6.49551	5.56835	4.64501e-07	5.43039e-05	6.16227	4.26517	Upregulated	GHR
DENND5A	1.13039	9.96916	5.56211	4.76077e-07	5.52341e-05	6.13906	4.25779	Upregulated	DENND5A
AHNAK2	2.33034	10.7097	5.56096	4.78255e-07	5.52341e-05	6.13476	4.25779	Upregulated	AHNAK2
ROR2	1.80631	8.03704	5.55683	4.86111e-07	5.57858e-05	6.1194	4.25348	Upregulated	ROR2
CACNA1H	2.04376	9.49267	5.55421	4.91164e-07	5.57858e-05	6.10965	4.25348	Upregulated	CACNA1H
SSC5D	2.02317	9.30464	5.55387	4.91815e-07	5.57858e-05	6.1084	4.25348	Upregulated	SSC5D
CHST15	1.16468	9.63389	5.54835	5.02653e-07	5.66778e-05	6.08785	4.24659	Upregulated	CHST15
PRSS23	1.32081	11.4568	5.53802	5.23555e-07	5.83445e-05	6.04944	4.234	Upregulated	PRSS23
ATG4D	-0.926219	8.15244	-5.53802	5.23557e-07	5.83445e-05	6.04944	4.234	Downregulated	ATG4D
NHSL2	1.58264	5.38199	5.5345	5.30873e-07	5.88158e-05	6.03636	4.23051	Upregulated	NHSL2
NAP1L6	1.00357	2.40859	5.52813	5.44359e-07	5.98129e-05	6.01271	4.2232	Upregulated	NAP1L6
ADD1	0.577295	12.197	5.5273	5.46151e-07	5.98129e-05	6.00961	4.2232	not-significant
SPC25	-1.48858	6.77639	-5.52305	5.55366e-07	5.98825e-05	5.99384	4.2227	Downregulated	SPC25
CHRM2	3.05511	3.62356	5.52201	5.57649e-07	5.98825e-05	5.98997	4.2227	Upregulated	CHRM2
C1R	1.26393	12.5092	5.52142	5.58937e-07	5.98825e-05	5.9878	4.2227	Upregulated	C1R
MAN1C1	1.2969	7.99683	5.52123	5.59356e-07	5.98825e-05	5.98709	4.2227	Upregulated	MAN1C1
PAM	0.957369	11.5079	5.51782	5.66931e-07	6.01351e-05	5.97441	4.22087	Upregulated	PAM
LRCH2	1.31139	5.88041	5.51733	5.68027e-07	6.01351e-05	5.97259	4.22087	Upregulated	LRCH2
SPIN1	0.536125	10.9401	5.51295	5.77912e-07	6.08436e-05	5.95633	4.21578	not-significant
SLC25A15	-0.849496	8.54168	-5.50495	5.96379e-07	6.22443e-05	5.92668	4.2059	Downregulated	SLC25A15
GINS2	-1.40845	7.66247	-5.50437	5.9775e-07	6.22443e-05	5.92452	4.2059	Downregulated	GINS2
LPHN2	1.18189	9.60752	5.4939	6.22884e-07	6.42107e-05	5.8857	4.19239	Upregulated	LPHN2
MAP1B	1.73957	10.3316	5.4937	6.23372e-07	6.42107e-05	5.88496	4.19239	Upregulated	MAP1B
PDE3A	1.91039	7.33532	5.48838	6.36538e-07	6.52143e-05	5.86526	4.18566	Upregulated	PDE3A
KIAA1462	0.950214	9.55769	5.48104	6.55167e-07	6.6764e-05	5.83808	4.17546	Upregulated	KIAA1462
CRISPLD1	1.67561	7.63482	5.47897	6.60529e-07	6.69523e-05	5.8304	4.17423	Upregulated	CRISPLD1
CAP2	2.04826	7.71115	5.47209	6.78605e-07	6.83358e-05	5.80495	4.16535	Upregulated	CAP2
TECPR2	0.776333	9.10942	5.47107	6.8135e-07	6.83358e-05	5.80115	4.16535	Upregulated	TECPR2
FHL1	2.47584	10.9527	5.46715	6.91915e-07	6.87008e-05	5.78665	4.16304	Upregulated	FHL1
C3orf64	0.932631	9.34604	5.46628	6.94272e-07	6.87008e-05	5.78344	4.16304	Upregulated	C3orf64
GCHFR	-1.51487	7.6955	-5.46487	6.98137e-07	6.87008e-05	5.77821	4.16304	Downregulated	GCHFR
RAB23	1.6064	9.55053	5.4644	6.9941e-07	6.87008e-05	5.7765	4.16304	Upregulated	RAB23
ISM1	2.37909	5.9404	5.46107	7.08608e-07	6.92474e-05	5.76418	4.1596	Upregulated	ISM1
COL6A2	1.22877	13.4459	5.44423	7.57002e-07	7.35805e-05	5.70193	4.13324	Upregulated	COL6A2
SLIT2	2.43513	7.13419	5.443	7.60672e-07	7.35805e-05	5.69738	4.13324	Upregulated	SLIT2
GPC6	1.28915	8.99829	5.44041	7.68436e-07	7.37944e-05	5.68781	4.13198	Upregulated	GPC6
MEF2A	0.852543	10.4936	5.43744	7.7742e-07	7.37944e-05	5.67686	4.13198	Upregulated	MEF2A
EHD2	1.30933	11.2315	5.43517	7.84376e-07	7.37944e-05	5.66847	4.13198	Upregulated	EHD2
RGL1	1.12449	9.0832	5.43411	7.87642e-07	7.37944e-05	5.66455	4.13198	Upregulated	RGL1
CENPH	-1.23333	7.04906	-5.43302	7.91009e-07	7.37944e-05	5.66053	4.13198	Downregulated	CENPH
ARSB	0.831558	8.89057	5.4322	7.93547e-07	7.37944e-05	5.65751	4.13198	Upregulated	ARSB
PODN	1.87878	10.1481	5.43212	7.93785e-07	7.37944e-05	5.65723	4.13198	Upregulated	PODN
FYCO1	1.22206	10.5897	5.43112	7.9692e-07	7.37944e-05	5.65352	4.13198	Upregulated	FYCO1
DBI	-0.768098	11.0648	-5.43086	7.97735e-07	7.37944e-05	5.65255	4.13198	Downregulated	DBI
PRKG1	1.50882	6.62861	5.42832	8.05699e-07	7.38672e-05	5.6432	4.13155	Upregulated	PRKG1
SKA3	-1.36101	7.61785	-5.42814	8.06275e-07	7.38672e-05	5.64252	4.13155	Downregulated	SKA3
ARMCX1	1.24549	7.90197	5.42443	8.18065e-07	7.45888e-05	5.62885	4.12733	Upregulated	ARMCX1
C1orf93	-0.915581	10.5006	-5.42144	8.27683e-07	7.51064e-05	5.61783	4.12432	Downregulated	C1orf93
PDSS1	-1.21112	7.52717	-5.41735	8.4106e-07	7.57819e-05	5.60273	4.12043	Downregulated	PDSS1
CDT1	-1.6088	8.06208	-5.41561	8.46797e-07	7.57819e-05	5.59633	4.12043	Downregulated	CDT1
HAUS8	-0.865829	7.16037	-5.41553	8.47059e-07	7.57819e-05	5.59603	4.12043	Downregulated	HAUS8
FMN2	2.15471	3.56225	5.41024	8.6479e-07	7.70067e-05	5.57652	4.11347	Upregulated	FMN2
FAM195A	-0.945141	8.78955	-5.40625	8.78364e-07	7.78516e-05	5.56185	4.10873	Downregulated	FAM195A
LOC100133612	-1.35946	3.23635	-5.40121	8.95872e-07	7.9008e-05	5.54326	4.10233	Downregulated	LOC100133612
ASB5	3.25384	3.66164	5.40012	8.99702e-07	7.9008e-05	5.53924	4.10233	Upregulated	ASB5
PRSS16	-1.37285	7.87783	-5.39607	9.14041e-07	7.9899e-05	5.52434	4.09746	Downregulated	PRSS16
A2M	1.27238	14.0897	5.39363	9.22794e-07	8.02958e-05	5.51536	4.09531	Upregulated	A2M
PXMP2	-1.07144	7.71411	-5.39016	9.35393e-07	8.10221e-05	5.50259	4.0914	Downregulated	PXMP2
SYNPO2	3.11252	11.5981	5.38773	9.44311e-07	8.14244e-05	5.49365	4.08925	Upregulated	SYNPO2
C1S	1.23486	12.7823	5.38571	9.51812e-07	8.17015e-05	5.4862	4.08777	Upregulated	C1S
TROAP	-1.62223	7.73865	-5.38296	9.6209e-07	8.22134e-05	5.47609	4.08506	Downregulated	TROAP
DCHS1	1.24081	9.89467	5.38022	9.72418e-07	8.2725e-05	5.46603	4.08236	Upregulated	DCHS1
COL6A3	1.23619	13.9434	5.3764	9.87017e-07	8.35938e-05	5.45199	4.07783	Upregulated	COL6A3
CLIP4	1.35505	8.52153	5.37269	1.00144e-06	8.44401e-05	5.43833	4.07345	Upregulated	CLIP4
TUBA1A	1.36659	11.8488	5.36783	1.02059e-06	8.56759e-05	5.42049	4.06714	Upregulated	TUBA1A
FGF7	1.705	9.06231	5.36247	1.04217e-06	8.71031e-05	5.40079	4.05997	Upregulated	FGF7
JPH2	2.62184	7.84306	5.36019	1.05146e-06	8.7496e-05	5.39243	4.05801	Upregulated	JPH2
GMNN	-0.974751	8.3332	-5.35691	1.06499e-06	8.82365e-05	5.38039	4.05435	Downregulated	GMNN
COL4A2	1.06914	13.4755	5.3544	1.07546e-06	8.87187e-05	5.37117	4.05198	Upregulated	COL4A2
RNF126	-0.67722	9.26272	-5.3508	1.09068e-06	8.9289e-05	5.35794	4.0492	Downregulated	RNF126
ZFHX4	1.93762	7.24859	5.34904	1.09818e-06	8.9289e-05	5.35149	4.0492	Upregulated	ZFHX4
HSPB6	3.30841	10.2918	5.34782	1.10341e-06	8.9289e-05	5.34702	4.0492	Upregulated	HSPB6
LAYN	1.53783	7.14049	5.34727	1.10575e-06	8.9289e-05	5.34501	4.0492	Upregulated	LAYN
LAMB1	0.86713	12.149	5.34719	1.10611e-06	8.9289e-05	5.34471	4.0492	Upregulated	LAMB1
S1PR3	1.50364	9.37784	5.34618	1.11049e-06	8.9289e-05	5.34099	4.0492	Upregulated	S1PR3
TUBB6	1.2531	10.5345	5.33899	1.14199e-06	9.14359e-05	5.31465	4.03888	Upregulated	TUBB6
IL6ST	1.15995	9.8612	5.32941	1.18542e-06	9.42768e-05	5.27951	4.0256	Upregulated	IL6ST
BARX1	2.44553	8.2337	5.32898	1.18736e-06	9.42768e-05	5.27796	4.0256	Upregulated	BARX1
LAMA2	1.69672	9.39539	5.32345	1.21322e-06	9.53612e-05	5.25768	4.02063	Upregulated	LAMA2
ASF1B	-1.36765	8.9286	-5.32313	1.21473e-06	9.53612e-05	5.25651	4.02063	Downregulated	ASF1B
CTDSP2	0.52632	12.1069	5.32248	1.21777e-06	9.53612e-05	5.25416	4.02063	not-significant
SYNE1	1.51123	10.3956	5.32179	1.22104e-06	9.53612e-05	5.25163	4.02063	Upregulated	SYNE1
CFL2	1.79201	9.556	5.3176	1.2411e-06	9.6253e-05	5.23629	4.01659	Upregulated	CFL2
STOM	0.940781	12.0165	5.3173	1.24256e-06	9.6253e-05	5.23518	4.01659	Upregulated	STOM
SERINC1	0.564676	12.0577	5.31588	1.24946e-06	9.63958e-05	5.22997	4.01594	not-significant
NLGN2	1.19671	8.84282	5.30999	1.27839e-06	9.79786e-05	5.20842	4.00887	Upregulated	NLGN2
SERPING1	1.16715	12.4724	5.30961	1.28026e-06	9.79786e-05	5.20704	4.00887	Upregulated	SERPING1
EFEMP2	1.22388	9.76801	5.30742	1.29123e-06	9.84227e-05	5.19901	4.0069	Upregulated	EFEMP2
NOL12	-0.70905	7.89757	-5.306	1.29837e-06	9.85728e-05	5.19382	4.00624	Downregulated	NOL12
TOE1	-0.527813	8.17703	-5.304	1.30849e-06	9.89464e-05	5.18652	4.0046	not-significant
ENAH	1.20548	11.2545	5.30012	1.32835e-06	0.000100052	5.17233	3.99978	Upregulated	ENAH
C21orf45	-0.970846	8.00755	-5.29851	1.3367e-06	0.000100284	5.16643	3.99877	Downregulated	C21orf45
ANTXR1	1.25102	11.526	5.29584	1.35059e-06	0.000100623	5.1567	3.9973	Upregulated	ANTXR1
CMTM8	-1.03162	6.98453	-5.29562	1.35178e-06	0.000100623	5.15587	3.9973	Downregulated	CMTM8
NPR2	1.07197	7.80219	5.29457	1.35729e-06	0.00010064	5.15204	3.99723	Upregulated	NPR2
SLC26A6	-0.899293	8.33219	-5.28869	1.38863e-06	0.000102341	5.13055	3.98995	Downregulated	SLC26A6
RGMA	2.60713	8.89747	5.28825	1.39098e-06	0.000102341	5.12897	3.98995	Upregulated	RGMA
CACNA2D1	2.10182	6.50113	5.28231	1.42343e-06	0.000104326	5.10726	3.98161	Upregulated	CACNA2D1
TWSG1	0.861621	10.4021	5.28047	1.43362e-06	0.000104462	5.10054	3.98104	Upregulated	TWSG1
CDCA8	-1.34489	8.94316	-5.28	1.43624e-06	0.000104462	5.09882	3.98104	Downregulated	CDCA8
TRPS1	1.3163	8.57224	5.27799	1.44748e-06	0.000104879	5.09149	3.97931	Upregulated	TRPS1
ASAM	1.73219	7.84927	5.2755	1.46154e-06	0.000105232	5.08239	3.97785	Upregulated	ASAM
FILIP1L	1.45206	11.1695	5.27516	1.46341e-06	0.000105232	5.08118	3.97785	Upregulated	FILIP1L
PYGO1	1.41343	4.11533	5.2742	1.46892e-06	0.000105232	5.07764	3.97785	Upregulated	PYGO1
HSD17B7	-0.758179	7.63959	-5.27309	1.47523e-06	0.000105288	5.07361	3.97762	Downregulated	HSD17B7
CD99L2	1.08202	9.73904	5.26426	1.52657e-06	0.000108546	5.04142	3.96439	Upregulated	CD99L2
CORO1C	0.64517	11.7228	5.26176	1.54142e-06	0.000109073	5.0323	3.96228	Upregulated	CORO1C
ATPIF1	-0.663416	10.9423	-5.26109	1.54543e-06	0.000109073	5.02986	3.96228	Downregulated	ATPIF1
RNF144A	0.944944	8.65324	5.25516	1.58133e-06	0.000111195	5.00825	3.95392	Upregulated	RNF144A
NCS1	1.88167	9.20656	5.24567	1.64053e-06	0.000114933	4.97366	3.93955	Upregulated	NCS1
RUNX1T1	1.61984	6.04276	5.2392	1.68207e-06	0.000117412	4.95013	3.93029	Upregulated	RUNX1T1
NUDT8	-1.25918	6.94463	-5.23779	1.69127e-06	0.000117623	4.945	3.92951	Downregulated	NUDT8
MRPS34	-0.593219	10.2648	-5.23363	1.71869e-06	0.000118755	4.92987	3.92535	Downregulated	MRPS34
ARHGAP1	0.496645	11.8033	5.23315	1.72192e-06	0.000118755	4.9281	3.92535	not-significant
TAF5	-0.859735	7.0201	-5.2325	1.72624e-06	0.000118755	4.92574	3.92535	Downregulated	TAF5
DIXDC1	1.61681	9.3421	5.22967	1.74523e-06	0.00011963	4.91545	3.92216	Upregulated	DIXDC1
CLIP3	1.69605	9.2062	5.22532	1.7748e-06	0.000121221	4.89964	3.91642	Upregulated	CLIP3
BNIP1	-0.796224	7.59076	-5.22223	1.79612e-06	0.000121821	4.8884	3.91428	Downregulated	BNIP1
MICAL2	1.05904	11.4361	5.22179	1.79914e-06	0.000121821	4.88682	3.91428	Upregulated	MICAL2
CALU	0.64134	12.103	5.22127	1.80276e-06	0.000121821	4.88493	3.91428	Upregulated	CALU
ADAMTS8	2.46507	6.2567	5.21859	1.82155e-06	0.000122092	4.87518	3.91331	Upregulated	ADAMTS8
RNF38	0.741827	9.91008	5.21806	1.82523e-06	0.000122092	4.87328	3.91331	Upregulated	RNF38
HSPB7	3.24208	7.84478	5.21796	1.826e-06	0.000122092	4.87288	3.91331	Upregulated	HSPB7
RECK	1.17737	8.15209	5.2166	1.83559e-06	0.000122304	4.86795	3.91256	Upregulated	RECK
PLEKHJ1	-0.647384	9.79373	-5.21406	1.85369e-06	0.00012308	4.85872	3.90981	Downregulated	PLEKHJ1
PTPN21	0.896051	8.83294	5.21193	1.86895e-06	0.000123662	4.85101	3.90776	Upregulated	PTPN21
FOXP2	2.62007	5.30682	5.20949	1.88666e-06	0.000124089	4.84213	3.90627	Upregulated	FOXP2
STX2	0.781389	8.49492	5.20925	1.88843e-06	0.000124089	4.84125	3.90627	Upregulated	STX2
SDC3	1.1721	11.0723	5.20765	1.90007e-06	0.000124425	4.83547	3.90509	Upregulated	SDC3
TMEM59L	1.88102	3.85821	5.20662	1.90769e-06	0.000124497	4.8317	3.90484	Upregulated	TMEM59L
LOC100192378	1.36903	2.77253	5.20389	1.92787e-06	0.000125358	4.8218	3.90185	Upregulated	LOC100192378
NRP1	0.80179	11.1094	5.20306	1.93405e-06	0.000125358	4.81879	3.90185	Upregulated	NRP1
HEG1	1.08234	11.0147	5.19641	1.98432e-06	0.00012818	4.79466	3.89218	Upregulated	HEG1
FRMD6	1.25149	9.30208	5.19413	2.00183e-06	0.000128875	4.78639	3.88983	Upregulated	FRMD6
TENC1	1.2491	10.2862	5.19085	2.02725e-06	0.000129651	4.77452	3.88722	Upregulated	TENC1
SGCE	1.29142	8.48815	5.19082	2.0275e-06	0.000129651	4.77441	3.88722	Upregulated	SGCE
PJA2	0.788243	11.4893	5.18522	2.07172e-06	0.000132036	4.75411	3.87931	Upregulated	PJA2
C6orf186	2.1483	3.65558	5.18189	2.09851e-06	0.000132644	4.74203	3.87731	Upregulated	C6orf186
PICK1	-0.712469	8.39775	-5.18104	2.10536e-06	0.000132644	4.73896	3.87731	Downregulated	PICK1
TRMU	-0.702456	7.77535	-5.18098	2.10582e-06	0.000132644	4.73876	3.87731	Downregulated	TRMU
CLIC1	-0.584513	13.0926	-5.17941	2.1186e-06	0.000132644	4.73307	3.87731	not-significant
NXPH3	2.31229	5.7033	5.17931	2.11946e-06	0.000132644	4.73268	3.87731	Upregulated	NXPH3
KCNE4	1.37329	7.94287	5.17887	2.12303e-06	0.000132644	4.7311	3.87731	Upregulated	KCNE4
FAM129A	1.81149	10.6593	5.176	2.14662e-06	0.000133485	4.72071	3.87457	Upregulated	FAM129A
PEG3	1.71321	6.56814	5.17553	2.1505e-06	0.000133485	4.71901	3.87457	Upregulated	PEG3
PRNP	1.19125	11.2498	5.17266	2.17436e-06	0.000134528	4.70863	3.87119	Upregulated	PRNP
SETBP1	1.66154	8.46599	5.17028	2.19437e-06	0.00013457	4.70002	3.87105	Upregulated	SETBP1
SAMD10	-1.08507	7.28549	-5.16993	2.19734e-06	0.00013457	4.69874	3.87105	Downregulated	SAMD10
CKS2	-1.22492	9.79528	-5.16928	2.20285e-06	0.00013457	4.69639	3.87105	Downregulated	CKS2
EVC	1.33009	8.55531	5.16923	2.20329e-06	0.00013457	4.6962	3.87105	Upregulated	EVC
SMTN	1.76838	11.1384	5.16473	2.24176e-06	0.000136483	4.67992	3.86492	Upregulated	SMTN
ARHGAP23	1.25371	9.66332	5.16056	2.27798e-06	0.000138246	4.66485	3.85935	Upregulated	ARHGAP23
FRAT2	-0.730681	8.78806	-5.15848	2.29634e-06	0.000138917	4.6573	3.85724	Downregulated	FRAT2
LYPLA2P1	-0.931047	5.94455	-5.15739	2.30593e-06	0.000139056	4.65338	3.85681	Downregulated	LYPLA2P1
MCC	1.14231	8.6275	5.15559	2.32192e-06	0.000139579	4.64688	3.85518	Upregulated	MCC
LAMB2	0.999176	11.8755	5.15181	2.35592e-06	0.000141177	4.63321	3.85024	Upregulated	LAMB2
FAM96A	-0.576441	9.75924	-5.14467	2.42144e-06	0.000144649	4.60742	3.83969	not-significant
LPAR2	-0.874054	8.47686	-5.14058	2.45979e-06	0.000145791	4.59264	3.83627	Downregulated	LPAR2
PPP1R12B	2.19583	11.5963	5.14055	2.46005e-06	0.000145791	4.59254	3.83627	Upregulated	PPP1R12B
ATP5G3	-0.619826	12.038	-5.14019	2.46352e-06	0.000145791	4.59121	3.83627	Downregulated	ATP5G3
C9orf85	-0.632759	7.15556	-5.13907	2.47406e-06	0.000145962	4.5872	3.83576	Downregulated	C9orf85
TRIP13	-1.28465	7.87858	-5.13712	2.49268e-06	0.000146487	4.58015	3.8342	Downregulated	TRIP13
OGN	3.32348	8.54979	5.13653	2.49833e-06	0.000146487	4.57802	3.8342	Upregulated	OGN
PTTG1	-1.41681	8.89963	-5.13419	2.52087e-06	0.000146956	4.56958	3.83281	Downregulated	PTTG1
TACC1	1.16383	11.4879	5.13391	2.52357e-06	0.000146956	4.56857	3.83281	Upregulated	TACC1
HJURP	-1.4205	7.97288	-5.1333	2.52948e-06	0.000146956	4.56637	3.83281	Downregulated	HJURP
MLXIP	0.821732	10.8386	5.12949	2.56674e-06	0.000147616	4.55262	3.83087	Upregulated	MLXIP
ZAK	1.40012	11.0207	5.1289	2.57255e-06	0.000147616	4.5505	3.83087	Upregulated	ZAK
C5orf4	1.82158	8.0856	5.12885	2.57307e-06	0.000147616	4.55031	3.83087	Upregulated	C5orf4
PDLIM3	1.93595	10.5587	5.12835	2.57804e-06	0.000147616	4.54849	3.83087	Upregulated	PDLIM3
SELO	-0.539921	8.56859	-5.12819	2.57957e-06	0.000147616	4.54794	3.83087	not-significant
GNAO1	2.40131	7.53976	5.1239	2.62236e-06	0.000149616	4.53247	3.82502	Upregulated	GNAO1
COL8A1	1.91785	9.19447	5.12202	2.64136e-06	0.00015025	4.52568	3.82318	Upregulated	COL8A1
CNN1	3.11117	10.7665	5.11856	2.67661e-06	0.000151664	4.51322	3.81912	Upregulated	CNN1
RPS19	-0.640868	13.8077	-5.11802	2.68214e-06	0.000151664	4.51128	3.81912	Downregulated	RPS19
C13orf37	-0.826372	8.96025	-5.11662	2.69666e-06	0.000152034	4.5062	3.81806	Downregulated	C13orf37
COL6A1	1.09996	12.8477	5.11338	2.73033e-06	0.000153167	4.49453	3.81483	Upregulated	COL6A1
KCNA1	2.66932	3.50773	5.11314	2.73284e-06	0.000153167	4.49367	3.81483	Upregulated	KCNA1
EBP	-1.08555	9.62574	-5.10937	2.77257e-06	0.000154939	4.4801	3.80984	Downregulated	EBP
GREM1	2.16058	12.8058	5.10797	2.78748e-06	0.000155203	4.47506	3.8091	Upregulated	GREM1
OSBPL1A	1.0446	9.20387	5.10692	2.79875e-06	0.000155203	4.47127	3.8091	Upregulated	OSBPL1A
F8	1.13287	7.41349	5.10664	2.80173e-06	0.000155203	4.47027	3.8091	Upregulated	F8
SALL2	1.80212	6.58551	5.10545	2.81452e-06	0.000155459	4.46599	3.80838	Upregulated	SALL2
FIBIN	1.30829	7.59817	5.10281	2.8431e-06	0.000156405	4.45649	3.80575	Upregulated	FIBIN
ACAT2	-0.921975	8.71528	-5.10236	2.84806e-06	0.000156405	4.45485	3.80575	Downregulated	ACAT2
TMEM171	-1.66436	6.61118	-5.10124	2.86023e-06	0.000156622	4.45084	3.80515	Downregulated	TMEM171
YARS	-0.56592	10.8067	-5.0964	2.91374e-06	0.00015872	4.43342	3.79937	not-significant
OSTM1	0.674903	9.66933	5.09627	2.91519e-06	0.00015872	4.43295	3.79937	Upregulated	OSTM1
ZFAND2B	-0.584116	8.85824	-5.09312	2.9506e-06	0.00016019	4.4216	3.79536	not-significant
ANKS1A	0.694711	10.3033	5.09186	2.96476e-06	0.000160502	4.4171	3.79452	Upregulated	ANKS1A
ADCY2	2.10964	5.46961	5.08951	2.99163e-06	0.000161497	4.40862	3.79184	Upregulated	ADCY2
IGF1	2.31088	8.9732	5.0865	3.02617e-06	0.000162647	4.39783	3.78875	Upregulated	IGF1
CHAC2	-1.15213	6.48783	-5.0855	3.03787e-06	0.000162647	4.39421	3.78875	Downregulated	CHAC2
ADCY5	2.66094	6.72654	5.08498	3.04389e-06	0.000162647	4.39234	3.78875	Upregulated	ADCY5
PCDH18	1.10305	8.89225	5.08471	3.04707e-06	0.000162647	4.39136	3.78875	Upregulated	PCDH18
FRY	1.09612	8.65379	5.08216	3.07688e-06	0.00016378	4.38221	3.78574	Upregulated	FRY
HDGF	-0.603841	12.6431	-5.08124	3.08773e-06	0.000163899	4.37891	3.78542	Downregulated	HDGF
C6orf89	0.450666	11.2543	5.07923	3.11151e-06	0.000164387	4.3717	3.78413	not-significant
SCN7A	2.57964	5.20274	5.07901	3.11417e-06	0.000164387	4.37089	3.78413	Upregulated	SCN7A
ZBTB47	1.04269	8.77384	5.07807	3.12535e-06	0.000164521	4.36752	3.78378	Upregulated	ZBTB47
MRGPRF	2.1062	8.69971	5.07616	3.14822e-06	0.000164752	4.36067	3.78317	Upregulated	MRGPRF
SYT11	1.2654	9.36607	5.07561	3.15486e-06	0.000164752	4.35869	3.78317	Upregulated	SYT11
CACNA1C	2.00747	8.56065	5.07535	3.15796e-06	0.000164752	4.35777	3.78317	Upregulated	CACNA1C
NR2F1	1.64134	8.30546	5.07483	3.16431e-06	0.000164752	4.35588	3.78317	Upregulated	NR2F1
MYH10	1.27625	10.0668	5.07229	3.19509e-06	0.000165901	4.34678	3.78015	Upregulated	MYH10
CYTSA	0.554215	10.2901	5.07037	3.21861e-06	0.000166411	4.33989	3.77882	not-significant
ZBTB4	0.916298	10.7966	5.07007	3.22239e-06	0.000166411	4.33879	3.77882	Upregulated	ZBTB4
SF3A2	-0.636611	10.2603	-5.06802	3.24768e-06	0.000167142	4.33144	3.77691	Downregulated	SF3A2
STRA13	-0.900985	9.28912	-5.0675	3.25408e-06	0.000167142	4.32959	3.77691	Downregulated	STRA13
OLFML3	1.41374	9.42834	5.06175	3.32634e-06	0.000170394	4.30895	3.76855	Upregulated	OLFML3
LMOD1	2.61472	10.4896	5.05899	3.36163e-06	0.000171354	4.29904	3.76611	Upregulated	LMOD1
C6orf136	-0.698269	8.2208	-5.05887	3.36306e-06	0.000171354	4.29864	3.76611	Downregulated	C6orf136
C18orf1	1.21093	9.09363	5.05799	3.37437e-06	0.000171472	4.29548	3.76581	Upregulated	C18orf1
LTBP1	1.4307	11.3741	5.05335	3.43476e-06	0.000174077	4.27881	3.75926	Upregulated	LTBP1
CAV1	1.6471	11.1472	5.05232	3.44824e-06	0.000174296	4.27513	3.75871	Upregulated	CAV1
SIRT7	-0.748137	8.83267	-5.05162	3.45745e-06	0.000174299	4.27263	3.7587	Downregulated	SIRT7
C9orf5	0.92499	11.1432	5.04877	3.49525e-06	0.000174633	4.26241	3.75787	Upregulated	C9orf5
DMD	2.10581	8.788	5.0484	3.50016e-06	0.000174633	4.26109	3.75787	Upregulated	DMD
HSPG2	1.02238	13.7454	5.04785	3.50744e-06	0.000174633	4.25914	3.75787	Upregulated	HSPG2
PNMA1	0.973541	10.154	5.04759	3.51093e-06	0.000174633	4.2582	3.75787	Upregulated	PNMA1
GEMIN7	-0.755064	8.16714	-5.04725	3.51558e-06	0.000174633	4.25696	3.75787	Downregulated	GEMIN7
FBXL7	1.19123	8.09113	5.04699	3.51905e-06	0.000174633	4.25603	3.75787	Upregulated	FBXL7
C13orf34	-0.913905	7.96783	-5.04482	3.54824e-06	0.000175341	4.24827	3.75612	Downregulated	C13orf34
MXD3	-0.939503	7.8282	-5.04456	3.55173e-06	0.000175341	4.24735	3.75612	Downregulated	MXD3
DDX12	-1.36266	6.19491	-5.04333	3.56848e-06	0.000175413	4.24293	3.75594	Downregulated	DDX12
MCAM	1.28112	11.6202	5.0431	3.57159e-06	0.000175413	4.24211	3.75594	Upregulated	MCAM
EML1	1.59927	9.15826	5.03982	3.61646e-06	0.00017716	4.23038	3.75163	Upregulated	EML1
TMEM102	-0.95281	7.50671	-5.03803	3.64133e-06	0.000177751	4.22394	3.75019	Downregulated	TMEM102
PMP22	0.930045	10.7309	5.0376	3.64719e-06	0.000177751	4.22243	3.75019	Upregulated	PMP22
CENPK	-1.30027	7.15684	-5.03681	3.65825e-06	0.000177836	4.21959	3.74998	Downregulated	CENPK
PRICKLE1	1.56422	7.6295	5.03374	3.70128e-06	0.00017947	4.2086	3.74601	Upregulated	PRICKLE1
THBS4	3.75766	9.19147	5.03155	3.73232e-06	0.000180515	4.20075	3.74349	Upregulated	THBS4
FN1	1.32315	14.7347	5.0298	3.75724e-06	0.000181261	4.1945	3.7417	Upregulated	FN1
MORN5	2.24947	2.52103	5.02585	3.8142e-06	0.000183544	4.18037	3.73626	Upregulated	MORN5
PEA15	0.707834	11.8285	5.02443	3.83482e-06	0.000184071	4.1753	3.73501	Upregulated	PEA15
SLC29A1	0.786288	10.7195	5.01947	3.90781e-06	0.000187103	4.15759	3.72792	Upregulated	SLC29A1
C14orf132	1.79693	8.3484	5.01701	3.94461e-06	0.000188151	4.14879	3.72549	Upregulated	C14orf132
CCDC80	1.9717	11.5575	5.01602	3.95944e-06	0.000188151	4.14526	3.72549	Upregulated	CCDC80
LSM7	-0.735353	9.41517	-5.01516	3.97249e-06	0.000188151	4.14217	3.72549	Downregulated	LSM7
UQCRH	-0.682355	11.4096	-5.01507	3.97376e-06	0.000188151	4.14187	3.72549	Downregulated	UQCRH
E2F2	-1.65644	7.44092	-5.01472	3.97906e-06	0.000188151	4.14062	3.72549	Downregulated	E2F2
MRPS18A	-0.506132	9.46177	-5.01379	3.99326e-06	0.000188355	4.13727	3.72502	not-significant
FGL2	1.51026	9.96789	5.01217	4.01795e-06	0.000189052	4.13148	3.72342	Upregulated	FGL2
SMARCA1	1.06851	9.20523	5.01065	4.04123e-06	0.000189313	4.12606	3.72282	Upregulated	SMARCA1
KIF11	-1.07019	9.64511	-5.01051	4.04336e-06	0.000189313	4.12556	3.72282	Downregulated	KIF11
ABL1	0.723301	11.3319	5.00974	4.05525e-06	0.000189404	4.1228	3.72261	Upregulated	ABL1
FREM1	2.59404	5.51263	5.00882	4.06939e-06	0.0001896	4.11953	3.72216	Upregulated	FREM1
AFF1	0.677765	10.6736	5.00361	4.15083e-06	0.000192923	4.10092	3.71462	Upregulated	AFF1
PGM5	2.79694	8.85313	4.99965	4.21366e-06	0.000195366	4.08681	3.70915	Upregulated	PGM5
TCEAL7	1.37545	5.63165	4.98783	4.40706e-06	0.000203837	4.04467	3.69072	Upregulated	TCEAL7
BACE1	0.851672	9.61324	4.98148	4.51454e-06	0.000208171	4.02204	3.68158	Upregulated	BACE1
C16orf59	-1.46715	5.98594	-4.9806	4.52968e-06	0.000208171	4.0189	3.68158	Downregulated	C16orf59
SYDE1	1.05731	8.38142	4.98037	4.53353e-06	0.000208171	4.0181	3.68158	Upregulated	SYDE1
KIAA0427	0.895899	9.43535	4.97803	4.57401e-06	0.000209056	4.00975	3.67974	Upregulated	KIAA0427
TFB1M	-0.701883	7.65998	-4.97729	4.58691e-06	0.000209056	4.00711	3.67974	Downregulated	TFB1M
NUP35	-0.631776	8.16178	-4.97701	4.59178e-06	0.000209056	4.00611	3.67974	Downregulated	NUP35
DOM3Z	-0.573653	7.83274	-4.97672	4.59668e-06	0.000209056	4.00511	3.67974	not-significant
RRM2	-1.23225	10.4909	-4.97519	4.62358e-06	0.000209778	3.99963	3.67824	Downregulated	RRM2
GOT1	-0.678134	10.1714	-4.97408	4.64299e-06	0.000210159	3.9957	3.67745	Downregulated	GOT1
ABI2	0.612914	9.94678	4.97315	4.65933e-06	0.000210398	3.9924	3.67696	Upregulated	ABI2
TSEN54	-0.694415	8.80733	-4.97075	4.70196e-06	0.000211822	3.98385	3.67403	Downregulated	TSEN54
TBC1D7	-0.713199	7.88104	-4.96258	4.84982e-06	0.000217967	3.95478	3.66161	Downregulated	TBC1D7
PDGFRA	1.34904	10.6324	4.96102	4.8785e-06	0.00021874	3.94924	3.66007	Upregulated	PDGFRA
C12orf45	-0.844949	7.59704	-4.95904	4.9153e-06	0.00021979	3.94219	3.65799	Downregulated	C12orf45
RPL8	-0.666706	14.8541	-4.95852	4.92498e-06	0.00021979	3.94034	3.65799	Downregulated	RPL8
GLI3	1.40802	7.75615	4.95115	5.06426e-06	0.000225478	3.91416	3.6469	Upregulated	GLI3
MXRA7	1.37514	10.9579	4.9495	5.096e-06	0.000226235	3.90829	3.64544	Upregulated	MXRA7
SCRG1	3.26081	5.7532	4.94903	5.105e-06	0.000226235	3.90664	3.64544	Upregulated	SCRG1
LTBP3	1.18749	10.8111	4.94698	5.14471e-06	0.000227465	3.89936	3.64308	Upregulated	LTBP3
C1orf74	-0.868971	5.81637	-4.94446	5.19396e-06	0.000229009	3.89042	3.64015	Downregulated	C1orf74
FNDC1	1.91666	9.65695	4.94397	5.20367e-06	0.000229009	3.88867	3.64015	Upregulated	FNDC1
SS18L2	-0.666614	8.27574	-4.94271	5.2284e-06	0.000229568	3.88422	3.63909	Downregulated	SS18L2
MRPS5	-0.564357	9.78144	-4.94202	5.24219e-06	0.000229644	3.88174	3.63894	not-significant
MYH11	3.30438	12.3404	4.93908	5.30064e-06	0.000231672	3.87133	3.63513	Upregulated	MYH11
ANTXR2	1.25443	10.7144	4.93794	5.32366e-06	0.000231932	3.86727	3.63464	Upregulated	ANTXR2
MAP4	0.658498	12.5024	4.93731	5.33628e-06	0.000231932	3.86504	3.63464	Upregulated	MAP4
PLEKHM3	0.659474	8.37312	4.93697	5.3431e-06	0.000231932	3.86384	3.63464	Upregulated	PLEKHM3
LOC645332	-0.909027	5.79037	-4.9345	5.39325e-06	0.000233577	3.85508	3.63157	Downregulated	LOC645332
ESRRA	-0.738084	9.9973	-4.93294	5.42512e-06	0.000234424	3.84955	3.63	Downregulated	ESRRA
GPR133	2.13285	7.11651	4.93185	5.44759e-06	0.000234862	3.84567	3.62919	Upregulated	GPR133
ZDHHC15	1.37174	4.17635	4.92986	5.48869e-06	0.000236101	3.83861	3.6269	Upregulated	ZDHHC15
LOC100128191	-1.10949	6.46107	-4.92861	5.51464e-06	0.000236682	3.83418	3.62583	Downregulated	LOC100128191
NXN	1.2445	9.23893	4.92726	5.54275e-06	0.00023712	3.82941	3.62503	Upregulated	NXN
CDCA7	-1.36525	9.59826	-4.92693	5.54971e-06	0.00023712	3.82823	3.62503	Downregulated	CDCA7
FANCA	-1.33489	8.47009	-4.92513	5.58756e-06	0.000237721	3.82186	3.62393	Downregulated	FANCA
LGI2	1.62409	7.89819	4.92507	5.58874e-06	0.000237721	3.82166	3.62393	Upregulated	LGI2
MGP	2.15437	12.0444	4.92301	5.63234e-06	0.000239042	3.81436	3.62153	Upregulated	MGP
PTGER3	1.71698	7.3378	4.92213	5.65119e-06	0.00023906	3.81123	3.62149	Upregulated	PTGER3
COL14A1	1.97071	10.8094	4.92182	5.65786e-06	0.00023906	3.81012	3.62149	Upregulated	COL14A1
CDCA3	-1.31592	7.8714	-4.92102	5.67488e-06	0.000239249	3.8073	3.62115	Downregulated	CDCA3
TGFB1I1	1.52255	9.60356	4.92017	5.69303e-06	0.000239484	3.80431	3.62072	Upregulated	TGFB1I1
ORC6L	-1.34643	6.91036	-4.91732	5.75461e-06	0.000241542	3.79421	3.61701	Downregulated	ORC6L
ELL3	-1.04847	8.00668	-4.91619	5.77929e-06	0.000242044	3.79019	3.61611	Downregulated	ELL3
SYNM	3.08654	10.4995	4.91483	5.80906e-06	0.000242758	3.78537	3.61483	Upregulated	SYNM
PDZRN3	1.72729	8.98162	4.91359	5.83614e-06	0.000242992	3.78101	3.61441	Upregulated	PDZRN3
TOP1P2	-0.860757	2.86352	-4.91341	5.84017e-06	0.000242992	3.78036	3.61441	Downregulated	TOP1P2
RNASEH2A	-0.942745	8.88782	-4.91071	5.9e-06	0.000244323	3.77079	3.61204	Downregulated	RNASEH2A
AK2	-0.427393	11.0473	-4.91064	5.90155e-06	0.000244323	3.77055	3.61204	not-significant
TNK1	-0.903511	7.80111	-4.9091	5.93588e-06	0.000244323	3.7651	3.61204	Downregulated	TNK1
FAM198B	1.1136	10.8603	4.90877	5.94322e-06	0.000244323	3.76394	3.61204	Upregulated	FAM198B
NGLY1	-0.443315	9.25915	-4.90851	5.94909e-06	0.000244323	3.76302	3.61204	not-significant
SYNPO	1.19551	11.6212	4.908	5.96055e-06	0.000244323	3.76121	3.61204	Upregulated	SYNPO
PDZRN4	2.66221	5.33612	4.90794	5.96191e-06	0.000244323	3.761	3.61204	Upregulated	PDZRN4
GPR124	1.06193	10.5536	4.906	6.00575e-06	0.00024511	3.75412	3.61064	Upregulated	GPR124
ZNF436	0.64731	8.99124	4.90595	6.00684e-06	0.00024511	3.75395	3.61064	Upregulated	ZNF436
FAM98C	-0.786292	7.62985	-4.90355	6.06132e-06	0.000246805	3.74548	3.60765	Downregulated	FAM98C
PTGIS	2.6147	9.03201	4.89992	6.14486e-06	0.000249673	3.73264	3.60263	Upregulated	PTGIS
ITGB3	1.29639	8.00474	4.89887	6.16913e-06	0.000250125	3.72894	3.60184	Upregulated	ITGB3
CAPN10	-0.717477	8.11023	-4.89766	6.1975e-06	0.000250742	3.72463	3.60077	Downregulated	CAPN10
GALE	-1.10965	9.97079	-4.89446	6.2726e-06	0.000253243	3.71333	3.59646	Downregulated	GALE
MUTYH	-0.791964	7.41528	-4.89043	6.36841e-06	0.000256557	3.69911	3.59082	Downregulated	MUTYH
C21orf34	1.73681	3.8502	4.88988	6.38162e-06	0.000256557	3.69716	3.59082	Upregulated	C21orf34
F2RL2	1.76941	8.03778	4.88793	6.42851e-06	0.000257898	3.69029	3.58855	Upregulated	F2RL2
TIPIN	-0.9487	6.78847	-4.88683	6.4552e-06	0.000258425	3.68641	3.58767	Downregulated	TIPIN
PDE1A	1.39604	6.9323	4.88277	6.55468e-06	0.000261614	3.67206	3.58234	Upregulated	PDE1A
QKI	0.825853	10.5213	4.88246	6.56232e-06	0.000261614	3.67097	3.58234	Upregulated	QKI
BICC1	1.66808	7.19185	4.88089	6.60115e-06	0.000262613	3.66543	3.58068	Upregulated	BICC1
CALCOCO1	0.850533	10.4029	4.88013	6.62005e-06	0.000262816	3.66275	3.58035	Upregulated	CALCOCO1
FAM127C	1.12182	7.60355	4.87937	6.63902e-06	0.000263021	3.66007	3.58001	Upregulated	FAM127C
FZD4	0.942947	9.57545	4.87656	6.70959e-06	0.000265265	3.65015	3.57632	Upregulated	FZD4
GLT8D2	1.12331	8.01369	4.87551	6.73603e-06	0.000265759	3.64646	3.57551	Upregulated	GLT8D2
CHAF1A	-0.914683	8.97726	-4.87466	6.75753e-06	0.000266057	3.64347	3.57503	Downregulated	CHAF1A
ESPL1	-1.5749	8.10509	-4.87175	6.83204e-06	0.000268048	3.63318	3.57179	Downregulated	ESPL1
BHMT2	1.74965	5.64206	4.87096	6.85233e-06	0.000268048	3.6304	3.57179	Upregulated	BHMT2
EBF2	1.36179	3.57831	4.87061	6.86126e-06	0.000268048	3.62918	3.57179	Upregulated	EBF2
LATS2	0.606276	9.50028	4.8704	6.86674e-06	0.000268048	3.62843	3.57179	Upregulated	LATS2
CHAF1B	-1.05105	7.30804	-4.86995	6.87844e-06	0.000268048	3.62683	3.57179	Downregulated	CHAF1B
WDR62	-1.45602	7.27666	-4.86914	6.89922e-06	0.000268309	3.624	3.57136	Downregulated	WDR62
ITGB3BP	-0.758187	7.6682	-4.86664	6.96433e-06	0.000269921	3.61519	3.56876	Downregulated	ITGB3BP
C1orf31	-0.751677	8.61032	-4.86647	6.96898e-06	0.000269921	3.61456	3.56876	Downregulated	C1orf31
F2R	1.04468	10.7744	4.86533	6.99891e-06	0.00027053	3.61055	3.56778	Upregulated	F2R
PLXNA4	2.00776	7.16478	4.86458	7.01865e-06	0.000270564	3.6079	3.56773	Upregulated	PLXNA4
STXBP2	-0.798761	10.3354	-4.8637	7.0417e-06	0.000270564	3.60483	3.56773	Downregulated	STXBP2
ADAMTSL3	1.90912	6.96958	4.86368	7.04239e-06	0.000270564	3.60474	3.56773	Upregulated	ADAMTSL3
CCNB2	-1.20312	9.11372	-4.86243	7.07549e-06	0.000271289	3.60034	3.56657	Downregulated	CCNB2
CDC25A	-1.46491	6.93983	-4.86026	7.13331e-06	0.000272848	3.5927	3.56408	Downregulated	CDC25A
TSSC1	-0.652993	8.82776	-4.85897	7.16796e-06	0.000272848	3.58816	3.56408	Downregulated	TSSC1
PALLD	1.31218	12.4594	4.85871	7.17502e-06	0.000272848	3.58724	3.56408	Upregulated	PALLD
DBF4	-0.892084	8.55258	-4.85859	7.17817e-06	0.000272848	3.58682	3.56408	Downregulated	DBF4
PKD1	1.06503	10.9983	4.85811	7.19126e-06	0.000272848	3.58512	3.56408	Upregulated	PKD1
FOXN3	0.950293	11.0166	4.85771	7.20206e-06	0.000272848	3.58371	3.56408	Upregulated	FOXN3
CAND2	1.82249	6.17225	4.85533	7.26654e-06	0.000274322	3.57535	3.56174	Upregulated	CAND2
PMM2	-0.635494	10.1025	-4.85521	7.26976e-06	0.000274322	3.57493	3.56174	Downregulated	PMM2
PLOD2	1.00318	10.2911	4.85343	7.31846e-06	0.000275614	3.56867	3.5597	Upregulated	PLOD2
RFC4	-0.877081	8.71447	-4.85192	7.36001e-06	0.000275968	3.56336	3.55914	Downregulated	RFC4
TFR2	-1.94858	4.9448	-4.85148	7.37223e-06	0.000275968	3.56181	3.55914	Downregulated	TFR2
MAPK4	2.55328	4.24558	4.8507	7.39386e-06	0.000275968	3.55906	3.55914	Upregulated	MAPK4
LOC127841	-1.20485	2.6109	-4.85045	7.40094e-06	0.000275968	3.55816	3.55914	Downregulated	LOC127841
RAD54L	-1.47513	7.05471	-4.85014	7.40947e-06	0.000275968	3.55708	3.55914	Downregulated	RAD54L
CTSF	1.29981	8.85606	4.84995	7.41476e-06	0.000275968	3.55641	3.55914	Upregulated	CTSF
LOC283856	1.11701	2.28399	4.84672	7.50525e-06	0.00027876	3.54503	3.55477	Upregulated	LOC283856
NDN	1.35314	8.40915	4.84623	7.51903e-06	0.00027876	3.54331	3.55477	Upregulated	NDN
IGFBP7	1.10476	13.1003	4.84139	7.65658e-06	0.000283308	3.52631	3.54774	Upregulated	IGFBP7
CSPG4	1.59552	9.90551	4.83857	7.7381e-06	0.00028577	3.51638	3.54398	Upregulated	CSPG4
GEFT	1.68007	8.21755	4.83784	7.75928e-06	0.000285998	3.51382	3.54364	Upregulated	GEFT
TIMM13	-0.631376	9.94661	-4.83634	7.80298e-06	0.000286643	3.50855	3.54266	Downregulated	TIMM13
CHEK2	-0.91708	7.68406	-4.8359	7.8157e-06	0.000286643	3.50703	3.54266	Downregulated	CHEK2
KCNK3	2.20146	5.82259	4.83569	7.82192e-06	0.000286643	3.50628	3.54266	Upregulated	KCNK3
THBS3	0.970482	9.05212	4.83493	7.84431e-06	0.000286912	3.5036	3.54225	Upregulated	THBS3
DOK6	1.06755	5.4773	4.83314	7.89697e-06	0.000288285	3.49732	3.54018	Upregulated	DOK6
DEPDC1B	-1.40484	7.87576	-4.83255	7.91442e-06	0.000288369	3.49526	3.54005	Downregulated	DEPDC1B
FGF10	1.72113	3.53731	4.82857	8.03344e-06	0.000292147	3.48126	3.5344	Upregulated	FGF10
TCEAL2	2.98743	5.4145	4.8277	8.05963e-06	0.000292541	3.47821	3.53381	Upregulated	TCEAL2
GMPPA	-0.605509	9.63014	-4.8256	8.12327e-06	0.000294291	3.47083	3.53122	Downregulated	GMPPA
CYP1B1	2.02142	9.62186	4.82415	8.16746e-06	0.000294853	3.46575	3.53039	Upregulated	CYP1B1
CHRDL1	2.9665	7.50374	4.82407	8.16974e-06	0.000294853	3.46548	3.53039	Upregulated	CHRDL1
RBMS3	1.33152	5.00514	4.82078	8.2711e-06	0.000297947	3.45392	3.52586	Upregulated	RBMS3
LOC572558	1.93109	2.86045	4.81487	8.45598e-06	0.000304032	3.4332	3.51708	Upregulated	LOC572558
MAP3K3	0.718025	9.60035	4.8102	8.60493e-06	0.000307614	3.41683	3.51199	Upregulated	MAP3K3
GGCT	-0.67194	10.2216	-4.8098	8.61789e-06	0.000307614	3.41542	3.51199	Downregulated	GGCT
CSRP1	1.45892	12.8978	4.80979	8.61817e-06	0.000307614	3.41539	3.51199	Upregulated	CSRP1
AKAP6	2.20844	6.94837	4.80935	8.63222e-06	0.000307614	3.41386	3.51199	Upregulated	AKAP6
SLC25A33	-0.866299	7.36787	-4.80922	8.6363e-06	0.000307614	3.41342	3.51199	Downregulated	SLC25A33
PCDHGB6	1.25485	6.37195	4.80826	8.66761e-06	0.000308153	3.41002	3.51123	Upregulated	PCDHGB6
ABL2	0.463788	9.55924	4.80458	8.78737e-06	0.000311829	3.39716	3.50608	not-significant
TMEM35	2.27442	5.06792	4.80271	8.84897e-06	0.000313431	3.39061	3.50386	Upregulated	TMEM35
DLEU2	-1.22215	5.92526	-4.80162	8.88509e-06	0.000314127	3.38679	3.5029	Downregulated	DLEU2
C20orf194	1.21321	8.78716	4.79986	8.94392e-06	0.000315621	3.38061	3.50083	Upregulated	C20orf194
KIF18A	-1.36526	7.4143	-4.79669	9.05018e-06	0.00031878	3.36954	3.49651	Downregulated	KIF18A
LACE1	-0.735542	5.63211	-4.79457	9.12226e-06	0.000320637	3.3621	3.49399	Downregulated	LACE1
ZFHX3	0.826236	10.1588	4.79415	9.13654e-06	0.000320637	3.36064	3.49399	Upregulated	ZFHX3
PIP4K2B	0.497005	10.4789	4.79166	9.22205e-06	0.000323043	3.3519	3.49074	not-significant
RIN3	0.74392	9.31637	4.79084	9.25023e-06	0.000323436	3.34904	3.49021	Upregulated	RIN3
RASSF8	1.42056	8.51847	4.78831	9.33777e-06	0.000325898	3.34022	3.48692	Upregulated	RASSF8
SNRPA	-0.499345	10.3104	-4.78692	9.3866e-06	0.000327004	3.33533	3.48545	not-significant
DUSP3	0.872097	11.1622	4.78353	9.50583e-06	0.000330387	3.3235	3.48098	Upregulated	DUSP3
MARVELD1	1.07715	9.75092	4.78237	9.54708e-06	0.000330387	3.31944	3.48098	Upregulated	MARVELD1
C10orf110	-1.00667	3.66879	-4.78215	9.55503e-06	0.000330387	3.31866	3.48098	Downregulated	C10orf110
INMT	1.8335	7.96145	4.78198	9.56108e-06	0.000330387	3.31807	3.48098	Upregulated	INMT
ITPKA	-1.67323	6.45746	-4.78172	9.5704e-06	0.000330387	3.31715	3.48098	Downregulated	ITPKA
MRPL48	-0.735799	8.86815	-4.77931	9.65677e-06	0.000332766	3.30873	3.47786	Downregulated	MRPL48
PSPH	-0.906641	7.61758	-4.77796	9.70522e-06	0.000333058	3.30404	3.47748	Downregulated	PSPH
PGBD2	-0.589438	7.0842	-4.77785	9.7095e-06	0.000333058	3.30363	3.47748	Downregulated	PGBD2
CASQ2	2.7598	6.10436	4.77762	9.7177e-06	0.000333058	3.30284	3.47748	Upregulated	CASQ2
ITGA9	1.64934	7.63543	4.77647	9.75953e-06	0.000333891	3.29881	3.47639	Upregulated	ITGA9
MRPS35	-0.656269	10.7331	-4.77555	9.79296e-06	0.000334435	3.29561	3.47569	Downregulated	MRPS35
PSD	2.56633	6.75112	4.77497	9.8141e-06	0.000334557	3.29359	3.47553	Upregulated	PSD
CARTPT	2.98999	3.53246	4.77304	9.88494e-06	0.000336371	3.28685	3.47318	Upregulated	CARTPT
TALDO1	-0.581349	11.7699	-4.76831	1.00607e-05	0.000341742	3.27033	3.4663	not-significant
PRELP	2.34797	9.87071	4.76711	1.01059e-05	0.000342107	3.26613	3.46584	Upregulated	PRELP
RHOQ	0.695854	10.3986	4.76701	1.01093e-05	0.000342107	3.26582	3.46584	Upregulated	RHOQ
MLF1IP	-1.07103	8.425	-4.76634	1.01347e-05	0.000342107	3.26347	3.46584	Downregulated	MLF1IP
METTL12	-0.830798	5.61601	-4.76611	1.01433e-05	0.000342107	3.26267	3.46584	Downregulated	METTL12
CBX6	1.53019	9.38226	4.76516	1.01794e-05	0.000342718	3.25934	3.46506	Upregulated	CBX6
WWC3	0.899056	9.65425	4.76215	1.02942e-05	0.000345974	3.24883	3.46096	Upregulated	WWC3
JMY	0.732956	9.31636	4.75995	1.03788e-05	0.000348202	3.24116	3.45817	Upregulated	JMY
CPEB1	1.57561	3.48168	4.75469	1.0584e-05	0.000354461	3.22283	3.45043	Upregulated	CPEB1
FAAH2	-1.02141	7.01665	-4.7479	1.08543e-05	0.000362875	3.1992	3.44024	Downregulated	FAAH2
MOXD1	1.41949	8.52298	4.74617	1.09244e-05	0.000364135	3.19317	3.43874	Upregulated	MOXD1
FBN1	1.2423	11.873	4.74603	1.09302e-05	0.000364135	3.19267	3.43874	Upregulated	FBN1
SH3PXD2B	1.02945	10.402	4.74393	1.1016e-05	0.000365296	3.18535	3.43736	Upregulated	SH3PXD2B
KAZALD1	-1.32732	6.39758	-4.74388	1.10177e-05	0.000365296	3.1852	3.43736	Downregulated	KAZALD1
C18orf56	-1.4212	4.39295	-4.74377	1.10225e-05	0.000365296	3.18479	3.43736	Downregulated	C18orf56
TSPAN18	1.52634	9.33004	4.74297	1.10554e-05	0.000365749	3.182	3.43682	Upregulated	TSPAN18
PALM2-AKAP2	0.827747	10.3325	4.7424	1.10788e-05	0.000365889	3.18002	3.43665	Upregulated	PALM2-AKAP2
NEURL1B	1.08648	9.80242	4.73909	1.12158e-05	0.000369756	3.16851	3.43209	Upregulated	NEURL1B
ALDH1A3	1.53918	9.77185	4.73863	1.12347e-05	0.000369756	3.16693	3.43209	Upregulated	ALDH1A3
KLHL38	1.03144	2.79574	4.73728	1.12912e-05	0.000370836	3.16223	3.43082	Upregulated	KLHL38
C2orf15	-1.11584	5.76098	-4.73692	1.13064e-05	0.000370836	3.16097	3.43082	Downregulated	C2orf15
FDXACB1	-0.789241	6.34796	-4.73604	1.13435e-05	0.000371411	3.1579	3.43015	Downregulated	FDXACB1
KLF9	1.16369	10.5682	4.73507	1.13844e-05	0.000372111	3.15453	3.42933	Upregulated	KLF9
WIBG	-0.57036	9.00265	-4.73375	1.14403e-05	0.0003733	3.14994	3.42794	not-significant
GPR89C	-1.13209	5.52659	-4.73104	1.1556e-05	0.00037643	3.14051	3.42432	Downregulated	GPR89C
ZNF423	1.39262	7.49243	4.73002	1.15999e-05	0.000377216	3.13696	3.42341	Upregulated	ZNF423
RASSF7	-1.02563	9.2895	-4.72804	1.16852e-05	0.00037838	3.1301	3.42207	Downregulated	RASSF7
GEM	1.25304	9.97353	4.72801	1.16868e-05	0.00037838	3.12997	3.42207	Upregulated	GEM
PDLIM7	1.30571	10.6007	4.72781	1.16953e-05	0.00037838	3.12929	3.42207	Upregulated	PDLIM7
VEZF1	0.450222	10.4729	4.72717	1.17231e-05	0.000378637	3.12707	3.42178	not-significant
GLIS2	1.02913	9.2485	4.72601	1.17738e-05	0.000379631	3.12303	3.42064	Upregulated	GLIS2
FAM20C	0.959521	9.75882	4.72488	1.18231e-05	0.000380557	3.11911	3.41958	Upregulated	FAM20C
DCLK1	1.71241	7.11133	4.72444	1.18425e-05	0.000380557	3.11758	3.41958	Upregulated	DCLK1
ADCY9	0.810982	9.795	4.72398	1.18626e-05	0.000380562	3.11599	3.41958	Upregulated	ADCY9
RHOJ	1.13287	7.92537	4.72225	1.19392e-05	0.000382376	3.10996	3.41751	Upregulated	RHOJ
EXOSC8	-0.672973	8.67062	-4.7202	1.20304e-05	0.000384649	3.10284	3.41494	Downregulated	EXOSC8
ING2	-0.607015	7.41129	-4.7182	1.212e-05	0.000386864	3.09589	3.41244	Downregulated	ING2
NEGR1	1.95162	7.71789	4.71622	1.2209e-05	0.000388763	3.08904	3.41032	Upregulated	NEGR1
PPIH	-0.685813	8.6982	-4.71597	1.22202e-05	0.000388763	3.08817	3.41032	Downregulated	PPIH
CYTH3	0.741459	9.73908	4.71428	1.22969e-05	0.000389146	3.08232	3.40989	Upregulated	CYTH3
TRO	1.08528	6.2973	4.71406	1.23069e-05	0.000389146	3.08155	3.40989	Upregulated	TRO
ZWILCH	-0.729195	8.87703	-4.71398	1.23106e-05	0.000389146	3.08127	3.40989	Downregulated	ZWILCH
PPCDC	-0.765615	7.13297	-4.71391	1.2314e-05	0.000389146	3.08102	3.40989	Downregulated	PPCDC
NEXN	1.83004	9.63769	4.71278	1.23658e-05	0.000390135	3.07709	3.40878	Upregulated	NEXN
SOCS5	0.593491	9.4163	4.7117	1.24153e-05	0.000391052	3.07334	3.40777	Upregulated	SOCS5
CDON	1.77941	7.57365	4.70864	1.2557e-05	0.000393558	3.06272	3.40499	Upregulated	CDON
NTN1	1.86605	8.85753	4.70834	1.25708e-05	0.000393558	3.06169	3.40499	Upregulated	NTN1
KCTD12	1.15654	11.7149	4.70828	1.25736e-05	0.000393558	3.06147	3.40499	Upregulated	KCTD12
PTPRM	0.992123	9.74778	4.70813	1.25807e-05	0.000393558	3.06095	3.40499	Upregulated	PTPRM
FLJ42709	1.21881	6.43285	4.70687	1.26396e-05	0.000393558	3.05658	3.40499	Upregulated	FLJ42709
PCDHGC3	1.04509	10.3107	4.70675	1.2645e-05	0.000393558	3.05617	3.40499	Upregulated	PCDHGC3
LRP1	1.08532	12.986	4.70667	1.26486e-05	0.000393558	3.05591	3.40499	Upregulated	LRP1
FMO2	1.67042	7.83038	4.70637	1.2663e-05	0.000393558	3.05485	3.40499	Upregulated	FMO2
SNX18	0.570193	9.84437	4.70599	1.26808e-05	0.000393558	3.05353	3.40499	not-significant
TTC28	1.18615	9.09072	4.70424	1.27632e-05	0.000395473	3.04746	3.40288	Upregulated	TTC28
PPAN	-0.672571	8.90555	-4.70241	1.285e-05	0.000397516	3.04112	3.40065	Downregulated	PPAN
ABCA9	1.92078	5.93778	4.69629	1.31441e-05	0.000405953	3.01993	3.39152	Upregulated	ABCA9
MAPK10	1.56614	6.43765	4.69451	1.32308e-05	0.000407971	3.01377	3.38937	Upregulated	MAPK10
SETD7	0.744342	11.0625	4.69228	1.33407e-05	0.000410212	3.00603	3.38699	Upregulated	SETD7
RGMB	1.27386	9.68763	4.69216	1.33465e-05	0.000410212	3.00562	3.38699	Upregulated	RGMB
HSPB8	2.09233	9.22343	4.68662	1.36225e-05	0.000418006	2.98646	3.37882	Upregulated	HSPB8
GABARAPL1	0.901824	9.95552	4.6862	1.3644e-05	0.000418006	2.98498	3.37882	Upregulated	GABARAPL1
WBSCR26	-1.58933	4.64575	-4.68319	1.37964e-05	0.000421998	2.97458	3.37469	Downregulated	WBSCR26
NPTX1	2.52798	5.01016	4.68197	1.38591e-05	0.000422167	2.97034	3.37452	Upregulated	NPTX1
PRELID1	-0.611518	11.0801	-4.68187	1.38641e-05	0.000422167	2.97	3.37452	Downregulated	PRELID1
FEN1	-0.79895	9.80457	-4.68178	1.38684e-05	0.000422167	2.96971	3.37452	Downregulated	FEN1
C11orf35	-1.41589	4.62308	-4.68093	1.39124e-05	0.000422719	2.96675	3.37395	Downregulated	C11orf35
TRAIP	-1.15782	6.24661	-4.68057	1.39309e-05	0.000422719	2.9655	3.37395	Downregulated	TRAIP
CREB3L2	0.726958	10.9389	4.67849	1.40383e-05	0.000424452	2.95831	3.37217	Upregulated	CREB3L2
TNC	1.767	11.8813	4.67752	1.40884e-05	0.000424452	2.95497	3.37217	Upregulated	TNC
VAMP8	-0.738174	11.0124	-4.67745	1.4092e-05	0.000424452	2.95474	3.37217	Downregulated	VAMP8
PANK1	-1.019	7.43732	-4.67737	1.40964e-05	0.000424452	2.95445	3.37217	Downregulated	PANK1
RAD9A	-0.774724	7.89329	-4.67731	1.40994e-05	0.000424452	2.95425	3.37217	Downregulated	RAD9A
DSTYK	0.541532	8.8967	4.67664	1.41343e-05	0.000424831	2.95193	3.37178	not-significant
C15orf23	-0.844781	8.37121	-4.67439	1.42523e-05	0.000427467	2.94415	3.3691	Downregulated	C15orf23
AFTPH	-0.421484	10.5278	-4.67411	1.42668e-05	0.000427467	2.9432	3.3691	not-significant
C4A	2.21947	11.934	4.67295	1.43282e-05	0.000428632	2.93918	3.36792	Upregulated	C4A
NUDT16L1	-0.540828	8.47503	-4.67005	1.44824e-05	0.000432565	2.92916	3.36395	not-significant
TMUB1	-0.685288	9.27825	-4.66935	1.45201e-05	0.000433012	2.92673	3.3635	Downregulated	TMUB1
LRRC26	-1.78976	2.9434	-4.66734	1.46282e-05	0.000435556	2.91978	3.36096	Downregulated	LRRC26
NCAPH	-1.33024	8.15032	-4.66645	1.46764e-05	0.000436308	2.9167	3.36021	Downregulated	NCAPH
RERG	1.81678	7.62715	4.6651	1.47492e-05	0.000437789	2.91207	3.35874	Upregulated	RERG
MVD	-0.8035	8.85982	-4.66449	1.47827e-05	0.000438101	2.90995	3.35843	Downregulated	MVD
PRUNE2	2.6257	9.5329	4.66309	1.48592e-05	0.000439685	2.90512	3.35686	Upregulated	PRUNE2
AP1S2	1.04941	8.63277	4.66178	1.4931e-05	0.000441123	2.90061	3.35544	Upregulated	AP1S2
TMEM43	0.654626	11.0377	4.65903	1.50833e-05	0.000444933	2.89111	3.35171	Upregulated	TMEM43
PRKAR1A	0.398476	12.2303	4.65823	1.51276e-05	0.000445551	2.88837	3.3511	not-significant
FOXD4L1	-1.06576	2.61951	-4.65727	1.51815e-05	0.000446447	2.88504	3.35023	Downregulated	FOXD4L1
ZWINT	-1.14938	9.70971	-4.65652	1.52233e-05	0.000446989	2.88246	3.3497	Downregulated	ZWINT
IMMP1L	-0.880998	6.04086	-4.65479	1.53211e-05	0.000449169	2.87647	3.34759	Downregulated	IMMP1L
OXNAD1	-0.499247	7.91708	-4.65345	1.53966e-05	0.000450687	2.87187	3.34612	not-significant
C2orf29	-0.458984	10.2388	-4.65224	1.54654e-05	0.000452007	2.8677	3.34485	not-significant
DCLK2	1.50795	6.1782	4.6497	1.56109e-05	0.000455149	2.85894	3.34185	Upregulated	DCLK2
MCAT	-0.707145	7.95734	-4.64936	1.56305e-05	0.000455149	2.85776	3.34185	Downregulated	MCAT
MAP7D3	1.04665	7.90723	4.64882	1.56617e-05	0.000455149	2.8559	3.34185	Upregulated	MAP7D3
MXRA8	1.31699	10.2648	4.64805	1.57058e-05	0.000455149	2.85326	3.34185	Upregulated	MXRA8
AMIGO3	-0.914965	5.91663	-4.64774	1.57238e-05	0.000455149	2.85219	3.34185	Downregulated	AMIGO3
BUB1B	-1.24697	8.67134	-4.64772	1.57252e-05	0.000455149	2.85211	3.34185	Downregulated	BUB1B
EZH2	-1.06908	8.60997	-4.64746	1.57401e-05	0.000455149	2.85122	3.34185	Downregulated	EZH2
ANGPTL1	2.45637	6.54133	4.64704	1.57648e-05	0.000455172	2.84976	3.34182	Upregulated	ANGPTL1
PDE7B	1.68311	6.86194	4.64656	1.57928e-05	0.00045529	2.8481	3.34171	Upregulated	PDE7B
PSRC1	-1.18099	6.67449	-4.64522	1.58706e-05	0.000456156	2.84349	3.34089	Downregulated	PSRC1
KIF2C	-1.2937	8.78354	-4.64522	1.58707e-05	0.000456156	2.84349	3.34089	Downregulated	KIF2C
PTN	1.46316	7.40245	4.6435	1.59716e-05	0.000458367	2.83756	3.33879	Upregulated	PTN
CMC1	-0.67923	7.31618	-4.64302	1.6e-05	0.000458489	2.8359	3.33867	Downregulated	CMC1
EPHA7	2.81713	6.1166	4.64259	1.6025e-05	0.000458517	2.83444	3.33864	Upregulated	EPHA7
FBLN1	2.02148	11.5548	4.64205	1.60571e-05	0.000458747	2.83256	3.33843	Upregulated	FBLN1
TBRG4	-0.574175	10.1855	-4.64051	1.61479e-05	0.00046065	2.82729	3.33663	not-significant
ZNF542	1.08625	7.09346	4.63917	1.62278e-05	0.000462237	2.82267	3.33514	Upregulated	ZNF542
C15orf26	-0.767719	1.92875	-4.63833	1.62784e-05	0.000462988	2.81976	3.33443	Downregulated	C15orf26
PTPLAD2	1.04844	8.02601	4.63663	1.63801e-05	0.000465184	2.81393	3.33238	Upregulated	PTPLAD2
MAP7D1	0.805302	11.0041	4.63392	1.65443e-05	0.000469148	2.8046	3.32869	Upregulated	MAP7D1
NPTN	0.49797	11.5182	4.63311	1.65941e-05	0.000469421	2.80179	3.32844	not-significant
ST5	0.883439	10.576	4.63296	1.66031e-05	0.000469421	2.80128	3.32844	Upregulated	ST5
KIDINS220	0.491544	10.9391	4.63234	1.66407e-05	0.000469785	2.79916	3.3281	not-significant
SYPL2	1.41542	4.86797	4.631	1.67228e-05	0.000470724	2.79456	3.32723	Upregulated	SYPL2
C20orf200	2.09732	3.52702	4.63055	1.67507e-05	0.000470724	2.793	3.32723	Upregulated	C20orf200
RBPMS2	2.32551	7.15549	4.6302	1.67722e-05	0.000470724	2.7918	3.32723	Upregulated	RBPMS2
WNT9A	1.97865	4.28508	4.62994	1.67885e-05	0.000470724	2.79089	3.32723	Upregulated	WNT9A
LRRC56	-1.35086	5.31999	-4.62979	1.67974e-05	0.000470724	2.79039	3.32723	Downregulated	LRRC56
COL15A1	1.12127	11.934	4.62918	1.68355e-05	0.000471097	2.78827	3.32689	Upregulated	COL15A1
DUS2L	-0.711107	7.58762	-4.6276	1.69334e-05	0.000473142	2.78285	3.32501	Downregulated	DUS2L
CCDC46	1.12111	6.43256	4.62587	1.70412e-05	0.000475458	2.77691	3.32289	Upregulated	CCDC46
MAP3K12	0.876394	7.21746	4.62521	1.70825e-05	0.000475913	2.77465	3.32247	Upregulated	MAP3K12
NAV2	1.25264	9.45834	4.62412	1.71514e-05	0.000477133	2.77089	3.32136	Upregulated	NAV2
COMTD1	-1.15037	7.75398	-4.62348	1.71918e-05	0.000477561	2.76868	3.32097	Downregulated	COMTD1
DOCK1	0.637633	10.5233	4.62285	1.72316e-05	0.000477971	2.76652	3.3206	Upregulated	DOCK1
PUS1	-0.691722	8.72896	-4.62197	1.72874e-05	0.000478819	2.7635	3.31983	Downregulated	PUS1
CTNNA3	2.06376	3.06869	4.61933	1.74556e-05	0.000482777	2.75444	3.31625	Upregulated	CTNNA3
FITM1	-0.920641	2.74277	-4.61806	1.75372e-05	0.000483452	2.75008	3.31565	Downregulated	FITM1
NUSAP1	-0.977553	9.74308	-4.61806	1.75376e-05	0.000483452	2.75005	3.31565	Downregulated	NUSAP1
TRIM10	-1.56626	4.78606	-4.61777	1.75561e-05	0.000483452	2.74907	3.31565	Downregulated	TRIM10
APPBP2	0.394869	9.67396	4.61672	1.76241e-05	0.000484031	2.74545	3.31513	not-significant
SLC10A7	-0.5945	7.95942	-4.61666	1.76279e-05	0.000484031	2.74525	3.31513	Downregulated	SLC10A7
BBS1	0.669363	8.9649	4.61581	1.76831e-05	0.000484849	2.74232	3.31439	Upregulated	BBS1
TOP1P1	-0.803664	6.99486	-4.61517	1.77244e-05	0.000485281	2.74014	3.31401	Downregulated	TOP1P1
FDX1	-0.561334	9.25288	-4.61464	1.77589e-05	0.000485529	2.73832	3.31378	not-significant
C19orf39	-0.820355	5.83933	-4.61251	1.78986e-05	0.000488648	2.73099	3.311	Downregulated	C19orf39
HAGHL	-1.27408	5.90669	-4.61118	1.79859e-05	0.000490328	2.72644	3.30951	Downregulated	HAGHL
NFIC	0.837122	9.85776	4.6091	1.81238e-05	0.000493381	2.7193	3.30682	Upregulated	NFIC
KCNB1	2.08054	3.66221	4.60809	1.81912e-05	0.000493994	2.71583	3.30628	Upregulated	KCNB1
PLK4	-1.15389	7.58682	-4.60798	1.81982e-05	0.000493994	2.71547	3.30628	Downregulated	PLK4
SMPX	2.87684	4.06867	4.6067	1.82843e-05	0.00049468	2.71105	3.30568	Upregulated	SMPX
ADAM33	2.33882	7.04793	4.60653	1.82956e-05	0.00049468	2.71048	3.30568	Upregulated	ADAM33
WWTR1	1.25283	9.43347	4.6061	1.83243e-05	0.00049468	2.70901	3.30568	Upregulated	WWTR1
ANK2	2.01909	8.20672	4.60606	1.83273e-05	0.00049468	2.70886	3.30568	Upregulated	ANK2
PIM3	-0.718276	10.6573	-4.60498	1.83995e-05	0.000494751	2.70518	3.30561	Downregulated	PIM3
DACT3	1.88054	7.51165	4.6047	1.84185e-05	0.000494751	2.70422	3.30561	Upregulated	DACT3
CNTN1	2.51545	5.32508	4.60437	1.8441e-05	0.000494751	2.70307	3.30561	Upregulated	CNTN1
DCBLD2	1.31103	9.10199	4.60436	1.84413e-05	0.000494751	2.70305	3.30561	Upregulated	DCBLD2
SHMT1	-0.682245	9.16037	-4.60399	1.84666e-05	0.000494751	2.70177	3.30561	Downregulated	SHMT1
HNRNPAB	-0.552604	12.0732	-4.60371	1.84856e-05	0.000494751	2.70081	3.30561	not-significant
FEM1B	0.590564	10.6549	4.60323	1.85181e-05	0.000494925	2.69917	3.30546	Upregulated	FEM1B
RBM24	1.78976	4.67536	4.60172	1.86213e-05	0.000496984	2.69397	3.30366	Upregulated	RBM24
SGOL1	-1.30253	6.73517	-4.60129	1.86501e-05	0.000497058	2.69253	3.30359	Downregulated	SGOL1
FBXO32	1.49762	9.39902	4.60046	1.87072e-05	0.000497883	2.68967	3.30287	Upregulated	FBXO32
RNF150	1.751	6.08514	4.59944	1.87773e-05	0.000497956	2.68617	3.30281	Upregulated	RNF150
SEC23B	-0.628883	10.7699	-4.59919	1.87944e-05	0.000497956	2.68532	3.30281	Downregulated	SEC23B
ZNF296	-1.18273	6.05896	-4.59892	1.88132e-05	0.000497956	2.68438	3.30281	Downregulated	ZNF296
ZNF835	1.275	3.22974	4.59875	1.88252e-05	0.000497956	2.68379	3.30281	Upregulated	ZNF835
PDCD2	-0.391927	9.47277	-4.59852	1.88406e-05	0.000497956	2.68302	3.30281	not-significant
TOMM22	-0.524917	9.92062	-4.59735	1.89218e-05	0.000499392	2.679	3.30156	not-significant
CRB3	-1.1196	8.19903	-4.59685	1.89567e-05	0.000499392	2.67728	3.30156	Downregulated	CRB3
PLIN4	2.90085	6.97236	4.5966	1.89735e-05	0.000499392	2.67645	3.30156	Upregulated	PLIN4
STARD13	1.03715	9.35503	4.59622	1.90004e-05	0.000499409	2.67513	3.30154	Upregulated	STARD13
LRRTM1	1.52054	2.99423	4.59474	1.91038e-05	0.000501434	2.67005	3.29979	Upregulated	LRRTM1
COL9A2	-1.56802	6.95122	-4.5938	1.91696e-05	0.000502213	2.66683	3.29911	Downregulated	COL9A2
RNF217	1.06337	5.38221	4.59341	1.91968e-05	0.000502213	2.66551	3.29911	Upregulated	RNF217
CYP2U1	0.876591	7.98707	4.59319	1.92125e-05	0.000502213	2.66474	3.29911	Upregulated	CYP2U1
KLC1	0.511641	10.344	4.59211	1.92888e-05	0.000503263	2.66104	3.29821	not-significant
NOP16	-0.825972	8.25294	-4.59179	1.93113e-05	0.000503263	2.65995	3.29821	Downregulated	NOP16
LOC113230	-1.13811	7.43397	-4.59117	1.93549e-05	0.000503263	2.65784	3.29821	Downregulated	LOC113230
FILIP1	1.80594	7.69039	4.59112	1.93583e-05	0.000503263	2.65767	3.29821	Upregulated	FILIP1
SFRP1	2.6027	7.9936	4.59053	1.94002e-05	0.000503664	2.65565	3.29786	Upregulated	SFRP1
HIP1	0.729508	9.37498	4.58878	1.95254e-05	0.000506225	2.64964	3.29566	Upregulated	HIP1
EAF2	-1.0405	6.28422	-4.58732	1.96295e-05	0.000508233	2.64467	3.29394	Downregulated	EAF2
GJC1	1.39035	8.46187	4.58629	1.97041e-05	0.00050879	2.64112	3.29346	Upregulated	GJC1
ZNRD1	-0.543866	8.89205	-4.58628	1.97044e-05	0.00050879	2.6411	3.29346	not-significant
ENOX1	1.49057	5.58227	4.58448	1.98351e-05	0.000511472	2.63492	3.29118	Upregulated	ENOX1
OMD	2.27005	5.88982	4.58388	1.98788e-05	0.000511705	2.63287	3.29098	Upregulated	OMD
AR	1.39715	3.3514	4.58362	1.98978e-05	0.000511705	2.63197	3.29098	Upregulated	AR
SMARCD1	-0.37889	10.1665	-4.57961	2.01915e-05	0.000518053	2.61827	3.28563	not-significant
C14orf80	-1.05141	7.36959	-4.5794	2.02068e-05	0.000518053	2.61756	3.28563	Downregulated	C14orf80
NOVA1	1.69593	5.44871	4.57914	2.02263e-05	0.000518053	2.61666	3.28563	Upregulated	NOVA1
GPRASP1	1.58384	7.68098	4.57813	2.03014e-05	0.000518691	2.6132	3.28509	Upregulated	GPRASP1
CENPA	-1.36168	6.81944	-4.57745	2.03514e-05	0.000518691	2.6109	3.28509	Downregulated	CENPA
SNRPF	-0.761644	10.191	-4.57738	2.03571e-05	0.000518691	2.61063	3.28509	Downregulated	SNRPF
IRS1	0.944648	9.95874	4.57734	2.036e-05	0.000518691	2.6105	3.28509	Upregulated	IRS1
FOXRED1	-0.672536	8.68338	-4.57645	2.04264e-05	0.000519687	2.60746	3.28426	Downregulated	FOXRED1
CLSPN	-1.33508	7.50747	-4.57607	2.04547e-05	0.000519713	2.60616	3.28424	Downregulated	CLSPN
KIAA1644	2.14865	6.95931	4.57311	2.06769e-05	0.00052466	2.59606	3.28012	Upregulated	KIAA1644
TRAK2	0.53503	10.265	4.57152	2.0798e-05	0.00052703	2.5906	3.27816	not-significant
SLC4A5	-0.865712	7.63051	-4.57105	2.08338e-05	0.000527236	2.589	3.278	Downregulated	SLC4A5
PLK1	-1.24101	9.34861	-4.57004	2.09103e-05	0.000528471	2.58557	3.27698	Downregulated	PLK1
SULF1	1.28283	12.1253	4.56911	2.09816e-05	0.00052957	2.58239	3.27608	Upregulated	SULF1
PRKD1	1.28996	6.84409	4.56788	2.10766e-05	0.000531265	2.57816	3.27469	Upregulated	PRKD1
MND1	-1.38686	5.95616	-4.56679	2.11605e-05	0.000531861	2.57445	3.2742	Downregulated	MND1
LMO3	2.22262	5.76779	4.56662	2.11735e-05	0.000531861	2.57388	3.2742	Upregulated	LMO3
C12orf73	-0.763594	6.73836	-4.56643	2.11887e-05	0.000531861	2.5732	3.2742	Downregulated	C12orf73
TRAM1L1	1.02209	4.65615	4.56542	2.12666e-05	0.000531861	2.56978	3.2742	Upregulated	TRAM1L1
TMEM116	-0.711788	6.92647	-4.56542	2.12668e-05	0.000531861	2.56977	3.2742	Downregulated	TMEM116
PPM1G	-0.489648	11.4509	-4.56513	2.12893e-05	0.000531861	2.56878	3.2742	not-significant
VLDLR	1.5225	7.4167	4.56439	2.13467e-05	0.000531861	2.56626	3.2742	Upregulated	VLDLR
SLC12A4	0.658398	9.70094	4.56428	2.13552e-05	0.000531861	2.56589	3.2742	Upregulated	SLC12A4
SMYD1	3.57479	4.29492	4.56377	2.1395e-05	0.000531861	2.56415	3.2742	Upregulated	SMYD1
LOC100125556	-0.968202	5.32325	-4.56376	2.13963e-05	0.000531861	2.56409	3.2742	Downregulated	LOC100125556
RBMS2	0.575621	10.2821	4.56362	2.14073e-05	0.000531861	2.56361	3.2742	not-significant
NADSYN1	-0.440357	9.97095	-4.56225	2.15141e-05	0.000533818	2.55896	3.27261	not-significant
RFC3	-0.935636	8.74749	-4.56134	2.15862e-05	0.00053491	2.55583	3.27172	Downregulated	RFC3
RTN4	0.621749	12.0993	4.55865	2.17993e-05	0.00053949	2.54665	3.26802	Upregulated	RTN4
DGKI	0.999846	3.19105	4.5582	2.18348e-05	0.000539605	2.54513	3.26792	Upregulated	DGKI
SLC25A5	-0.529103	13.1185	-4.55788	2.18606e-05	0.000539605	2.54402	3.26792	not-significant
ATP1A2	3.08065	6.27153	4.55746	2.18943e-05	0.000539738	2.54259	3.26782	Upregulated	ATP1A2
FANCE	-0.825476	6.86186	-4.55601	2.20101e-05	0.000541892	2.53765	3.26609	Downregulated	FANCE
MLX	-0.488936	10.1682	-4.55391	2.21793e-05	0.000545352	2.5305	3.26332	not-significant
REEP2	1.93272	5.71156	4.55319	2.2238e-05	0.000546091	2.52803	3.26274	Upregulated	REEP2
PKMYT1	-1.35597	7.87329	-4.55126	2.23952e-05	0.000549245	2.52144	3.26023	Downregulated	PKMYT1
DES	4.05735	11.4974	4.55085	2.24286e-05	0.000549356	2.52005	3.26015	Upregulated	DES
RPS6KA2	0.785659	9.64542	4.54727	2.27228e-05	0.000554056	2.50787	3.25645	Upregulated	RPS6KA2
GARS	-0.49237	11.312	-4.54724	2.27257e-05	0.000554056	2.50775	3.25645	not-significant
PCYOX1	0.535115	10.9246	4.5468	2.27623e-05	0.000554056	2.50625	3.25645	not-significant
TCEAL5	1.3112	4.29607	4.54679	2.27626e-05	0.000554056	2.50623	3.25645	Upregulated	TCEAL5
CENPQ	-0.771626	6.79214	-4.54676	2.27659e-05	0.000554056	2.5061	3.25645	Downregulated	CENPQ
DZIP1	1.19769	7.94732	4.54562	2.28599e-05	0.000554861	2.50225	3.25582	Upregulated	DZIP1
RCBTB2	0.677667	8.37565	4.54518	2.28972e-05	0.000554861	2.50072	3.25582	Upregulated	RCBTB2
ITGA5	1.12723	11.583	4.54453	2.2951e-05	0.000554861	2.49853	3.25582	Upregulated	ITGA5
GAS7	1.23846	9.78517	4.54453	2.29513e-05	0.000554861	2.49852	3.25582	Upregulated	GAS7
ORC1L	-1.45766	6.93338	-4.54436	2.29657e-05	0.000554861	2.49793	3.25582	Downregulated	ORC1L
EME1	-1.34017	6.04853	-4.54392	2.30028e-05	0.000554861	2.49642	3.25582	Downregulated	EME1
PTMA	-0.502034	14.3415	-4.54358	2.30312e-05	0.000554861	2.49527	3.25582	not-significant
CYP27B1	-1.34789	5.34829	-4.54327	2.30573e-05	0.000554861	2.49421	3.25582	Downregulated	CYP27B1
DLGAP4	0.575553	10.9141	4.5431	2.30715e-05	0.000554861	2.49364	3.25582	not-significant
ZNF593	-0.829332	8.52231	-4.54288	2.30901e-05	0.000554861	2.49288	3.25582	Downregulated	ZNF593
ADAM23	1.37215	5.37033	4.54252	2.31199e-05	0.000554877	2.49168	3.2558	Upregulated	ADAM23
MARS2	-0.742935	7.71297	-4.53806	2.3499e-05	0.000562739	2.47648	3.24969	Downregulated	MARS2
SOD3	1.41935	9.44871	4.53769	2.35305e-05	0.000562739	2.47523	3.24969	Upregulated	SOD3
HMCN1	1.73425	8.65439	4.53763	2.35361e-05	0.000562739	2.47501	3.24969	Upregulated	HMCN1
DOCK11	1.30794	9.17204	4.53678	2.3609e-05	0.000563244	2.47212	3.2493	Upregulated	DOCK11
EFNA4	-0.906734	7.55115	-4.53669	2.36163e-05	0.000563244	2.47183	3.2493	Downregulated	EFNA4
SULT1C4	1.12767	4.48129	4.53601	2.36752e-05	0.000563476	2.4695	3.24912	Upregulated	SULT1C4
LRRC45	-0.795386	8.40931	-4.53558	2.37121e-05	0.000563476	2.46804	3.24912	Downregulated	LRRC45
SH3BP1	-0.994846	9.13665	-4.53555	2.37147e-05	0.000563476	2.46794	3.24912	Downregulated	SH3BP1
DUSP28	-0.682473	6.19856	-4.53388	2.38591e-05	0.0005662	2.46227	3.24703	Downregulated	DUSP28
LOC388955	-0.804725	8.59259	-4.53227	2.39993e-05	0.000568444	2.4568	3.24531	Downregulated	LOC388955
C16orf91	-0.687683	7.66587	-4.53211	2.40133e-05	0.000568444	2.45625	3.24531	Downregulated	C16orf91
FSCN2	-1.03554	3.20613	-4.53102	2.41092e-05	0.000570006	2.45253	3.24412	Downregulated	FSCN2
ZFPM2	1.38032	6.80842	4.52884	2.43017e-05	0.000573844	2.4451	3.24121	Upregulated	ZFPM2
LOC407835	-0.80457	5.65981	-4.52834	2.43454e-05	0.000574166	2.44342	3.24096	Downregulated	LOC407835
C7	3.27879	10.1857	4.52768	2.44042e-05	0.000574842	2.44116	3.24045	Upregulated	C7
PXDN	1.00809	10.9575	4.52394	2.47387e-05	0.000582	2.42844	3.23508	Upregulated	PXDN
PACS2	0.396814	10.1709	4.52153	2.49561e-05	0.000586391	2.42027	3.23181	not-significant
DDT	-0.804652	9.59267	-4.51906	2.51817e-05	0.000590963	2.41186	3.22844	Downregulated	DDT
BUB3	-0.466687	11.1609	-4.51784	2.52937e-05	0.000592861	2.40772	3.22705	not-significant
ZNF408	-0.578145	7.72395	-4.51736	2.53372e-05	0.000593153	2.40611	3.22683	not-significant
POLR3K	-0.67855	8.81881	-4.51676	2.53929e-05	0.000593727	2.40406	3.22641	Downregulated	POLR3K
TMEM52	-1.67826	4.84828	-4.51527	2.55306e-05	0.000596215	2.39901	3.2246	Downregulated	TMEM52
GEMIN8P4	-1.03382	4.4088	-4.51362	2.56838e-05	0.000599058	2.39342	3.22253	Downregulated	GEMIN8P4
ALG14	-0.570127	7.71179	-4.51315	2.57283e-05	0.000599361	2.3918	3.22231	not-significant
OCEL1	-0.713707	7.66066	-4.51243	2.57955e-05	0.000599882	2.38936	3.22193	Downregulated	OCEL1
BIRC5	-1.37066	7.81894	-4.51224	2.58135e-05	0.000599882	2.38871	3.22193	Downregulated	BIRC5
NCAPG	-1.19737	8.78724	-4.511	2.59304e-05	0.000601863	2.38449	3.2205	Downregulated	NCAPG
C1orf133	1.74272	5.17417	4.51006	2.60182e-05	0.000603166	2.38134	3.21956	Upregulated	C1orf133
LPCAT2	0.636146	9.05636	4.5087	2.61474e-05	0.000605425	2.37671	3.21794	Upregulated	LPCAT2
CKS1B	-0.816871	9.7536	-4.50645	2.63622e-05	0.000609658	2.36907	3.21491	Downregulated	CKS1B
NSUN5	-0.593214	9.06986	-4.50565	2.64388e-05	0.000610688	2.36636	3.21418	Downregulated	NSUN5
GNA12	0.530166	10.5586	4.50517	2.6485e-05	0.000611014	2.36473	3.21395	not-significant
VWC2	1.19787	2.02653	4.50451	2.65486e-05	0.000611741	2.36249	3.21343	Upregulated	VWC2
THSD7B	1.82817	4.27554	4.50223	2.67691e-05	0.000615396	2.35476	3.21085	Upregulated	THSD7B
SH2D3A	-1.09823	8.39536	-4.5022	2.67718e-05	0.000615396	2.35467	3.21085	Downregulated	SH2D3A
E2F8	-1.31827	7.72845	-4.50114	2.6875e-05	0.000617024	2.35107	3.2097	Downregulated	E2F8
ZBTB8OS	-0.738631	8.00478	-4.49992	2.6994e-05	0.00061822	2.34694	3.20886	Downregulated	ZBTB8OS
LMO1	2.17626	2.58913	4.49948	2.70376e-05	0.00061822	2.34544	3.20886	Upregulated	LMO1
PRKCZ	-0.904799	8.80059	-4.49943	2.7042e-05	0.00061822	2.34529	3.20886	Downregulated	PRKCZ
PDGFRB	0.944038	11.8081	4.49906	2.7079e-05	0.00061822	2.34401	3.20886	Upregulated	PDGFRB
FAT4	1.3763	8.95415	4.49895	2.70893e-05	0.00061822	2.34365	3.20886	Upregulated	FAT4
UHRF1	-1.12513	8.50895	-4.4937	2.76109e-05	0.000628694	2.32584	3.20156	Downregulated	UHRF1
MYO5A	0.826233	9.344	4.49328	2.76527e-05	0.000628694	2.32443	3.20156	Upregulated	MYO5A
BPNT1	-0.570875	9.79983	-4.49312	2.76681e-05	0.000628694	2.32391	3.20156	not-significant
ARMC7	-0.691128	8.43015	-4.493	2.76802e-05	0.000628694	2.3235	3.20156	Downregulated	ARMC7
NAP1L3	1.34586	5.77966	4.49205	2.77759e-05	0.000629792	2.32028	3.2008	Upregulated	NAP1L3
AURKB	-1.32404	8.11182	-4.49179	2.78019e-05	0.000629792	2.3194	3.2008	Downregulated	AURKB
DAB2	0.830754	10.502	4.49148	2.78335e-05	0.000629792	2.31834	3.2008	Upregulated	DAB2
NFASC	1.92972	8.76163	4.49117	2.78648e-05	0.000629792	2.31729	3.2008	Upregulated	NFASC
LRDD	-0.755413	7.89768	-4.49088	2.78938e-05	0.000629792	2.31632	3.2008	Downregulated	LRDD
SDC2	0.952637	10.3109	4.48998	2.79857e-05	0.000631118	2.31325	3.19989	Upregulated	SDC2
DACT1	1.28597	8.55944	4.48865	2.81208e-05	0.000633415	2.30875	3.19831	Upregulated	DACT1
C8orf41	-0.58225	7.94251	-4.48636	2.83554e-05	0.000637239	2.301	3.1957	not-significant
MRPL23	-0.664482	9.4687	-4.48613	2.8379e-05	0.000637239	2.30022	3.1957	Downregulated	MRPL23
RMI1	-0.737105	8.37638	-4.48601	2.83908e-05	0.000637239	2.29983	3.1957	Downregulated	RMI1
ANKRD40	0.454073	10.3277	4.48493	2.85022e-05	0.000638986	2.29617	3.19451	not-significant
ANGPTL7	1.60375	2.54336	4.48345	2.8655e-05	0.000641656	2.29118	3.1927	Upregulated	ANGPTL7
ZNF135	1.16485	5.3821	4.48245	2.87594e-05	0.000643238	2.28779	3.19163	Upregulated	ZNF135
DHFR	-0.745479	8.62502	-4.48183	2.88246e-05	0.000643306	2.28567	3.19158	Downregulated	DHFR
FGFR1OP	-0.635081	7.69585	-4.48154	2.88546e-05	0.000643306	2.2847	3.19158	Downregulated	FGFR1OP
C1orf88	1.82922	4.80161	4.48145	2.88637e-05	0.000643306	2.28441	3.19158	Upregulated	C1orf88
BEX4	1.14534	8.31748	4.47706	2.93258e-05	0.000652843	2.26957	3.18519	Upregulated	BEX4
CTSO	0.8301	9.81279	4.4742	2.9631e-05	0.000658867	2.25991	3.1812	Upregulated	CTSO
PLN	2.36977	7.90903	4.47139	2.99345e-05	0.00066484	2.25039	3.17728	Upregulated	PLN
KLHL4	1.73181	4.71073	4.47082	2.99956e-05	0.000665421	2.24849	3.1769	Upregulated	KLHL4
KCTD20	0.569639	10.4281	4.47025	3.00584e-05	0.000666039	2.24654	3.1765	not-significant
C21orf58	-0.952763	6.04592	-4.46834	3.02667e-05	0.000669874	2.24009	3.17401	Downregulated	C21orf58
TNFRSF14	-0.607654	10.3362	-4.46726	3.03844e-05	0.0006717	2.23647	3.17282	Downregulated	TNFRSF14
DTNA	2.01392	6.85259	4.46646	3.04725e-05	0.000672866	2.23377	3.17207	Upregulated	DTNA
RAD51AP1	-1.16957	7.94285	-4.46583	3.05425e-05	0.000673632	2.23162	3.17158	Downregulated	RAD51AP1
SKA1	-1.33133	7.02595	-4.465	3.06338e-05	0.000674865	2.22884	3.17078	Downregulated	SKA1
RGAG4	1.33212	6.98799	4.46442	3.0699e-05	0.00067552	2.22685	3.17036	Upregulated	RGAG4
PRR13	-0.618966	11.8288	-4.46204	3.09634e-05	0.000679843	2.21885	3.16759	Downregulated	PRR13
NOP2	-0.684648	9.93862	-4.46201	3.09668e-05	0.000679843	2.21874	3.16759	Downregulated	NOP2
FDPS	-0.501999	11.0187	-4.46127	3.10503e-05	0.000680891	2.21623	3.16692	not-significant
GNS	0.53171	12.0157	4.46051	3.11355e-05	0.000681975	2.21367	3.16623	not-significant
ANKRD39	-0.709622	7.484	-4.45907	3.12981e-05	0.000684088	2.20881	3.16489	Downregulated	ANKRD39
TRPC1	1.15627	6.50422	4.45877	3.13318e-05	0.000684088	2.20781	3.16489	Upregulated	TRPC1
DCXR	-0.867414	9.02974	-4.4587	3.13397e-05	0.000684088	2.20757	3.16489	Downregulated	DCXR
TIMM16	-0.836445	7.47425	-4.45832	3.13824e-05	0.000684237	2.2063	3.16479	Downregulated	TIMM16
STAT5B	0.708511	10.8909	4.45739	3.14884e-05	0.000685196	2.20315	3.16419	Upregulated	STAT5B
ZNF362	0.680996	8.97648	4.4573	3.14983e-05	0.000685196	2.20286	3.16419	Upregulated	ZNF362
DLG4	0.934927	7.53083	4.45528	3.17291e-05	0.00068943	2.19604	3.16151	Upregulated	DLG4
TRAF4	-0.77816	10.1488	-4.45159	3.21554e-05	0.000697541	2.18359	3.15643	Downregulated	TRAF4
EXO1	-1.33757	7.13557	-4.45141	3.21756e-05	0.000697541	2.183	3.15643	Downregulated	EXO1
SNX29	0.687279	9.02578	4.45062	3.22684e-05	0.000698758	2.18031	3.15567	Upregulated	SNX29
C7orf47	-0.909961	7.82667	-4.44941	3.24096e-05	0.000700811	2.17624	3.1544	Downregulated	C7orf47
PASK	-0.872628	8.02631	-4.44917	3.24368e-05	0.000700811	2.17545	3.1544	Downregulated	PASK
TRIM11	-0.530919	8.87871	-4.44885	3.24747e-05	0.000700835	2.17437	3.15438	not-significant
PENK	2.60433	3.89375	4.44842	3.25255e-05	0.000701138	2.17291	3.1542	Upregulated	PENK
SSPN	1.26341	9.25222	4.44805	3.25685e-05	0.000701272	2.17167	3.15411	Upregulated	SSPN
TXN2	-0.517848	10.3949	-4.44773	3.26067e-05	0.000701302	2.17058	3.15409	not-significant
MAGOHB	-0.685999	8.28877	-4.44619	3.27875e-05	0.000703758	2.16542	3.15258	Downregulated	MAGOHB
HMMR	-1.24669	8.50612	-4.44587	3.28263e-05	0.000703758	2.16431	3.15258	Downregulated	HMMR
LOC90586	1.00965	2.41229	4.44582	3.28317e-05	0.000703758	2.16416	3.15258	Upregulated	LOC90586
HTRA1	0.979842	10.9867	4.44379	3.30729e-05	0.000707787	2.15733	3.1501	Upregulated	HTRA1
HSPA12A	1.12301	7.09489	4.44361	3.30951e-05	0.000707787	2.1567	3.1501	Upregulated	HSPA12A
NUP85	-0.416772	9.58563	-4.44328	3.31342e-05	0.000707787	2.1556	3.1501	not-significant
RPL13AP20	-0.983668	5.45237	-4.44273	3.31995e-05	0.000707787	2.15377	3.1501	Downregulated	RPL13AP20
GPRASP2	0.979022	7.37071	4.44268	3.32054e-05	0.000707787	2.1536	3.1501	Upregulated	GPRASP2
PBX1	1.33055	10.1822	4.44153	3.33433e-05	0.000709238	2.14973	3.14921	Upregulated	PBX1
OIP5	-1.26867	6.616	-4.4415	3.33479e-05	0.000709238	2.1496	3.14921	Downregulated	OIP5
PRPSAP2	-0.492957	8.91474	-4.4411	3.33951e-05	0.000709406	2.14828	3.14911	not-significant
ITPA	-0.665818	9.64741	-4.44081	3.34302e-05	0.000709406	2.1473	3.14911	Downregulated	ITPA
CCDC77	-0.68088	7.08173	-4.43837	3.37262e-05	0.000714891	2.13908	3.14576	Downregulated	CCDC77
NOS1AP	-0.985126	5.82905	-4.43725	3.38627e-05	0.000716985	2.13531	3.14449	Downregulated	NOS1AP
C7orf11	-0.611505	8.84199	-4.43656	3.39472e-05	0.000717977	2.13298	3.14389	Downregulated	C7orf11
GTSE1	-1.24832	7.84854	-4.43534	3.40961e-05	0.000720328	2.1289	3.14247	Downregulated	GTSE1
TST	-1.02002	9.92149	-4.43477	3.41668e-05	0.00072095	2.12696	3.14209	Downregulated	TST
DAAM2	1.56541	9.16125	4.43419	3.42382e-05	0.00072095	2.12502	3.14209	Upregulated	DAAM2
MYLIP	0.696153	9.3631	4.43418	3.42391e-05	0.00072095	2.12499	3.14209	Upregulated	MYLIP
KCTD5	-0.549146	9.82056	-4.43379	3.42871e-05	0.000721164	2.12369	3.14197	not-significant
FAM26E	0.875027	7.30708	4.43321	3.43587e-05	0.000721874	2.12174	3.14154	Upregulated	FAM26E
ZNF25	0.787916	7.99441	4.43092	3.46433e-05	0.00072671	2.11404	3.13864	Upregulated	ZNF25
XRCC4	-0.900436	7.27465	-4.4306	3.46842e-05	0.00072671	2.11294	3.13864	Downregulated	XRCC4
CYBRD1	1.43588	11.1331	4.43044	3.47033e-05	0.00072671	2.11243	3.13864	Upregulated	CYBRD1
ABT1	-0.398118	9.21805	-4.42987	3.47753e-05	0.000727419	2.11049	3.13822	not-significant
PGAP2	-0.627429	8.62877	-4.42931	3.48456e-05	0.000728089	2.10861	3.13782	Downregulated	PGAP2
C8orf85	1.39307	3.76951	4.42898	3.48872e-05	0.000728159	2.1075	3.13777	Upregulated	C8orf85
SIRT6	-0.70548	8.12666	-4.42847	3.4951e-05	0.000728358	2.10579	3.13766	Downregulated	SIRT6
RFC2	-0.637325	9.10866	-4.42829	3.49731e-05	0.000728358	2.1052	3.13766	Downregulated	RFC2
LOC653566	-0.410369	10.8352	-4.42345	3.55884e-05	0.000740362	2.08893	3.13056	not-significant
PRR15L	-1.15138	10.3081	-4.42257	3.57008e-05	0.000741891	2.08599	3.12966	Downregulated	PRR15L
GLRX2	-0.765669	7.23852	-4.42191	3.57858e-05	0.000742847	2.08377	3.1291	Downregulated	GLRX2
ZNF497	-0.870717	5.11885	-4.42137	3.58559e-05	0.000743494	2.08194	3.12872	Downregulated	ZNF497
HTR2A	1.41896	4.64075	4.42073	3.59388e-05	0.000744401	2.07979	3.12819	Upregulated	HTR2A
C20orf196	-0.709248	5.98463	-4.41918	3.61398e-05	0.000746944	2.07459	3.12671	Downregulated	C20orf196
CSGALNACT2	0.615293	9.67074	4.41918	3.61399e-05	0.000746944	2.07458	3.12671	Upregulated	CSGALNACT2
NDUFB3	-0.536749	9.74186	-4.41848	3.62304e-05	0.000748003	2.07225	3.1261	not-significant
C5orf30	-0.814374	8.44018	-4.41706	3.64156e-05	0.000751012	2.06749	3.12435	Downregulated	C5orf30
TANC2	0.866695	8.66643	4.41537	3.66388e-05	0.000754798	2.06179	3.12217	Upregulated	TANC2
RAB34	1.18078	9.47872	4.41442	3.67632e-05	0.000756283	2.05863	3.12132	Upregulated	RAB34
WLS	1.07174	10.5573	4.41422	3.67902e-05	0.000756283	2.05794	3.12132	Upregulated	WLS
MYL5	-0.929515	6.22108	-4.41309	3.69398e-05	0.000758422	2.05416	3.12009	Downregulated	MYL5
SNHG10	-0.908362	5.95318	-4.41248	3.70207e-05	0.000758422	2.05212	3.12009	Downregulated	SNHG10
FTO	0.567775	9.6964	4.41231	3.70436e-05	0.000758422	2.05154	3.12009	not-significant
ZSCAN5A	-0.810995	6.2643	-4.41224	3.70535e-05	0.000758422	2.05129	3.12009	Downregulated	ZSCAN5A
MYOCD	2.34917	7.88826	4.4118	3.7112e-05	0.000758805	2.04982	3.11987	Upregulated	MYOCD
SPG20	1.01734	9.44058	4.4104	3.72987e-05	0.000761258	2.04514	3.11847	Upregulated	SPG20
MTP18	-0.998601	8.55777	-4.4103	3.73118e-05	0.000761258	2.04481	3.11847	Downregulated	MTP18
COL3A1	1.16215	15.6873	4.40986	3.73708e-05	0.000761644	2.04334	3.11825	Upregulated	COL3A1
RNPEP	-0.485461	10.8308	-4.40933	3.74423e-05	0.000762288	2.04155	3.11788	not-significant
DCN	1.33085	13.1611	4.409	3.74873e-05	0.000762387	2.04044	3.11782	Upregulated	DCN
SNRPA1	-0.61478	9.24658	-4.40821	3.75937e-05	0.000763737	2.03779	3.11706	Downregulated	SNRPA1
MFAP4	1.92144	11.1192	4.40728	3.77202e-05	0.000764446	2.03466	3.11665	Upregulated	MFAP4
WFS1	0.902224	9.88153	4.40718	3.77325e-05	0.000764446	2.03435	3.11665	Upregulated	WFS1
PPM1F	0.657332	9.45819	4.40706	3.7749e-05	0.000764446	2.03395	3.11665	Upregulated	PPM1F
CHTF18	-0.988297	8.0393	-4.40508	3.80191e-05	0.0007691	2.0273	3.11402	Downregulated	CHTF18
HMBS	-0.812413	8.5942	-4.40351	3.82336e-05	0.000771745	2.02205	3.11253	Downregulated	HMBS
MRPS12	-0.679201	9.20749	-4.4031	3.82909e-05	0.000771745	2.02065	3.11253	Downregulated	MRPS12
SMPD2	-0.684428	7.98411	-4.40295	3.83111e-05	0.000771745	2.02016	3.11253	Downregulated	SMPD2
ULK2	0.849454	8.38383	4.40294	3.83119e-05	0.000771745	2.02014	3.11253	Upregulated	ULK2
TSPAN13	-0.956595	11.1469	-4.4016	3.84974e-05	0.000774664	2.01563	3.11089	Downregulated	TSPAN13
C11orf82	-1.11964	6.93581	-4.40083	3.8604e-05	0.000775989	2.01306	3.11014	Downregulated	C11orf82
ASTN1	1.56782	3.24985	4.40015	3.86978e-05	0.000777056	2.01079	3.10955	Upregulated	ASTN1
CC2D2A	1.27264	7.81212	4.39724	3.91043e-05	0.000784391	2.00105	3.10547	Upregulated	CC2D2A
GRIK5	2.09576	5.11286	4.3959	3.92937e-05	0.000787178	1.99654	3.10393	Upregulated	GRIK5
NID2	0.905076	9.86522	4.39567	3.93259e-05	0.000787178	1.99578	3.10393	Upregulated	NID2
C1orf97	-0.952715	6.84139	-4.39492	3.94318e-05	0.00078847	1.99327	3.10321	Downregulated	C1orf97
PDCD6	-0.501677	10.8039	-4.39287	3.97232e-05	0.000793464	1.9864	3.10047	not-significant
MGC12982	-1.07477	6.16154	-4.39151	3.99164e-05	0.000795937	1.98188	3.09912	Downregulated	MGC12982
TBC1D1	0.710776	10.8024	4.39141	3.99305e-05	0.000795937	1.98155	3.09912	Upregulated	TBC1D1
ALDH1B1	1.29554	10.9097	4.39048	4.00647e-05	0.000797777	1.97842	3.09812	Upregulated	ALDH1B1
ROBO1	1.03955	9.91472	4.3899	4.01482e-05	0.000798605	1.97648	3.09767	Upregulated	ROBO1
VIP	2.86273	4.75317	4.38902	4.02748e-05	0.000800175	1.97354	3.09681	Upregulated	VIP
NECAP1	-0.420174	9.55613	-4.38877	4.03111e-05	0.000800175	1.9727	3.09681	not-significant
KIAA0101	-1.16291	8.79716	-4.38832	4.03768e-05	0.000800645	1.97119	3.09656	Downregulated	KIAA0101
LOC115110	-0.962792	7.706	-4.38502	4.0856e-05	0.000808718	1.96018	3.0922	Downregulated	LOC115110
TGFBR1	0.810817	10.8541	4.38494	4.08688e-05	0.000808718	1.95989	3.0922	Upregulated	TGFBR1
KIAA0232	0.498478	9.99042	4.38435	4.09555e-05	0.000809593	1.95792	3.09173	not-significant
FAM72B	-1.30535	7.3413	-4.38168	4.13485e-05	0.000816515	1.94901	3.08804	Downregulated	FAM72B
APBB1	1.33765	8.24793	4.38137	4.13944e-05	0.000816576	1.94798	3.088	Upregulated	APBB1
WSCD2	2.22949	4.36234	4.38104	4.14442e-05	0.000816712	1.94686	3.08793	Upregulated	WSCD2
PSAT1	-1.33494	9.03351	-4.38072	4.14906e-05	0.000816782	1.94581	3.08789	Downregulated	PSAT1
POC1A	-1.10222	7.51694	-4.37762	4.19548e-05	0.000824979	1.93544	3.08356	Downregulated	POC1A
DDX11	-0.75549	8.83868	-4.37703	4.2043e-05	0.000824979	1.93348	3.08356	Downregulated	DDX11
COL21A1	1.77792	5.50116	4.37703	4.20434e-05	0.000824979	1.93347	3.08356	Upregulated	COL21A1
MED13L	0.47071	10.8947	4.37679	4.20801e-05	0.000824979	1.93266	3.08356	not-significant
HDAC10	-0.59287	8.43381	-4.37568	4.2247e-05	0.000827399	1.92897	3.08229	Downregulated	HDAC10
APOD	2.65047	9.38246	4.37509	4.23371e-05	0.000828259	1.92698	3.08183	Upregulated	APOD
TK1	-1.05182	10.0611	-4.37482	4.23779e-05	0.000828259	1.92608	3.08183	Downregulated	TK1
ACTR3B	-0.829072	6.71516	-4.37428	4.24591e-05	0.000828997	1.9243	3.08145	Downregulated	ACTR3B
THOC4	-0.649906	10.2486	-4.3738	4.25322e-05	0.000829333	1.9227	3.08127	Downregulated	THOC4
EFEMP1	1.63858	10.7975	4.3736	4.25634e-05	0.000829333	1.92201	3.08127	Upregulated	EFEMP1
KIF22	-0.675308	9.9137	-4.37245	4.27379e-05	0.000830705	1.9182	3.08055	Downregulated	KIF22
TCF19	-0.769828	9.05937	-4.37239	4.27481e-05	0.000830705	1.91797	3.08055	Downregulated	TCF19
NR2F2	0.907386	10.8995	4.37228	4.27646e-05	0.000830705	1.91762	3.08055	Upregulated	NR2F2
DNAJB5	1.70457	8.46532	4.37161	4.28669e-05	0.00083106	1.91539	3.08037	Upregulated	DNAJB5
FOXF1	1.36584	9.15248	4.37159	4.287e-05	0.00083106	1.91532	3.08037	Upregulated	FOXF1
LUM	1.11395	13.5148	4.37015	4.30914e-05	0.000834503	1.91052	3.07857	Upregulated	LUM
GLP2R	1.47568	2.61924	4.36922	4.3236e-05	0.000836452	1.9074	3.07756	Upregulated	GLP2R
CDC20	-1.18619	9.45108	-4.36847	4.33521e-05	0.000837848	1.90489	3.07683	Downregulated	CDC20
SMAD9	1.64907	6.16934	4.36774	4.34652e-05	0.000839182	1.90247	3.07614	Upregulated	SMAD9
PRR22	-1.08205	4.36972	-4.36578	4.37713e-05	0.000844237	1.89592	3.07354	Downregulated	PRR22
CRYAB	1.8116	8.61163	4.36515	4.38695e-05	0.000845056	1.89384	3.07311	Upregulated	CRYAB
FBXO48	-0.692275	5.15203	-4.36494	4.39025e-05	0.000845056	1.89314	3.07311	Downregulated	FBXO48
KIF18B	-1.3237	8.08021	-4.36388	4.40688e-05	0.000847401	1.88961	3.07191	Downregulated	KIF18B
SNRNP25	-0.620834	9.00879	-4.36274	4.42487e-05	0.000850004	1.88581	3.07058	Downregulated	SNRNP25
PTGS1	0.9844	9.56708	4.36184	4.43928e-05	0.000851636	1.88278	3.06975	Upregulated	PTGS1
PDZD4	1.82041	6.02575	4.36164	4.44231e-05	0.000851636	1.88215	3.06975	Upregulated	PDZD4
HNRNPA1	-0.411104	12.7954	-4.36066	4.45792e-05	0.00085377	1.87888	3.06866	not-significant
CDC45	-1.43102	7.58052	-4.3595	4.47652e-05	0.000856359	1.875	3.06734	Downregulated	CDC45
CCDC58	-0.873901	7.58584	-4.35925	4.48043e-05	0.000856359	1.87418	3.06734	Downregulated	CCDC58
AKR1A1	-0.500303	11.2287	-4.35875	4.4885e-05	0.000857043	1.8725	3.067	not-significant
TTYH2	1.00911	7.00588	4.35773	4.50487e-05	0.000859307	1.86911	3.06585	Upregulated	TTYH2
EHBP1	0.67297	9.97965	4.35685	4.51907e-05	0.000860894	1.86618	3.06505	Upregulated	EHBP1
ENDOG	-0.938581	7.20868	-4.35666	4.52222e-05	0.000860894	1.86553	3.06505	Downregulated	ENDOG
KIT	1.33077	7.89341	4.35593	4.53404e-05	0.000862283	1.8631	3.06435	Upregulated	KIT
POU5F1	-1.35223	4.68564	-4.35488	4.55102e-05	0.000864648	1.85961	3.06316	Downregulated	POU5F1
LHFP	1.134	9.41279	4.35356	4.57246e-05	0.000867857	1.85523	3.06155	Upregulated	LHFP
DOT1L	-0.594906	9.95433	-4.35192	4.59947e-05	0.000872114	1.84974	3.05943	Downregulated	DOT1L
IGFBP5	1.34763	13.3228	4.35161	4.60448e-05	0.000872197	1.84873	3.05939	Upregulated	IGFBP5
CMYA5	1.36226	5.86985	4.34933	4.64219e-05	0.000875251	1.84113	3.05787	Upregulated	CMYA5
NEK9	0.544961	10.704	4.34927	4.64308e-05	0.000875251	1.84095	3.05787	not-significant
DUS1L	-0.544013	10.4226	-4.3492	4.64436e-05	0.000875251	1.84069	3.05787	not-significant
GRPR	1.83654	3.23274	4.34916	4.64494e-05	0.000875251	1.84057	3.05787	Upregulated	GRPR
ACP1	-0.443362	10.6056	-4.34906	4.64665e-05	0.000875251	1.84023	3.05787	not-significant
C5orf34	-1.00746	5.59993	-4.34897	4.64816e-05	0.000875251	1.83993	3.05787	Downregulated	C5orf34
SARS2	-0.715949	8.21405	-4.34836	4.6583e-05	0.000876294	1.8379	3.05735	Downregulated	SARS2
HES6	-1.27947	7.22412	-4.34713	4.67874e-05	0.00087927	1.83382	3.05588	Downregulated	HES6
TSPAN2	1.59173	8.37028	4.34482	4.71741e-05	0.000884178	1.82615	3.05346	Upregulated	TSPAN2
LOC401463	0.68876	2.42398	4.34452	4.72252e-05	0.000884178	1.82514	3.05346	Upregulated	LOC401463
TOMM40	-0.700218	10.0855	-4.34434	4.72565e-05	0.000884178	1.82452	3.05346	Downregulated	TOMM40
LPP	1.21611	9.79556	4.3443	4.72618e-05	0.000884178	1.82442	3.05346	Upregulated	LPP
GNL2	-0.385501	10.1486	-4.34419	4.72805e-05	0.000884178	1.82405	3.05346	not-significant
CD109	1.25099	8.86287	4.34376	4.73542e-05	0.000884687	1.8226	3.05321	Upregulated	CD109
HDAC4	0.962497	9.08227	4.34319	4.74498e-05	0.000884687	1.82072	3.05321	Upregulated	HDAC4
REEP1	2.18594	6.77118	4.34294	4.74918e-05	0.000884687	1.81989	3.05321	Upregulated	REEP1
C12orf48	-0.996952	7.77855	-4.34287	4.75043e-05	0.000884687	1.81965	3.05321	Downregulated	C12orf48
ZNF516	0.757707	8.00163	4.34266	4.75399e-05	0.000884687	1.81895	3.05321	Upregulated	ZNF516
C2orf40	2.98067	5.97374	4.34139	4.77558e-05	0.000887838	1.81473	3.05167	Upregulated	C2orf40
ABCA6	1.59462	6.85249	4.3411	4.78054e-05	0.000887895	1.81376	3.05164	Upregulated	ABCA6
MEGF8	0.764405	10.0142	4.34055	4.78985e-05	0.000888758	1.81195	3.05122	Upregulated	MEGF8
SERP1	-0.414503	12.0762	-4.33997	4.79977e-05	0.000889732	1.81002	3.05074	not-significant
CCDC78	-1.27803	4.24901	-4.33956	4.80682e-05	0.000890172	1.80865	3.05053	Downregulated	CCDC78
[truncated: 18,027 more rows]
