# Supplementary material for: ITGB1-mediated molecular landscape and cuproptosis phenotype induced the worse prognosis in diffuse gastric cancer
Source: Front Oncol. 2023 Mar 16;13:1115510. doi: 10.3389/fonc.2023.1115510 (PMC10063208; doi:10.3389/fonc.2023.1115510)
Supplement: Supplementary file 6 [file Table_5.xlsx]

## Sheet: Table S5
Correlations between ITGB1 and the cuproptosis-related-gene (Spearman analysis)
	ITGB1	ATP7B	CDKN2A	DLAT	DLD	DLST	FDX1	GLS	LIAS	LIPT1	MTF1	PDHA1	PDHB	SLC31A1
ITGB1	1	-0.317625	-0.0359302	-0.226077	-0.126161	-0.362715	-0.303678	0.159709	-0.174448	0.0665435	0.0612003	-0.527151	0.103013	-0.239818
ATP7B	-0.317625	1	0.00411331	0.18815	0.215622	0.281221	0.427041	-0.209875	0.233792	0.0435486	0.00511063	0.227028	0.0314977	0.282939
CDKN2A	-0.0359302	0.00411331	1	0.171888	0.102456	0.0457978	0.105769	0.323693	-0.187387	-0.225138	-0.0618639	0.232876	0.00852927	0.136902
DLAT	-0.226077	0.18815	0.171888	1	0.438778	0.300758	0.669529	0.195874	0.254047	0.00112957	-0.160075	0.408463	0.209783	0.34845
DLD	-0.126161	0.215622	0.102456	0.438778	1	0.261898	0.439964	0.100634	0.401687	0.363847	-0.233569	0.333566	0.274728	0.0852042
DLST	-0.362715	0.281221	0.0457978	0.300758	0.261898	1	0.200336	0.0562898	0.351646	-0.0458256	-0.0621697	0.346622	0.209298	0.156479
FDX1	-0.303678	0.427041	0.105769	0.669529	0.439964	0.200336	1	-0.0270329	0.199936	0.0190083	-0.118048	0.376217	0.175322	0.356527
GLS	0.159709	-0.209875	0.323693	0.195874	0.100634	0.0562898	-0.0270329	1	-0.0495102	0.0162551	-0.11164	-0.0282064	0.0610189	-0.0197995
LIAS	-0.174448	0.233792	-0.187387	0.254047	0.401687	0.351646	0.199936	-0.0495102	1	0.382193	-0.126083	0.103465	0.0855323	0.154437
LIPT1	0.0665435	0.0435486	-0.225138	0.00112957	0.363847	-0.0458256	0.0190083	0.0162551	0.382193	1	-0.169855	-0.0167791	0.161516	-0.165602
MTF1	0.0612003	0.00511063	-0.0618639	-0.160075	-0.233569	-0.0621697	-0.118048	-0.11164	-0.126083	-0.169855	1	-0.0934964	-0.229833	0.183602
PDHA1	-0.527151	0.227028	0.232876	0.408463	0.333566	0.346622	0.376217	-0.0282064	0.103465	-0.0167791	-0.0934964	1	-0.065416	0.310921
PDHB	0.103013	0.0314977	0.00852927	0.209783	0.274728	0.209298	0.175322	0.0610189	0.0855323	0.161516	-0.229833	-0.065416	1	-0.224518
SLC31A1	-0.239818	0.282939	0.136902	0.34845	0.0852042	0.156479	0.356527	-0.0197995	0.154437	-0.165602	0.183602	0.310921	-0.224518	1
