# Supplementary material for: ITGB1-mediated molecular landscape and cuproptosis phenotype induced the worse prognosis in diffuse gastric cancer
Source: Front Oncol. 2023 Mar 16;13:1115510. doi: 10.3389/fonc.2023.1115510 (PMC10063208; doi:10.3389/fonc.2023.1115510)
Supplement: Supplementary file 7 [file Table_6.xlsx]

## Sheet: Table S6
Correlation analysis between ITGB1 and drug sensitivity in PRISM V2 database										Correlation analysis between ITGB1 and drug sensitivity in GDSC V1 database
cell_line_name	CCLE_Name	DepMap_ID	source	ITGB1	telatinib	fluvastatin	GSK429286A	NVP.BEZ235		cell_line_name	CCLE_Name	DepMap_ID	source	ITGB1	CPI.613_Metabo._Mitochondria	CCT.018159_HSP90	AS605240_PI3Kgamma	Dabrafenib_BRAF
23132/87	2313287_STOMACH	ACH-000948	DSMZ	8.4019	1.34045	0.809002	0.984501	0.596948		AGS	AGS_STOMACH	ACH-000880	ATCC	8.76311	4.55604	1.67311	0.907134	3.87703
AGS	AGS_STOMACH	ACH-000880	ATCC	8.76311	0.916141	0.791408	1.13164	0.639266		ECC10	ECC10_STOMACH	ACH-000560	RIKEN	6.87061	5.16671	4.36947	3.87741	4.30876
HGC-27	HGC27_STOMACH	ACH-000847	ECACC	7.00124	1.27264	1.00323	0.950985	0.750263		FU97	FU97_STOMACH	ACH-000633	HSRRB	9.48758	4.41828	2.60045	2.38192	2.09237
IM95	IM95_STOMACH	ACH-000919	HSRRB	7.05159	1.26903	0.924154	1.41154	0.89313		HGC-27	HGC27_STOMACH	ACH-000847	ECACC	7.00124	4.29399	1.71363	3.09146	3.24331
LMSU	LMSU_STOMACH	ACH-000255	RIKEN	9.67821	0.897336	0.601533	0.952116	0.460819		MKN1	MKN1_STOMACH	ACH-000351	HSRRB	8.80445	4.48378	2.87504	3.33433	3.98456
MKN1	MKN1_STOMACH	ACH-000351	HSRRB	8.80445	0.909982	0.810768	0.962885	0.861151		NUGC-3	NUGC3_STOMACH	ACH-000911	JHSF	8.7285	4.12581	2.08011	3.89345	3.27937
MKN-45	MKN45_STOMACH	ACH-000356	HSRRB	8.06053	0.881717	0.82452	0.999999	0.314977		NUGC-4	NUGC4_STOMACH	ACH-000674	RIKEN	6.47135	5.04575	4.46861	5.37047	4.76456
MKN7	MKN7_STOMACH	ACH-000678	RIKEN	8.74012	0.91857	0.948247	0.842431	0.559275		OCUM-1	OCUM1_STOMACH	ACH-000247	HSRRB	7.9028	4.61248	1.23024	3.9697	4.1995
MKN74	MKN74_STOMACH	ACH-000758	HSRRB	8.12727	1.31212	0.683488	1.03912	1		RERF-GC-1B	RERFGC1B_STOMACH	ACH-000144	HSRRB	6.76115	5.11995	4.71132	3.91027	4.22071
NCI-N87	NCIN87_STOMACH	ACH-000427	ATCC	7.79662	1.08244	1.08324	1.24827	0.900655		SNU-1	SNU1_STOMACH	ACH-000932	ATCC	7.74873	4.62894	5.155	1.5909	3.88632
NUGC-3	NUGC3_STOMACH	ACH-000911	JHSF	8.7285	0.861075	0.868466	0.86385	0.699218		SNU-16	SNU16_STOMACH	ACH-000581	ATCC	7.00293	5.57992	4.72092	5.77182	3.85844
NUGC-4	NUGC4_STOMACH	ACH-000674	RIKEN	6.47135	1.19799	0.889055	1.10366	1		SNU-5	SNU5_STOMACH	ACH-000303	ATCC	8.75094	4.37145	2.30822	3.81986	4.26369
SH-10-TC	SH10TC_STOMACH	ACH-000764	RIKEN	9.48898	0.903977	0.77086	1.01286	0.48254		TGBC11TKB	TGBC11TKB_STOMACH	ACH-000949	RIKEN	7.25626	5.16547	3.46425	4.47754	3.71376
SNU-601	SNU601_STOMACH	ACH-000736	KCLB	7.7734	1.19781	0.740289	1.24625	0.778002
SNU-668	SNU668_STOMACH	ACH-000344	KCLB	8.832	0.925314	0.828078	0.769883	0.730644
SNU-719	SNU719_STOMACH	ACH-000898	KCLB	8.57599	1.39838	0.689711	1.00001	1
